# Supplementary material for: Models of KPTN-related disorder implicate mTOR signalling in cognitive and overgrowth phenotypes
Source: Brain. 2023 Jul 12;146(11):4766–83. doi: 10.1093/brain/awad231 (PMC10629792; doi:10.1093/brain/awad231)
Supplement: awad231_Supplementary_Data [file awad231_supplementary_data.zip]

Archive with 6 entries (6 files):
- brain-2022-02095-File009.xlsx
- brain-2022-02095-File010.xlsx
- brain-2022-02095-File011.xlsx
- brain-2022-02095-File012.xlsx
- brain-2022-02095-File013.pdf
- brain-2022-02095-File014.pdf
