# Supplementary material for: Models of KPTN-related disorder implicate mTOR signalling in cognitive and overgrowth phenotypes
Source: Brain. 2023 Jul 12;146(11):4766–83. doi: 10.1093/brain/awad231 (PMC10629792; doi:10.1093/brain/awad231)
Supplement: awad231_Supplementary_Data [file awad231_supplementary_data.zip › brain-2022-02095-File010.xlsx]

## Sheet: OCF KRD
Supplementary File 2
ID	Sex	Origin	Genotype	Progressive chart ID	Birth	5 days	4 wks/1m	6 wks	8 wks/2m	3m	4m	5m	6m	7m	8m	9m	10m	1y	14m	15m	16 m	18m	21m	23m	2y	2y 1m	2y 4m	2y 6m	3y 5m	3y 6m	4y	4y 3m	5y	5y 3m	5y 9m	6y 1m	6y 8m	7y	7y 1m	7y 9m	8y 2m	11y 3m	11y 1m	12y 1m	13y 2m	14y 11m	Adult	Family ID	Maternal OFC (z-score)
Baple IX3	M	Ohio Amish	c.776C>A/c.776C>A																																												62 (2.77)	F1	55.5 (-0.01)
Baple IX4	M	Ohio Amish	c.776C>A/c.776C>A					40.6 (1.71)																																								F1	55.5 (-0.01)
Baple IX5	M	Ohio Amish	c.776C>A/c.776C>A	I	35.6 (0.31)																																										63.5 (3.64)	F1	55.5 (-0.01)
Baple IX6	M	Ohio Amish	c.776C>A/c.776C>A	A	30.5 (-3.7)																																										62.5 (3.06)	F2	58 (1.79)
Baple IX8	M	Ohio Amish	c.776C>A/c.714_731dup														51 (3.43)																												61 (3.31)			F3	58.5 (2.15)
Baple IX9	F	Ohio Amish	c.776C>A/c.714_731dup																																												63 (5.39)	F3	58.5 (2.15)
Baple IX10	F	Ohio Amish	c.776C>A/c.714_731dup																																												60 (3.23)	F3	58.5 (2.15)
Baple X1	M	Ohio Amish	c.776C>A/c.714_731dup	H		36 (0.29)															52.5 (2.98)																											F4	57 (1.07)
Baple X2	F	Ohio Amish	c.776C>A/c.714_731dup	C	33 (-1.25)				38 (-0.16)																															55.4 (2.05)								F4	57 (1.07)
Pajusalu I	M	Estonia	c.665dupA/c.665dupA	D	34 (-0.95)																																										63 (3.35)		N/K
Pajusalu II	F	Estonia	c.665dupA/c.665dupA	N	37 (1.99)																																										60 (3.23)		N/K
Thiffault	M	Kansas, USA	c.714_731dup/c.394+1G>A																												57 (3.26)																		N/K
Lucena	F	Brazil	c.597_598dup/c.597_598dup	K	35.5 (0.78)		39.5 (2.19)		40.5 (1.45)	42.5 (1.88)	44 (2.14)	45.5 (2.6)	46 (2.3)	47.5 (2.97)	48.5 (3.3)	49 (3.25)	49.5 (3.27)																55 (2.78)																N/K
Miguez I	F	Spain	c.597_598dup/c.597_598dup	E	34 (-0.44)																																	55.5 (2.4)											N/K
Miguez II	F	Spain	c.597_598dup/c.597_598dup																											53.5 (1.12)																			N/K
Proband 1	M	Ohio Mennonite	c.776C>A/c.776C>A																																												60.2 (1.72)	F5	54 (-1.09)
Proband 2	M	Ohio Amish	c.776C>A/c.776C>A	G	35.6 (0.28)																																						57 (1.35)					F6	56.5 (0.71)
Proband 3	M	Ohio Amish	c.776C>A/c.776C>A																								52.7 (1.47)																						N/K
Proband 4	M	Ohio Amish	c.776C>A/c.776C>A	O	38 (2.2)																																										61.5 (2.48)	F12	57 (1.07)
Proband 5	M	Michigan, USA	c.776C>A/c.714_731dup																										52.5 (0.48)																				N/K
Proband 6	M	Michigan, USA	c.776C>A/c.714_731dup																				49.2 (-0.44)																										N/K
Proband 7	F	Virginia, USA	c.714_731dup/c.714_731dup	L	35.6 (0.86)		39.5 (2.33)		40.6 (1.54)		43.2 (1.45)		45 (1.42)			46.9 (1.43)		48.1 (1.39)		48.8 (1.25)		50.4 (2.03)			51 (1.64)																	57 (2.22)						F7	54.5 (-0.73)
Proband 8	M	Denmark	c.714_731dup/c.714_731dup	M	36 (1.1)																																		56 (1.57)									F8	59 (2.51)
Proband 9	F	Netherlands	c.714_731dup/c.714_731dup																																												56.7 (0.85)		N/K
Proband 10	M	Netherlands	c.714_731dup/c.714_731dup	B	30.5 (-1.74)																																										57.5 (0.14)		N/K
Proband 11	M	Netherlands	c.714_731dup/c.714_731dup																														54.4 (1.1)																N/K
Proband 12	F	Newcastle, UK	c.714_731dup/c.714_731dup																												53.5 (2.0)																		N/K
Proband 13	F	Newcastle, UK	c.714_731dup/c.714_731dup																																			53.5 (0.74)											N/K
Proband 14	M	Netherlands	c.980T>G/c.714_731dup	F	31 (-0.23)				39.9 (0.18)					46.7 (1.23)	47.8 (1.62)			49.6 (1.58)	50.5 (1.8)					53 (2.24)		53.2 (2.15)						55.7 (2.26)		56 (2.07)			57 (2.32)											F9	55 (-0.37)
Proband 15	F	Leicester, UK	c.58_66del/c.714_731dup																																						56 (2.39)							F10	57.5 (1.43)
Proband 16	F	Leicester, UK	c.58_66del/c.714_731dup																																52.8 (0.62)													F10	57.5 (1.43)
Proband 17	M	London, UK	c.395-2A>C/c.714_731dup	J	34 (0.64)																							53 (1.51)								55 (1.17)												F13	55 (-0.37)
Proband 19	M	Liverpool, UK	c.597_598dup/c.597_598dup						42.1 (1.96)	43.3 (1.7)		45.2 (1.04)				48 (1.23)										51.5 (0.87)																							N/K
Proband 20	F	Canada	c.863G>A/c.1129G>A					36 (-1.36)																																				57.5 (2.4)				F11	58 (1.79)
Proband 21	M	Canada	c.863G>A/c.1129G>A						39 (-0.54)																																					58.2 (1.2)		F11	58 (1.79)
[truncated: 4 more columns]
