# Supplementary material for: Models of KPTN-related disorder implicate mTOR signalling in cognitive and overgrowth phenotypes
Source: Brain. 2023 Jul 12;146(11):4766–83. doi: 10.1093/brain/awad231 (PMC10629792; doi:10.1093/brain/awad231)
Supplement: awad231_Supplementary_Data [file awad231_supplementary_data.zip › brain-2022-02095-File011.xlsx]

## Sheet: 3A-Mouse RNA-seq
ENSEMBL Gene ID	Gene_name	Chr	Gene.Start	Gene.End	Description	baseMean_E18	baseMean_Hipp_p21	baseMean_FrC_p21	baseMean_Hipp_adult	baseMean_FrC_adult	baseMean_Cer_adult	log2FoldChange_E18	log2FoldChange_Hipp_p21	log2FoldChange_FrC_p21	log2FoldChange_Hipp_adult	log2FoldChange_FrC_adult	log2FoldChange_Cer_adult	padj_E18	padj_Hipp_p21	padj_FrC_p21	padj_Hipp_adult	padj_FrC_adult	padj_Cer_adult
ENSMUSG00000000001	Gnai3	3	108107280	108146146	guanine nucleotide binding protein (G protein), alpha inhibiting 3 [Source:MGI Symbol;Acc:MGI:95773]	3808.92	1584.03	1324.85	1007.35	1082.15	1463.87	-0.00559785	-0.00714125	-0.0168598	0.0544852	0.00378085	-0.0689943	0.999975	0.959778	0.837727	0.362056	0.972557	0.259436
ENSMUSG00000000028	Cdc45	16	18780447	18811987	cell division cycle 45 [Source:MGI Symbol;Acc:MGI:1338073]	183.503	73.9662	42.5461	50.7138	50.297	119.846	0.00040731	-0.000291145	-0.0165706	-0.00962634	-0.0117733	0.0111019	0.999975	0.998006	NA	0.831019	0.700119	0.810992
ENSMUSG00000000031	H19	7	142575529	142578143	H19, imprinted maternally expressed transcript [Source:MGI Symbol;Acc:MGI:95891]	5531.35	43.7577	42.4498	243.833	409.522	486.235	0.000407858	0.00594049	0.00537662	0.00636823	-0.011159	0.00456908	0.999975	0.862461	NA	0.921708	0.782984	0.843725
ENSMUSG00000000037	Scml2	X	161117193	161258213	sex comb on midleg-like 2 (Drosophila) [Source:MGI Symbol;Acc:MGI:1340042]	130.441	21.1971	8.14681	10.5382	9.16781	8.85293	6.83826e-06	0.00244306	-0.00461412	-0.0128458	-0.00186216	-0.00186117	0.999975	NA	NA	NA	NA	NA
ENSMUSG00000000056	Narf	11	121237253	121255856	nuclear prelamin A recognition factor [Source:MGI Symbol;Acc:MGI:1914858]	3464.54	2761.06	2249.25	1485.24	1552.15	2605.22	-0.00345531	0.00744242	0.0165412	0.119511	0.0186568	0.0450428	0.999975	0.951841	0.85509	0.0290472	0.810361	0.43757
ENSMUSG00000000058	Cav2	6	17281185	17289115	caveolin 2 [Source:MGI Symbol;Acc:MGI:107571]	423.353	3507.14	1988.31	981.664	1252.98	474.092	0.000529757	0.0597372	0.00792931	-0.0187142	0.146601	-0.0125667	0.999975	0.549043	0.944881	0.786896	0.0337856	0.854983
ENSMUSG00000000078	Klf6	13	5861489	5870393	Kruppel-like factor 6 [Source:MGI Symbol;Acc:MGI:1346318]	2994.01	1673.66	2539.35	1227.69	2215.98	1273.91	0.00197026	0.0473931	-0.0570104	-0.0339838	-0.00394265	0.0784388	0.999975	0.58601	0.44036	0.584271	0.970844	0.258326
ENSMUSG00000000085	Scmh1	4	120405281	120530186	sex comb on midleg homolog 1 [Source:MGI Symbol;Acc:MGI:1352762]	2141.27	1371.95	1493.26	1141.63	1359.32	1121.63	-0.000550173	-0.0258805	0.0333987	0.00610806	-0.00726565	-0.113959	0.999975	0.765662	0.66506	0.928241	0.943091	0.0748642
ENSMUSG00000000088	Cox5a	9	57521274	57532426	cytochrome c oxidase subunit Va [Source:MGI Symbol;Acc:MGI:88474]	3324.89	3846.18	3138.43	2991.18	3399.28	6155	0.00545913	0.022025	0.0293784	-0.0118946	0.0229765	0.0713908	0.976716	0.823423	0.723341	0.859118	0.747045	0.174873
ENSMUSG00000000093	Tbx2	11	85832551	85841948	T-box 2 [Source:MGI Symbol;Acc:MGI:98494]	196.181	113.252	100.907	79.8533	83.6537	73.0104	0.00169784	-0.00652632	0.0134525	-0.0375471	0.00692071	-0.00338278	0.999975	0.924087	0.759935	0.440825	0.895021	NA
ENSMUSG00000000120	Ngfr	11	95568818	95587735	nerve growth factor receptor (TNFR superfamily, member 16) [Source:MGI Symbol;Acc:MGI:97323]	693.209	34.606	21.8107	103.828	57.7792	240.727	8.93407e-05	-0.00298964	0.0030798	0.0648437	0.00673043	-0.206842	0.999975	NA	NA	0.251483	0.865441	0.0810286
ENSMUSG00000000125	Wnt3	11	103774150	103817957	wingless-type MMTV integration site family, member 3 [Source:MGI Symbol;Acc:MGI:98955]	260.424	97.7254	24.9721	55.5213	37.5285	860.288	0.000621311	-0.00980505	0.00128104	0.0635009	-0.00177756	0.0536476	0.999975	0.827314	NA	0.139533	0.963839	0.402504
ENSMUSG00000000126	Wnt9a	11	59306928	59333552	wingless-type MMTV integration site family, member 9A [Source:MGI Symbol;Acc:MGI:2446084]	110.41	258.748	720.271	243.142	794.78	55.1808	0.000564121	-0.0191983	-0.0350409	-0.6016	-0.0761635	-0.000135637	0.999975	0.740935	0.620469	8.362e-09	0.278878	NA
ENSMUSG00000000127	Fer	17	63896018	64139494	fer (fms/fps related) protein kinase [Source:MGI Symbol;Acc:MGI:105917]	911.662	492.041	511.46	508.824	550.884	596.299	0.00146049	-0.0210662	-0.0112278	0.0396498	0.0331235	0.180548	0.999975	0.752372	0.898521	0.552797	0.647647	0.0212989
ENSMUSG00000000131	Xpo6	7	126101715	126200501	exportin 6 [Source:MGI Symbol;Acc:MGI:2429950]	3803.68	1755.5	2656.27	3002.05	3971.67	1997.89	0.000262975	-0.0587327	-0.017145	0.0207038	-0.0669988	-0.0853346	0.999975	0.514486	0.843225	0.722958	0.212237	0.13296
ENSMUSG00000000134	Tfe3	X	7762560	7775202	transcription factor E3 [Source:MGI Symbol;Acc:MGI:98511]	905.668	829.906	1138.04	1164.41	1582.52	1266.09	0.00208624	-0.0185077	0.028896	0.0539224	0.0788069	0.011401	0.999975	0.84076	0.726055	0.341731	0.196575	0.885947
ENSMUSG00000000142	Axin2	11	108920349	108950783	axin 2 [Source:MGI Symbol;Acc:MGI:1270862]	1149.34	570.253	625.249	696.972	963.125	685.497	0.00249547	-0.0380591	0.00555855	-0.0705408	-0.106424	-0.0448359	0.999975	0.622413	0.956022	0.255063	0.153692	0.45561
ENSMUSG00000000148	Brat1	5	140705011	140719379	BRCA1-associated ATM activator 1 [Source:MGI Symbol;Acc:MGI:1891679]	727.067	482.245	604.965	471.215	581.414	572.591	-0.00286571	-0.0446556	-0.0363893	-0.00403182	-0.0334416	-0.0191532	0.999975	0.563526	0.630605	0.951369	0.642956	0.7785
ENSMUSG00000000149	Gna12	5	140758408	140830431	guanine nucleotide binding protein, alpha 12 [Source:MGI Symbol;Acc:MGI:95767]	4038.8	4700.96	3070.1	3785.61	3181.96	4325.92	-0.00268938	-0.0317924	0.0390456	0.0905241	0.0834598	-0.0343182	0.999975	0.659369	0.62284	0.0968029	0.208137	0.590439
ENSMUSG00000000154	Slc22a18	7	143473736	143499334	solute carrier family 22 (organic cation transporter), member 18 [Source:MGI Symbol;Acc:MGI:1336884]	16.8469	6.95649	13.2594	15.6114	26.0667	33.7287	-0.000249109	6.82555e-05	-0.00763874	-0.00192144	-0.0019221	-0.00408528	NA	NA	NA	NA	0.957634	NA
ENSMUSG00000000167	Pih1d2	9	50617321	50625000	PIH1 domain containing 2 [Source:MGI Symbol;Acc:MGI:1919864]	45.2854	60.9467	43.8732	26.0446	40.1304	39.4584	-0.000214026	0.0220927	0.00541042	0.00956546	-0.0133074	0.0204745	0.999975	0.487213	NA	NA	0.60157	NA
ENSMUSG00000000168	Dlat	9	50634633	50659780	dihydrolipoamide S-acetyltransferase (E2 component of pyruvate dehydrogenase complex) [Source:MGI Symbol;Acc:MGI:2385311]	1954.53	4024.65	4699.37	3323.69	3357.57	3672.64	0.00401962	-0.0105453	-0.052556	0.0503783	0.01434	-0.00746828	0.999975	0.927634	0.454793	0.277321	0.864229	0.936277
ENSMUSG00000000171	Sdhd	9	50596357	50603812	succinate dehydrogenase complex, subunit D, integral membrane protein [Source:MGI Symbol;Acc:MGI:1914175]	2307.69	5318.21	3025.88	1913.67	2055.37	4555.32	0.000697542	0.164136	0.00499409	-0.0299402	0.00409102	0.00624726	0.999975	0.161663	0.970664	0.572511	0.96877	0.941933
ENSMUSG00000000184	Ccnd2	6	127125162	127152193	cyclin D2 [Source:MGI Symbol;Acc:MGI:88314]	8284.71	2524.72	2745.69	2836.66	3463.09	399.367	-0.00160845	-0.00881777	0.0607476	0.0509333	0.129313	0.0386397	0.999975	0.945363	0.408295	0.417756	0.0651466	0.467455
ENSMUSG00000000194	Gpr107	2	31152316	31218775	G protein-coupled receptor 107 [Source:MGI Symbol;Acc:MGI:2139054]	2080.5	1198.14	1568.91	1526.29	1785.89	2144.43	0.000156498	-0.0171401	0.0528329	0.0361453	0.0382697	-0.00521812	0.999975	0.852005	0.477037	0.539213	0.567788	0.951006
ENSMUSG00000000197	Nalcn	14	123276641	123627144	sodium leak channel, non-selective [Source:MGI Symbol;Acc:MGI:2444306]	2385.89	2144.81	3607.29	3273.64	4052.18	3931.47	0.00375843	-0.0223739	-0.137754	-0.0246309	-0.0724524	-0.126276	0.999975	0.659369	0.0934768	0.699172	0.282177	0.0435653
ENSMUSG00000000202	Btbd17	11	114791217	114795945	BTB (POZ) domain containing 17 [Source:MGI Symbol;Acc:MGI:1919264]	457.574	1113.25	1138.84	449.032	698.284	2081.27	0.00132267	0.00104228	-0.00376275	-0.0479005	0.0450343	-0.0786398	0.999975	0.993856	0.971003	0.463175	0.513133	0.204117
ENSMUSG00000000214	Th	7	142892752	142931128	tyrosine hydroxylase [Source:MGI Symbol;Acc:MGI:98735]	204.297	22.2742	44.1797	22.7075	38.6852	576.539	-0.000375824	0.000808222	0.0048861	-0.00186601	-0.0078146	0.0321352	0.999975	NA	NA	NA	0.794129	0.277947
ENSMUSG00000000223	Drp2	X	134404551	134456573	dystrophin related protein 2 [Source:MGI Symbol;Acc:MGI:107432]	2241.68	1492.63	2229.05	2056.88	2932.16	1170.24	0.000107982	-0.00678229	0.0498648	0.0590068	0.0464083	-0.0140302	0.999975	0.961793	0.53034	0.257725	0.450853	0.845199
ENSMUSG00000000247	Lhx2	2	38339281	38369733	LIM homeobox protein 2 [Source:MGI Symbol;Acc:MGI:96785]	2932.4	3662.74	3082.86	2904.05	3672.27	54.9731	-0.00158622	-0.00406284	0.0175239	-0.0503048	0.145476	0.00720312	0.999975	0.9716	0.838922	0.383578	0.0272507	NA
ENSMUSG00000000253	Gmpr	13	45507444	45546382	guanosine monophosphate reductase [Source:MGI Symbol;Acc:MGI:1913605]	389.538	1548.03	1219.85	1527.39	1162.27	1208.27	0.00298024	-0.00220807	-0.000390147	0.0184101	0.0304023	-0.00393931	0.974975	0.994196	0.993823	0.784291	0.685818	0.962426
ENSMUSG00000000266	Mid2	X	140664599	140767715	midline 2 [Source:MGI Symbol;Acc:MGI:1344333]	960.662	724.154	826.613	942.05	1038.26	1376.71	0.000463061	-0.0153933	-0.00297597	-0.0309523	-0.0321819	-0.0114789	0.999975	0.872071	0.975014	0.639574	0.666097	0.888697
ENSMUSG00000000275	Trim25	11	88999376	89020293	tripartite motif-containing 25 [Source:MGI Symbol;Acc:MGI:102749]	296.736	293.417	234.987	237.803	285.622	240.389	-0.000276212	0.0262955	0.0437809	-0.0106473	0.00950533	0.0187946	0.999975	0.676915	0.436689	0.881367	0.832173	0.717583
ENSMUSG00000000276	Dgke	11	89035179	89066850	diacylglycerol kinase, epsilon [Source:MGI Symbol;Acc:MGI:1889276]	1654.97	1374.51	2652.1	2818.18	3984.87	2850.97	-0.00465397	-0.00404049	-0.0577271	0.0428383	-0.0460965	-0.0350337	0.999975	0.967962	0.430351	0.447366	0.465131	0.572375
ENSMUSG00000000278	Scpep1	11	88924020	88955465	serine carboxypeptidase 1 [Source:MGI Symbol;Acc:MGI:1921867]	786.962	393.481	478.805	368.09	499.948	647.942	-0.00259808	-0.00481275	-0.218617	-0.0552298	-0.00902464	-0.0150143	0.999975	0.961365	0.0649569	0.398269	0.920719	0.828902
ENSMUSG00000000282	Mnt	11	74830920	74845725	max binding protein [Source:MGI Symbol;Acc:MGI:109150]	2182.13	882.807	1235.27	1788.29	2335.88	1004.66	-0.0021023	-0.172591	-0.0353824	-0.113699	-0.117119	-0.21037	0.999975	0.18544	0.643054	0.0219394	0.0357743	0.00511956
ENSMUSG00000000290	Itgb2	10	77530252	77565708	integrin beta 2 [Source:MGI Symbol;Acc:MGI:96611]	28.0033	148.524	198.166	191.203	258.826	118.106	-0.000409271	-0.00804606	0.00490694	0.017895	0.0295204	0.0276497	0.999975	0.898822	0.950979	0.7855	0.591921	0.439795
ENSMUSG00000000295	Hddc2	10	31313383	31328204	HD domain containing 2 [Source:MGI Symbol;Acc:MGI:1916942]	392.965	794.342	392.827	217.029	249.227	192.41	0.000948682	0.111129	0.00602442	-0.0640893	-0.0155123	-0.0181014	0.999975	0.360204	0.94615	0.328245	0.818687	0.699097
ENSMUSG00000000296	Tpd52l1	10	31332376	31445958	tumor protein D52-like 1 [Source:MGI Symbol;Acc:MGI:1298386]	390.673	982.578	586.619	537.63	558.774	241.372	0.00192789	0.0169457	-0.00851904	-0.160657	-0.178157	0.0394918	0.999975	0.866895	0.919657	0.0349327	0.0589495	0.428649
ENSMUSG00000000301	Pemt	11	59970614	60046489	phosphatidylethanolamine N-methyltransferase [Source:MGI Symbol;Acc:MGI:104535]	59.122	81.1855	57.8341	41.8559	55.9618	73.7727	-1.98847e-05	0.00475881	-0.00626924	-0.00777016	-0.00366042	-0.00702579	0.999975	0.933702	NA	0.849571	0.938967	NA
ENSMUSG00000000303	Cdh1	8	106603351	106670246	cadherin 1 [Source:MGI Symbol;Acc:MGI:88354]	270.456	47.2512	157.302	94.5118	189.558	475.826	-0.00121805	0.00584367	-0.0200995	0.00494911	0.00698578	0.0280273	0.999975	0.807425	0.575037	0.922102	0.793851	0.596073
ENSMUSG00000000305	Cdh4	2	179442431	179899373	cadherin 4 [Source:MGI Symbol;Acc:MGI:99218]	5484.38	330.485	938.628	476.815	1477.11	1015.58	0.00102869	-0.00974235	-0.00373625	-0.0231646	0.00251253	-0.0598576	0.999975	0.889454	0.966577	0.634978	0.987629	0.348097
ENSMUSG00000000308	Ckmt1	2	121357714	121363737	creatine kinase, mitochondrial 1, ubiquitous [Source:MGI Symbol;Acc:MGI:99441]	1472.75	3799.8	6377.07	5003.7	6523.36	5551.29	0.00403328	-0.0143633	-0.17005	0.00414399	0.0711609	-0.0279034	0.988051	0.847454	0.024985	0.958276	0.151903	0.670258
ENSMUSG00000000317	Bcl6b	11	70224128	70229798	B cell CLL/lymphoma 6, member B [Source:MGI Symbol;Acc:MGI:1278332]	236.586	84.7684	130.873	58.4766	77.5197	104.283	-0.00245655	0.0114144	0.0570546	0.0084046	0.0523777	0.0249591	0.974975	0.767093	0.207417	0.858054	0.107457	0.416282
ENSMUSG00000000318	Clec10a	11	70156197	70170834	C-type lectin domain family 10, member A [Source:MGI Symbol;Acc:MGI:96975]	16.5663	50.1503	31.7496	11.9897	23.4359	43.9192	0.000328048	0.0117907	0.00964219	0.00994505	-0.0055347	0.000377609	NA	0.640348	NA	NA	NA	NA
ENSMUSG00000000320	Alox12	11	70241457	70255353	arachidonate 12-lipoxygenase [Source:MGI Symbol;Acc:MGI:87998]	19.1007	26.8366	24.0939	26.7507	34.5322	35.3632	0.000219755	-0.0047895	-0.000918978	0.00300632	0.0155367	-0.00877439	0.999975	NA	NA	NA	0.552614	NA
ENSMUSG00000000325	Arvcf	16	18348182	18407076	armadillo repeat gene deleted in velo-cardio-facial syndrome [Source:MGI Symbol;Acc:MGI:109620]	1645.8	784.894	973.695	478.906	598.156	579.995	0.00219628	-0.0103648	-0.0451509	-0.0286969	-0.0585928	-0.0189239	0.999975	0.916277	0.549707	0.671974	0.40137	0.80587
ENSMUSG00000000326	Comt	16	18406886	18426852	catechol-O-methyltransferase [Source:MGI Symbol;Acc:MGI:88470]	562.474	2295.41	2324.27	747.115	1108.89	1338.05	-0.000390114	-0.000757251	-0.0507284	-0.050823	-0.041534	0.00531776	0.999975	0.996468	0.49112	0.402221	0.562563	0.953483
ENSMUSG00000000339	Rtca	3	116488963	116508208	RNA 3'-terminal phosphate cyclase [Source:MGI Symbol;Acc:MGI:1913618]	1364.27	1482.18	1621.46	1129.97	1410.86	1559.87	0.000560405	0.0224314	0.0289472	0.0152826	0.0296876	0.00994348	0.999975	0.757906	0.721808	0.826948	0.687617	0.913072
ENSMUSG00000000340	Dbt	3	116513070	116549981	dihydrolipoamide branched chain transacylase E2 [Source:MGI Symbol;Acc:MGI:105386]	539.238	1323.24	740.14	595.204	546.249	578.377	0.000195834	-0.00561374	0.0428023	0.0109302	-0.0197307	-0.0323402	0.999975	0.966063	0.56077	0.88994	0.79649	0.594095
ENSMUSG00000000346	Dazap2	15	100615628	100620731	DAZ associated protein 2 [Source:MGI Symbol;Acc:MGI:1344344]	2145.95	6476.49	4371.59	3486.72	3877.17	6067.67	0.00158208	0.0074249	0.0384284	-0.0507409	0.00528172	-0.0323044	0.999975	0.9524	0.612542	0.308	0.959207	0.50948
ENSMUSG00000000355	Mcts1	X	38600578	38613426	malignant T cell amplified sequence 1 [Source:MGI Symbol;Acc:MGI:1916245]	858.039	1440.83	913.048	687.466	673.87	747.909	0.00104586	0.00995939	-0.0349855	-0.00142792	0.00824491	0.0157814	0.999975	0.928193	0.651297	0.986319	0.936869	0.827469
ENSMUSG00000000359	Rem1	2	152626951	152635198	rad and gem related GTP binding protein 1 [Source:MGI Symbol;Acc:MGI:1097696]	13.1631	14.7607	13.062	10.5704	12.9088	13.9303	-0.000208416	0.00214283	0.00512183	0.011359	0.00599579	0.00382663	NA	NA	NA	NA	NA	NA
ENSMUSG00000000365	Rnf17	14	56402697	56525032	ring finger protein 17 [Source:MGI Symbol;Acc:MGI:1353419]	30.0511	11.6672	14.397	14.7818	15.6288	24.9322	0.00059798	-0.000768583	-0.00664975	-0.0054722	0.00264956	-0.00306889	0.999975	NA	NA	NA	NA	NA
ENSMUSG00000000374	Trappc10	10	78186725	78244642	trafficking protein particle complex 10 [Source:MGI Symbol;Acc:MGI:1336209]	3380.9	2872.38	3427.76	3675.58	4720.69	3757.06	0.00327289	0.0212237	0.0622149	0.00739599	0.0418393	0.0300599	0.999975	0.828572	0.393914	0.890392	0.497253	0.611739
ENSMUSG00000000378	Ccm2	11	6546887	6596744	cerebral cavernous malformation 2 [Source:MGI Symbol;Acc:MGI:2384924]	1132.72	2118.52	1448.29	1227.14	1352.22	1422.09	-0.001664	0.00554869	0.0302212	0.0228515	0.0341289	0.0352897	0.999975	0.967346	0.71168	0.726147	0.640282	0.580137
ENSMUSG00000000384	Tbrg4	11	6615598	6626067	transforming growth factor beta regulated gene 4 [Source:MGI Symbol;Acc:MGI:1100868]	905.301	768.842	823.641	739.12	846.602	1078.26	-0.000227435	-0.00361868	0.0891259	0.0229379	0.00955599	-0.0422428	0.999975	0.975076	0.278612	0.722958	0.915621	0.50836
ENSMUSG00000000392	Fap	2	62500943	62574075	fibroblast activation protein [Source:MGI Symbol;Acc:MGI:109608]	36.1104	57.7633	82.0115	28.1331	72.5605	56.1877	-0.00042512	0.0126347	0.00935601	0.0239043	-0.0195816	0.00899359	0.999975	0.578012	0.844821	NA	0.580128	NA
ENSMUSG00000000399	Ndufa9	6	126821721	126849136	NADH dehydrogenase (ubiquinone) 1 alpha subcomplex, 9 [Source:MGI Symbol;Acc:MGI:1913358]	2086.45	4003.34	3586.4	2497.42	2905.83	4258.62	0.000925483	0.00877049	-0.0119332	-0.0232591	0.0196547	0.0180725	0.999975	0.937751	0.894501	0.68321	0.794527	0.801452
ENSMUSG00000000402	Egfl6	X	166523007	166585720	EGF-like-domain, multiple 6 [Source:MGI Symbol;Acc:MGI:1858599]	90.51	120.019	51.2734	131.673	75.7917	20.8749	0.000754142	-0.00946975	-0.00185548	0.000825195	0.0133502	0.0124265	0.999975	0.802123	NA	0.990776	0.749998	NA
ENSMUSG00000000409	Lck	4	129548344	129573641	lymphocyte protein tyrosine kinase [Source:MGI Symbol;Acc:MGI:96756]	217.499	58.7783	49.5167	35.7979	40.9617	16.1563	0.00094847	0.00288253	-0.00676548	-0.0480249	-0.00592146	0.00304805	0.999975	0.959443	NA	0.169828	0.865728	NA
ENSMUSG00000000416	Cttnbp2	6	18366478	18514843	cortactin binding protein 2 [Source:MGI Symbol;Acc:MGI:1353467]	2092.12	2403.99	1688.24	3515.03	2302.21	1539.65	-0.0108746	-0.0793363	0.0164671	0.159159	-0.00408322	-0.0207845	0.929251	0.400827	0.834398	0.000531923	0.990696	0.760382
ENSMUSG00000000420	Galnt1	18	24205344	24286818	UDP-N-acetyl-alpha-D-galactosamine:polypeptide N-acetylgalactosaminyltransferase 1 [Source:MGI Symbol;Acc:MGI:894693]	1821.66	2497.16	2048.65	1530.6	1617.11	2515.06	7.51789e-05	0.0165398	0.0178655	0.0202177	-0.0136881	-0.0337645	0.999975	0.840971	0.843463	0.74773	0.877689	0.585964
ENSMUSG00000000439	Mkrn2	6	115601902	115622624	makorin, ring finger protein, 2 [Source:MGI Symbol;Acc:MGI:1914277]	1408.61	1012.43	876.709	967.074	1065.01	1340.48	-0.00196156	-0.00995064	-0.0518328	-0.0622015	-0.0534017	-0.0140653	0.999975	0.932288	0.484023	0.274001	0.438327	0.854949
ENSMUSG00000000440	Pparg	6	115360951	115490399	peroxisome proliferator activated receptor gamma [Source:MGI Symbol;Acc:MGI:97747]	9.8533	38.2582	83.1916	36.1136	106.061	97.8978	0.000198907	0.00677679	-0.00627067	0.00809759	-0.0353724	0.00704791	NA	NA	0.891524	0.839191	0.376678	0.885974
ENSMUSG00000000441	Raf1	6	115618067	115676635	v-raf-leukemia viral oncogene 1 [Source:MGI Symbol;Acc:MGI:97847]	4866.95	1135.62	983.747	1642.74	1607.84	3338.04	0.00169529	-0.012916	0.00326779	0.0404982	-0.0314133	0.019018	0.999975	0.899249	0.973322	0.485153	0.662777	0.798463
ENSMUSG00000000486	2001-09-01	7	127214447	127233130	septin 1 [Source:MGI Symbol;Acc:MGI:1858916]	57.3215	40.6468	21.461	23.5807	16.0982	53.9558	0.000395577	0.00567704	-0.00647379	0.0290706	0.00047245	0.0174284	0.999975	0.868385	NA	NA	NA	NA
ENSMUSG00000000489	Pdgfb	15	79995900	80014808	platelet derived growth factor, B polypeptide [Source:MGI Symbol;Acc:MGI:97528]	643.781	1056.93	1436.43	894.783	1302.66	434.122	0.000119313	-0.0160787	-0.00100119	-0.0307223	0.129926	0.0242219	0.999975	0.870441	0.990198	0.649319	0.0487676	0.693324
ENSMUSG00000000530	Acvrl1	15	101128522	101145336	activin A receptor, type II-like 1 [Source:MGI Symbol;Acc:MGI:1338946]	406.232	593.84	683.317	453.314	651.383	673.648	0.00173227	0.0315217	0.211126	-0.182765	0.0892281	0.000904334	0.999975	0.641367	0.0501602	0.0195328	0.219676	0.991618
ENSMUSG00000000531	Grasp	15	101224207	101232755	GRP1 (general receptor for phosphoinositides 1)-associated scaffold protein [Source:MGI Symbol;Acc:MGI:1860303]	184.096	1220.67	2111.06	1681.21	2741.05	166.996	-0.000371097	-0.00377338	0.0109955	0.0131764	0.161572	0.00538882	0.999975	0.986943	0.912866	0.863848	0.00535733	0.923989
ENSMUSG00000000532	Acvr1b	15	101174067	101213679	activin A receptor, type 1B [Source:MGI Symbol;Acc:MGI:1338944]	3755.94	1988.28	4615.63	3897.2	5907.46	2938.37	-0.00283044	-0.0271577	-0.0649858	0.0425825	-0.176944	-0.0540574	0.999975	0.740935	0.366005	0.37129	0.000181813	0.359496
ENSMUSG00000000538	Tom1l2	11	60226714	60352905	target of myb1-like 2 (chicken) [Source:MGI Symbol;Acc:MGI:2443306]	3892.4	6660.14	9414.7	10806.6	15051.2	9002.86	-0.00088423	-0.0333998	0.0219414	-0.0183003	0.0116464	-0.0331286	0.999975	0.695395	0.791312	0.735531	0.916121	0.556977
ENSMUSG00000000552	Zfp385a	15	103313895	103340086	zinc finger protein 385A [Source:MGI Symbol;Acc:MGI:1352495]	2023.02	1233.75	1928.59	2219.89	3141.69	5605.6	-0.00166442	-0.00670427	0.0349978	-0.00508495	0.0712616	0.00222904	0.999975	0.957931	0.665763	0.92242	0.247599	0.980916
ENSMUSG00000000555	Itga5	15	103344286	103366763	integrin alpha 5 (fibronectin receptor alpha) [Source:MGI Symbol;Acc:MGI:96604]	385.167	91.4878	132.335	83.3069	106.169	101.798	-1.36063e-05	0.0137934	0.0228203	0.0130715	0.0502046	0.0285211	0.999975	0.724407	0.66586	0.801956	0.189359	0.408949
ENSMUSG00000000560	Gabra2	5	70957597	71095849	gamma-aminobutyric acid (GABA) A receptor, subunit alpha 2 [Source:MGI Symbol;Acc:MGI:95614]	2789.98	5496.95	5332.59	7015.6	6036.17	3620.46	-0.000440825	-0.0297971	-0.0776528	0.0886342	0.0136839	-0.0299617	0.999975	0.622413	0.324577	0.0756848	0.815819	0.438119
ENSMUSG00000000561	Wdr77	3	105959369	105970037	WD repeat domain 77 [Source:MGI Symbol;Acc:MGI:1917715]	1152.05	1020.72	967.581	685.239	752.676	915.331	0.00278435	0.00534708	-0.00805014	-0.0179415	-0.0233257	-0.0251971	0.999975	0.967371	0.937556	0.801645	0.763152	0.711755
ENSMUSG00000000563	Atp5f1	3	105942698	105960099	ATP synthase, H+ transporting, mitochondrial F0 complex, subunit B1 [Source:MGI Symbol;Acc:MGI:1100495]	6278.78	13339.2	8795.27	5289.78	5513.09	11221.5	0.00308449	0.0569517	0.0146665	-0.0316239	0.00216421	0.00372754	0.999975	0.555571	0.818677	0.507674	0.984231	0.968209
ENSMUSG00000000567	Sox9	11	112782224	112787760	SRY (sex determining region Y)-box 9 [Source:MGI Symbol;Acc:MGI:98371]	1796.86	914.683	849.092	1405.5	1484.12	1748.73	-0.00195629	-0.0341214	-0.0620449	-0.0608723	0.02208	-0.115537	0.999975	0.58666	0.39944	0.321534	0.775739	0.10297
ENSMUSG00000000568	Hnrnpd	5	99955935	99978938	heterogeneous nuclear ribonucleoprotein D [Source:MGI Symbol;Acc:MGI:101947]	7537.11	2736.26	3642.22	4356.83	5084.67	3752.38	-0.0018621	-0.0288406	-0.0452114	-0.00519335	-0.0474323	-0.1689	0.999975	0.737825	0.553673	0.929059	0.487526	0.00379482
ENSMUSG00000000581	C1d	11	17257579	17269176	C1D nuclear receptor co-repressor [Source:MGI Symbol;Acc:MGI:1927354]	1403.43	4043.31	2172.38	688.051	753.369	1048.58	0.00227042	0.175891	-0.0513972	-0.0575644	-0.00614537	-0.0262594	0.999975	0.215161	0.484023	0.366479	0.953757	0.676446
ENSMUSG00000000594	Gm2a	11	55098115	55113029	GM2 ganglioside activator protein [Source:MGI Symbol;Acc:MGI:95762]	1474.43	3830.42	3269.13	2048.11	2279.16	3573.46	0.00133746	0.0063426	0.0285906	-0.0433247	0.132895	-0.0227751	0.999975	0.962769	0.731619	0.434303	0.0172861	0.737927
ENSMUSG00000000600	Krit1	5	3803184	3845564	KRIT1, ankyrin repeat containing [Source:MGI Symbol;Acc:MGI:1930618]	1001.5	1012.19	839.374	774.891	838.542	1092.81	0.00235114	-0.00602198	0.0166257	0.0545158	-0.0140767	0.109745	0.999975	0.962348	0.848635	0.398396	0.871543	0.07808
ENSMUSG00000000605	Clcn4	7	7282309	7300851	chloride channel, voltage-sensitive 4 [Source:MGI Symbol;Acc:MGI:104571]	7603.77	7600.41	9022.61	6867.1	8434.72	8701.51	-0.0038556	-0.0106081	-0.00741175	-0.0258756	0.0188003	-0.0153767	0.999975	0.959387	0.944507	0.580233	0.798921	0.83201
ENSMUSG00000000627	Sema4f	6	82911885	82939769	sema domain, immunoglobulin domain (Ig), TM domain, and short cytoplasmic domain [Source:MGI Symbol;Acc:MGI:1340055]	1283.53	847.159	1519.17	1611.64	2251.12	1989.91	0.00246357	-0.0241383	-0.0339867	0.122094	-0.0274533	-0.111172	0.999975	0.730854	0.668598	0.0101496	0.709422	0.0423998
ENSMUSG00000000628	Hk2	6	82725025	82774454	hexokinase 2 [Source:MGI Symbol;Acc:MGI:1315197]	198.121	150.123	257.329	196.887	227.104	548.138	-0.000750657	-0.0144153	-0.00814085	0.0790595	0.0288473	-0.0454152	0.999975	0.796217	0.907941	0.239382	0.574263	0.473851
ENSMUSG00000000631	Myo18a	11	77763246	77865980	myosin XVIIIA [Source:MGI Symbol;Acc:MGI:2667185]	6300.21	3800.69	6644.82	6306.7	8967.56	3769.5	-0.00336657	-0.0801312	0.0421103	0.0367232	0.0239189	-0.0999385	0.999975	0.459153	0.573024	0.43881	0.720492	0.043535
ENSMUSG00000000632	Sez6	11	77930800	77979048	seizure related gene 6 [Source:MGI Symbol;Acc:MGI:104745]	9350.26	2693.85	4583.48	7821.73	7011.58	3488.05	-0.0849208	-0.0569225	-0.27708	-0.159141	-0.223731	-0.132979	0.54046	0.447333	0.00200004	0.00230009	9.86331e-06	0.0463755
ENSMUSG00000000682	Cd52	4	134082448	134095082	CD52 antigen [Source:MGI Symbol;Acc:MGI:1346088]	9.03135	52.2463	40.0691	15.7577	31.4858	31.4242	-6.60895e-05	0.00643714	0.00237129	-0.0106866	0.00383321	0.0118319	NA	0.862933	NA	NA	0.907989	NA
ENSMUSG00000000686	Abhd15	11	77515121	77538607	abhydrolase domain containing 15 [Source:MGI Symbol;Acc:MGI:1914727]	28.5127	43.0969	32.8959	35.7894	47.6848	58.2862	0.000430803	0.793285	0.0161205	0.00594797	0.0333277	0.00849822	0.999975	0.167504	NA	0.883942	0.101466	NA
ENSMUSG00000000693	Loxl3	6	83034173	83052562	lysyl oxidase-like 3 [Source:MGI Symbol;Acc:MGI:1337004]	191.617	163.219	120.023	136.355	130.107	170.649	0.00125821	-0.00633758	0.0103099	-0.0363221	0.0133379	-0.00345594	0.999975	0.925279	0.871497	0.53221	0.794439	0.956747
ENSMUSG00000000708	Kat2b	17	53566861	53672720	K(lysine) acetyltransferase 2B [Source:MGI Symbol;Acc:MGI:1343094]	528.647	906.885	481.64	718.952	583.944	4064.49	-0.000107256	-0.0007062	0.188719	0.0568507	0.0176688	0.0282493	0.999975	0.99538	0.101333	0.375099	0.819152	0.654794
ENSMUSG00000000711	Rab5b	10	128677193	128696268	RAB5B, member RAS oncogene family [Source:MGI Symbol;Acc:MGI:105938]	3962.75	5311.7	4836.88	4570.09	5445.66	5291.44	-0.00219265	0.00695827	-0.0111402	-0.042939	-0.00540732	0.012774	0.999975	0.963701	0.902083	0.319831	0.957236	0.869819
ENSMUSG00000000732	Icosl	10	78069360	78079525	icos ligand [Source:MGI Symbol;Acc:MGI:1354701]	39.7306	300.189	71.5882	312.156	121.17	557.95	0.000512233	0.00610388	0.0147467	-0.0209081	0.0103935	0.00147652	0.999975	0.934804	0.703375	0.761919	0.828086	0.986923
ENSMUSG00000000738	Spg7	8	123062942	123097760	spastic paraplegia 7 homolog (human) [Source:MGI Symbol;Acc:MGI:2385906]	1137.61	1925.78	1884.4	1349.5	1634.13	2056.65	0.00308481	0.00265795	0.0200363	0.00236953	0.0519636	0.016884	0.999975	0.981595	0.81442	0.976687	0.429737	0.834363
ENSMUSG00000000740	Rpl13	8	123102350	123105244	ribosomal protein L13 [Source:MGI Symbol;Acc:MGI:105922]	9472.73	16966.8	6435.47	5401.7	5709.85	7350.97	-0.000924772	0.0297325	-0.0710013	-0.297822	-0.199111	-0.0598589	0.999975	0.732557	0.323721	2.54139e-16	0.000170139	0.30847
ENSMUSG00000000743	Chmp1a	8	123204264	123212763	charged multivesicular body protein 1A [Source:MGI Symbol;Acc:MGI:1920159]	3337.64	5296.74	4548.91	2760.07	3297.04	2787.5	0.00294915	0.0146167	-0.000944014	-0.0658801	0.00514446	0.00845798	0.999975	0.898822	0.990198	0.190688	0.9607	0.937196
ENSMUSG00000000751	Rpa1	11	75298166	75348324	replication protein A1 [Source:MGI Symbol;Acc:MGI:1915525]	1668.91	2352.2	1601.73	1821.5	1668.23	3867.05	0.00252046	-0.0165737	0.00116585	0.00978361	0.115921	0.00702224	0.999975	0.937751	0.993941	0.894505	0.0526293	0.919034
ENSMUSG00000000753	Serpinf1	11	75409769	75422701	serine (or cysteine) peptidase inhibitor, clade F, member 1 [Source:MGI Symbol;Acc:MGI:108080]	359.225	466.112	422.897	345.462	402.424	529.272	-9.21047e-05	0.00854146	-0.0142808	-0.00219945	0.0245114	0.0256372	0.999975	0.927634	0.8162	0.978968	0.650044	0.675269
ENSMUSG00000000759	Tubgcp3	8	12614277	12672248	tubulin, gamma complex associated protein 3 [Source:MGI Symbol;Acc:MGI:2183752]	1394.43	1103.16	927.283	916.258	1024.59	1453.86	0.0013964	0.0191116	-0.00327954	-0.049635	-0.0932897	-0.0238761	0.999975	0.828525	0.973322	0.391842	0.190902	0.72963
ENSMUSG00000000766	Oprm1	10	6758506	7038198	opioid receptor, mu 1 [Source:MGI Symbol;Acc:MGI:97441]	104.434	11.8964	20.257	49.3776	58.3959	19.6531	0.000444151	-0.000419666	0.00942042	0.0114028	0.0133454	-0.00576959	0.999975	NA	NA	0.802795	0.71646	NA
ENSMUSG00000000776	Polr3d	14	70438748	70443471	polymerase (RNA) III (DNA directed) polypeptide D [Source:MGI Symbol;Acc:MGI:1914315]	775.277	448.156	512.433	420.761	544.867	499.584	-0.0006534	-0.0221523	-0.0321106	-0.00428912	0.00939462	0.0194135	0.999975	0.767093	0.66584	0.958707	0.921374	0.76989
ENSMUSG00000000782	Tcf7	11	52252371	52283014	transcription factor 7, T cell specific [Source:MGI Symbol;Acc:MGI:98507]	222.555	154.235	153.584	110.77	182.319	123.733	0.00196722	-0.0239648	0.0165749	-0.0343909	-0.00361362	0.00159071	0.998457	0.625361	0.752794	0.541015	0.947107	0.980863
ENSMUSG00000000787	Ddx3x	X	13280970	13294052	DEAD/H (Asp-Glu-Ala-Asp/His) box polypeptide 3, X-linked [Source:MGI Symbol;Acc:MGI:103064]	8380.23	4961.08	7095.66	6297.97	7097.96	7461.54	0.00137833	-0.031839	0.00433471	0.121313	0.0485687	-0.0112842	0.999975	0.709204	0.97023	0.0169606	0.425597	0.889341
ENSMUSG00000000792	Slc5a5	8	70882889	70892757	solute carrier family 5 (sodium iodide symporter), member 5 [Source:MGI Symbol;Acc:MGI:2149330]	91.9301	676.306	449.685	746.384	861.643	172.49	-0.000676537	-0.0173041	-0.25581	-0.0990456	-0.0294964	-0.0124142	0.999975	0.797887	0.0391345	0.114184	0.669505	0.801006
ENSMUSG00000000794	Kcnn3	3	89520164	89675132	potassium intermediate/small conductance calcium-activated channel, subfamily N, member 3 [Source:MGI Symbol;Acc:MGI:2153183]	799.22	495.294	543.091	902.573	1032.12	248.292	-0.000828238	-0.038461	-0.0723362	-0.0345334	0.0693779	-0.0340999	0.999975	0.59508	0.347658	0.575499	0.304894	0.517475
ENSMUSG00000000804	Usp32	11	84984442	85140161	ubiquitin specific peptidase 32 [Source:MGI Symbol;Acc:MGI:2144475]	4194.31	4284.88	5772.1	5075.87	7527.62	4047	-0.00137679	0.0164335	0.0855942	0.0360717	-0.00836308	0.0273	0.999975	0.872694	0.218701	0.517882	0.941553	0.675269
ENSMUSG00000000805	Car4	11	84957786	84966044	carbonic anhydrase 4 [Source:MGI Symbol;Acc:MGI:1096574]	107.662	1453.26	1083.89	777.849	917.417	3969.31	-0.000276461	0.0562009	0.0810054	0.109425	-0.0283965	0.0641027	0.999975	0.525338	0.302511	0.10238	0.708277	0.256997
ENSMUSG00000000811	Txnrd3	6	89643988	89675529	thioredoxin reductase 3 [Source:MGI Symbol;Acc:MGI:2386711]	459.663	117.773	217.761	118.728	239.44	206.974	-0.000700065	0.000633837	-0.00426976	-0.0440143	-0.0540571	-0.00673417	0.999975	0.993856	0.958333	0.439911	0.329046	0.918741
ENSMUSG00000000823	Zfp512b	2	181582103	181592803	zinc finger protein 512B [Source:MGI Symbol;Acc:MGI:2685478]	4239.47	1502.6	1469.96	1414.85	1475.71	929.758	0.00522137	0.0190687	0.00139622	0.0375447	-0.0136543	-0.0334363	0.974975	0.799545	0.98747	0.529134	0.87734	0.607935
ENSMUSG00000000826	Dnajc5	2	181520485	181555133	DnaJ heat shock protein family (Hsp40) member C5 [Source:MGI Symbol;Acc:MGI:892995]	12631.9	8324.42	13051.6	12231.8	16378.5	10425.9	0.000616268	-0.0192942	0.0122081	0.0211382	-0.0104247	-0.035969	0.999975	0.861311	0.895333	0.734437	0.895585	0.499437
ENSMUSG00000000827	Tpd52l2	2	181497142	181517966	tumor protein D52-like 2 [Source:MGI Symbol;Acc:MGI:1913564]	1350.8	2374.89	1290.76	1076.08	1132.42	2337.24	-0.000497175	0.0300022	0.0124647	-0.027017	-0.0106274	-0.0143072	0.999975	0.768005	0.896428	0.657225	0.912037	0.85398
ENSMUSG00000000838	Fmr1	X	68678541	68717963	fragile X mental retardation syndrome 1 [Source:MGI Symbol;Acc:MGI:95564]	1796.87	2189.45	2404.61	1336.97	1690.53	1691.14	0.00186387	0.0018995	0.0049014	0.1015	0.00893545	-0.00119725	0.999975	0.992546	0.964725	0.10882	0.928214	0.988086
ENSMUSG00000000861	Bcl11a	11	24078056	24174123	B cell CLL/lymphoma 11A (zinc finger protein) [Source:MGI Symbol;Acc:MGI:106190]	6596.33	2240.48	2449.71	4123.97	3350.95	580.368	-0.00810648	-0.0267286	-0.00411096	0.0432839	-0.0217015	-0.0182949	0.819956	0.709204	0.969638	0.357808	0.776164	0.763159
ENSMUSG00000000876	Pxmp4	2	154585758	154603708	peroxisomal membrane protein 4 [Source:MGI Symbol;Acc:MGI:1891701]	333.181	586.495	526.652	400.618	495.324	476.445	0.00166671	-0.00271746	-0.0144087	-0.0478211	-0.0207115	-0.0338246	0.999975	0.98173	0.854024	0.467276	0.849125	0.5767
ENSMUSG00000000881	Dlg3	X	100767722	100818410	discs, large homolog 3 (Drosophila) [Source:MGI Symbol;Acc:MGI:1888986]	3289	3400.35	7178.74	6765.23	8259.84	2808.54	0.00459833	-0.0351372	0.0102436	0.0825167	0.0154781	0.0238258	0.999975	0.652274	0.908758	0.0317442	0.891745	0.72882
ENSMUSG00000000884	Gnb1l	16	18498768	18566679	guanine nucleotide binding protein (G protein), beta polypeptide 1-like [Source:MGI Symbol;Acc:MGI:1338057]	187.494	130.693	117.85	84.3296	111.236	127.543	-0.000283229	0.0143436	-0.297906	-0.0174183	0.00786382	0.00542951	0.999975	0.792554	0.0769462	0.749381	0.887172	0.937196
ENSMUSG00000000889	Dbh	2	27165233	27183200	dopamine beta hydroxylase [Source:MGI Symbol;Acc:MGI:94864]	105.031	19.6592	30.1942	21.2067	16.1824	21.3211	0.00125944	0.00295825	0.00414862	0.00396846	0.00187184	-0.000633395	0.991248	NA	NA	NA	NA	NA
ENSMUSG00000000901	Mmp11	10	75923222	75932502	matrix metallopeptidase 11 [Source:MGI Symbol;Acc:MGI:97008]	295.374	43.6382	28.5587	48.642	46.2765	66.213	-0.00164871	-0.000932815	-0.00811739	0.0223866	-0.0138342	-0.000463603	0.999975	0.983991	NA	0.569084	0.648821	NA
ENSMUSG00000000902	Smarcb1	10	75896769	75921617	SWI/SNF related, matrix associated, actin dependent regulator of chromatin, subfamily b, member 1 [Source:MGI Symbol;Acc:MGI:1328366]	4075.76	1656.64	1640.68	1725.56	1966.34	2630.71	-0.00042757	-0.0185082	-0.0587507	-0.00568135	-0.0272115	-0.0138971	0.999975	0.858916	0.431527	0.927038	0.705029	0.870595
ENSMUSG00000000915	Hip1r	5	123973628	124005558	huntingtin interacting protein 1 related [Source:MGI Symbol;Acc:MGI:1352504]	2362.28	2613.66	2902.62	2222.71	3084.7	2820.13	-0.000299802	0.00837283	0.0324928	-0.067741	0.034961	-0.0204841	0.999975	0.946024	0.704005	0.153083	0.597765	0.768033
ENSMUSG00000000916	Nsun5	5	135369953	135376805	NOL1/NOP2/Sun domain family, member 5 [Source:MGI Symbol;Acc:MGI:2140844]	381.488	221.867	151.814	167.901	171.1	346.679	0.0017265	0.0156367	0.000395242	-0.0154207	-0.00405273	-0.00691997	0.999975	0.814162	0.994825	0.812471	0.951044	0.930206
ENSMUSG00000000934	Top1mt	15	75657035	75678800	DNA topoisomerase 1, mitochondrial [Source:MGI Symbol;Acc:MGI:1920210]	372.369	447.713	263.905	385.743	331.232	293.523	0.000945272	-0.0140917	-0.0175565	-0.0240724	0.033085	0.017626	0.999975	0.866127	0.791635	0.73073	0.62131	0.764962
ENSMUSG00000000948	Gm38393	7	59974149	60005064	predicted gene, 38393 [Source:MGI Symbol;Acc:MGI:5613898]	242.655	395.356	311.521	214.101	242.048	263.417	0.000868463	0.0189236	0.0387801	-0.0167098	-0.0125052	-0.0392534	0.999975	0.808873	0.53034	0.792335	0.855842	0.367621
ENSMUSG00000000957	Mmp14	14	54431612	54441265	matrix metallopeptidase 14 (membrane-inserted) [Source:MGI Symbol;Acc:MGI:101900]	1777.48	490.675	595.795	465.985	530.325	781.559	-0.00703603	-0.0102156	-0.0221272	0.0848705	0.177957	0.042237	0.908223	0.87908	0.699855	0.214243	0.062412	0.47888
ENSMUSG00000000958	Slc7a7	14	54369442	54417780	solute carrier family 7 (cationic amino acid transporter, y+ system), member 7 [Source:MGI Symbol;Acc:MGI:1337120]	73.1116	100.581	91.5809	44.8096	62.1338	42.6078	-4.33141e-05	-0.000798266	0.0125008	0.00377784	0.00661253	0.0061782	0.999975	0.992599	0.799821	0.936493	0.889057	NA
ENSMUSG00000000959	Oxa1l	14	54360841	54369673	oxidase assembly 1-like [Source:MGI Symbol;Acc:MGI:1916339]	1890.54	1338.22	1396.76	1230.3	1436.95	1688.31	0.000588514	-0.0275249	-0.058729	-0.0308424	-0.0292227	0.00439394	0.999975	0.766084	0.431316	0.62458	0.692027	0.968819
ENSMUSG00000000976	Heatr6	11	83753696	83783754	HEAT repeat containing 6 [Source:MGI Symbol;Acc:MGI:1919790]	1208.92	409.067	302.577	457.465	423.686	664.126	0.000351145	0.0104469	0.0202108	-0.0118509	-0.0150025	-0.0123503	0.999975	0.903386	0.754657	0.86536	0.846146	0.861524
ENSMUSG00000001016	Ilf2	3	90476126	90488379	interleukin enhancer binding factor 2 [Source:MGI Symbol;Acc:MGI:1915031]	4739.13	2870.62	2394.3	1742.25	2117.05	3617.15	0.00076636	0.00816583	-0.173684	-0.0769587	-0.0226907	-0.0223881	0.999975	0.953194	0.0186801	0.114184	0.758217	0.735295
ENSMUSG00000001017	Chtop	3	90498956	90509498	chromatin target of PRMT1 [Source:MGI Symbol;Acc:MGI:1913761]	5956.69	6563.07	5682.81	3256.65	3762.75	5186.02	-0.000291132	-0.000310499	-0.0202136	-0.020193	0.00343335	0.0230483	0.999975	0.999611	0.821599	0.740203	0.975569	0.712638
ENSMUSG00000001018	Snapin	3	90488026	90491033	SNAP-associated protein [Source:MGI Symbol;Acc:MGI:1333745]	852.698	1982.34	1185.55	1143.98	1295.87	1808.23	-0.000303908	0.000661449	-0.0449529	-0.0388308	-0.0392403	0.00197989	0.999975	0.996462	0.551518	0.513339	0.574856	0.98252
ENSMUSG00000001025	S100a6	3	90612882	90624181	S100 calcium binding protein A6 (calcyclin) [Source:MGI Symbol;Acc:MGI:1339467]	115.779	508.153	305.717	187.642	412.186	426.084	5.10197e-05	-0.00977825	0.0166166	-0.0332867	0.0443615	0.0002952	0.999975	0.919084	0.811403	0.584398	0.501851	0.992765
ENSMUSG00000001029	Icam2	11	106377656	106388075	intercellular adhesion molecule 2 [Source:MGI Symbol;Acc:MGI:96394]	130.892	139.702	114.426	57.7136	78.4698	128.534	0.000550945	0.00620848	0.0228863	-0.053505	0.0166067	0.0225651	0.999975	0.924569	0.604094	0.23295	0.663178	0.593398
ENSMUSG00000001034	Mapk7	11	61488812	61494406	mitogen-activated protein kinase 7 [Source:MGI Symbol;Acc:MGI:1346347]	2171.08	568.11	546.141	474.999	487.912	602.408	-0.00177535	-0.0295847	-0.0393783	0.0573438	-0.040897	-0.0244146	0.999975	0.663874	0.554452	0.379315	0.537603	0.689976
ENSMUSG00000001036	Epn2	11	61517249	61579687	epsin 2 [Source:MGI Symbol;Acc:MGI:1333766]	3467.57	4975.6	4056.91	4895.62	4736.64	6249.82	0.00577043	-0.0719035	-0.00185024	0.0702891	-0.00588565	0.029218	0.998457	0.467253	0.982782	0.0927187	0.954542	0.618109
ENSMUSG00000001039	B9d1	11	61505144	61512931	B9 protein domain 1 [Source:MGI Symbol;Acc:MGI:1351471]	238.364	535.964	247.702	188.877	195.946	399.18	0.00114076	0.00858661	-0.0312625	-0.0196704	-4.21106e-06	0.0615094	0.999975	0.930328	0.620469	0.761767	0.992679	0.304685
ENSMUSG00000001052	Sec24b	3	129982759	130061553	Sec24 related gene family, member B (S. cerevisiae) [Source:MGI Symbol;Acc:MGI:2139764]	2759.92	912.208	1411.29	1780.68	2243.78	1752.65	-0.00209314	-0.00506621	-0.00663135	0.0857116	-0.0560006	-0.0328699	0.999975	0.971663	0.950549	0.0756848	0.374562	0.608424
ENSMUSG00000001053	N4bp3	11	51643063	51650842	NEDD4 binding protein 3 [Source:MGI Symbol;Acc:MGI:2442218]	565.068	380.061	300.367	432.192	459.465	782.535	0.00110436	-0.0082277	-0.00565606	-0.208125	-0.131941	0.00686512	0.999975	0.926607	0.942349	0.0171483	0.124481	0.930122
ENSMUSG00000001054	Rmnd5b	11	51623671	51635896	required for meiotic nuclear division 5 homolog B [Source:MGI Symbol;Acc:MGI:1913339]	1183.89	1410.51	1547.38	1285.85	1601.07	1418.64	-0.000891656	-0.0163613	-0.0341921	-0.0778952	-0.0354191	0.00507305	0.999975	0.85915	0.658093	0.148606	0.607495	0.94931
ENSMUSG00000001056	Nhp2	11	51619735	51623714	NHP2 ribonucleoprotein [Source:MGI Symbol;Acc:MGI:1098547]	703.991	1740.37	1216.48	619.874	774.555	654.606	0.000157432	0.0190283	-0.0102761	-0.170676	-0.0461367	0.00204946	0.999975	0.847454	0.903339	0.0221795	0.501851	0.976768
ENSMUSG00000001062	Vps9d1	8	123242356	123254348	VPS9 domain containing 1 [Source:MGI Symbol;Acc:MGI:1914143]	1752.85	2009.78	1977.41	1415.97	1979.68	1173.81	0.00476807	0.0227937	0.042682	-0.0324181	0.0219489	-0.0295932	0.988051	0.812337	0.588852	0.582052	0.769713	0.653712
ENSMUSG00000001065	Zfp276	8	123254195	123269745	zinc finger protein (C2H2 type) 276 [Source:MGI Symbol;Acc:MGI:1888495]	600.952	444.383	205.176	339.744	292.63	559.337	-0.000290109	-0.00544087	-0.0100409	0.0100152	-0.0358413	0.0115987	0.999975	0.962348	0.886848	0.894293	0.539147	0.86973
ENSMUSG00000001082	Mfsd10	5	34633642	34637212	major facilitator superfamily domain containing 10 [Source:MGI Symbol;Acc:MGI:1915544]	558.066	231.087	213.063	241.029	256.037	327.813	0.00111488	-0.0132835	-0.0618292	0.0065744	-0.0256178	-0.0508792	0.999975	0.838286	0.292457	0.928306	0.674336	0.390581
ENSMUSG00000001089	Luzp1	4	136469761	136554780	leucine zipper protein 1 [Source:MGI Symbol;Acc:MGI:107629]	1199.8	1859.34	2018.5	4120.07	3459.28	3852.23	0.00187352	-0.0368284	0.174284	0.251984	0.0475944	0.0506379	0.999975	0.622413	0.0537392	1.86969e-07	0.453174	0.373591
ENSMUSG00000001098	Kctd10	5	114363567	114380508	potassium channel tetramerisation domain containing 10 [Source:MGI Symbol;Acc:MGI:2141207]	1963.4	761.461	861.572	1836.61	2313.01	1658.33	-0.000956227	-0.0116308	0.0306083	-0.0246581	0.0204982	0.0358986	0.999975	0.907327	0.6826	0.67593	0.791326	0.566824
ENSMUSG00000001100	Poldip2	11	78512193	78522736	polymerase (DNA-directed), delta interacting protein 2 [Source:MGI Symbol;Acc:MGI:1915061]	2789.85	4961.31	2960.44	2822.73	3129.75	4579.47	0.00228893	0.0513116	-0.0333859	-0.0533302	0.00293979	0.0208976	0.999975	0.600025	0.67923	0.22606	0.977253	0.789116
ENSMUSG00000001105	Ift20	11	78536361	78541737	intraflagellar transport 20 [Source:MGI Symbol;Acc:MGI:1915585]	805.609	2822.99	1427.45	758.252	920.605	1365.84	0.00361143	0.220193	0.0746166	0.0164615	0.0353912	0.0383255	0.976716	0.0805233	0.33478	0.822822	0.629902	0.540411
ENSMUSG00000001119	Col6a1	10	76708792	76726168	collagen, type VI, alpha 1 [Source:MGI Symbol;Acc:MGI:88459]	1246.47	297.869	506.22	272.581	486.169	318.142	0.000281528	-0.00408199	-0.383375	0.0233604	-0.0010094	-0.00368568	0.999975	0.946085	0.00515433	0.726997	0.980077	0.947644
ENSMUSG00000001120	Pcbp3	10	76761857	76961887	poly(rC) binding protein 3 [Source:MGI Symbol;Acc:MGI:1890470]	1342.68	839.339	1488	1446.91	1882.14	2224.91	0.00306592	-0.00500255	-0.000975136	-0.00771209	0.0017236	-0.00112629	0.999975	0.967168	0.992157	0.923181	0.988711	0.985234
ENSMUSG00000001123	Lgals9	11	78962974	78984946	lectin, galactose binding, soluble 9 [Source:MGI Symbol;Acc:MGI:109496]	249.179	377.086	321.367	189.955	241.7	205.462	0.00166205	0.200562	0.0650035	0.0277195	0.062034	0.0462346	0.999975	0.271649	0.344597	0.656706	0.23232	0.282693
ENSMUSG00000001127	Araf	X	20797814	20860519	Araf proto-oncogene, serine/threonine kinase [Source:MGI Symbol;Acc:MGI:88065]	3574.64	6218.87	4238.63	2950.57	3026.22	5209.54	0.00845822	0.0382468	-0.0521784	-0.0825689	-0.095028	-0.0227705	0.727222	0.663497	0.465505	0.0825186	0.0802236	0.726907
ENSMUSG00000001128	Cfp	X	20925454	20931555	complement factor properdin [Source:MGI Symbol;Acc:MGI:97545]	181.314	161.394	74.5163	48.5095	34.8124	161.483	0.000266983	0.0232174	0.00725632	0.0105525	0.00135207	0.016363	0.999975	0.623491	0.876792	0.822925	0.972557	0.696523
ENSMUSG00000001134	Uxt	X	20941722	20962017	ubiquitously expressed transcript [Source:MGI Symbol;Acc:MGI:1277988]	117.039	227.975	123.139	99.4664	113.139	226.887	0.000448275	0.0168632	0.0148527	-0.0329822	-0.000457387	0.058626	0.999975	0.797092	0.784439	0.518034	0.993659	0.281427
ENSMUSG00000001138	Cnnm3	1	36511867	36528237	cyclin M3 [Source:MGI Symbol;Acc:MGI:2151055]	1258.39	653.415	776.13	1053.41	1144.91	1495.36	-0.000468844	-0.0152016	-0.0242355	0.0526861	0.00733137	-0.0485332	0.999975	0.871698	0.764724	0.345277	0.940409	0.446093
ENSMUSG00000001143	Lman2l	1	36419871	36445271	lectin, mannose-binding 2-like [Source:MGI Symbol;Acc:MGI:2443010]	1539.19	1126.25	1064.95	1392.81	1175.16	1468.86	-0.00103272	-0.0103782	-0.0169878	0.154648	0.0116806	0.0500933	0.999975	0.89444	0.840461	0.00543929	0.893422	0.426266
ENSMUSG00000001150	Mcm3ap	10	76468971	76515856	minichromosome maintenance complex component 3 associated protein [Source:MGI Symbol;Acc:MGI:1930089]	2618.32	937.696	1369.09	1651.04	2016.14	1564.29	-0.00104013	-0.0552192	0.0106999	0.0488582	0.00239283	0.0147564	0.999975	0.517131	0.915687	0.394702	0.984296	0.844642
ENSMUSG00000001151	Pcnt	10	76351254	76442912	pericentrin (kendrin) [Source:MGI Symbol;Acc:MGI:102722]	813.333	656.873	685.609	1596.11	1568.61	1401.18	-0.000688479	0.0051815	0.149034	-0.0498159	0.00598344	-0.0455178	0.999975	0.962348	0.137721	0.325396	0.957244	0.45429
ENSMUSG00000001156	Mxd1	6	86647042	86669161	MAX dimerization protein 1 [Source:MGI Symbol;Acc:MGI:96908]	811.525	573.22	603.508	660.098	888.24	921.342	0.00253391	-0.00975004	0.0623896	0.220404	0.211152	0.0146295	0.999975	0.92549	0.389813	0.00106169	0.00530146	0.839573
ENSMUSG00000001157	Gmcl1	6	86691768	86733383	germ cell-less, spermatogenesis associated 1 [Source:MGI Symbol;Acc:MGI:1345156]	1007.36	1161.85	885.711	639.182	769.5	897.561	0.0024736	0.0152275	-0.00480122	0.000785053	-0.0238268	-0.0170199	0.999975	0.881449	0.962537	0.996324	0.746127	0.815808
ENSMUSG00000001158	Snrnp27	6	86675151	86684522	small nuclear ribonucleoprotein 27 (U4/U6.U5) [Source:MGI Symbol;Acc:MGI:1913868]	707.934	1516.54	911.607	637.364	676.955	1287.17	0.00454406	0.00584188	-0.0463298	-0.0379396	0.00193855	0.0252129	0.908223	0.968207	0.543585	0.562767	0.984296	0.70478
ENSMUSG00000001166	Oas1c	5	120800194	120812514	2'-5' oligoadenylate synthetase 1C [Source:MGI Symbol;Acc:MGI:2149633]	15.4552	28.856	20.596	17.4277	24.4455	24.4361	-0.000528588	0.00587732	0.0108507	0.0156418	0.00900581	0.0110568	NA	NA	NA	NA	0.708208	NA
ENSMUSG00000001173	Ocrl	X	47912387	47965868	oculocerebrorenal syndrome of Lowe [Source:MGI Symbol;Acc:MGI:109589]	2652.97	1362.5	1632.27	2244.02	2580.37	1843.3	0.00453873	-0.00148315	-0.00511912	0.00488623	0.00954188	-0.0573455	0.999975	0.989981	0.969587	0.942519	0.924145	0.325632
ENSMUSG00000001175	Calm1	12	100199435	100209806	calmodulin 1 [Source:MGI Symbol;Acc:MGI:88251]	36733.6	126670	134623	82097.4	124569	71058.1	0.00126897	0.0704929	0.0556418	-0.0370237	0.0101433	-0.00568062	0.999975	0.482037	0.361172	0.376589	0.911393	0.941416
ENSMUSG00000001211	Agpat3	10	78269178	78352489	1-acylglycerol-3-phosphate O-acyltransferase 3 [Source:MGI Symbol;Acc:MGI:1336186]	5216.11	9624.24	10820.2	8973.16	11554	11294.9	-0.00489167	-0.0071395	0.108966	0.00118025	0.017829	-0.0279208	0.999975	0.952994	0.0782327	0.987863	0.80819	0.676722
ENSMUSG00000001227	Sema6b	17	56123085	56140343	sema domain, transmembrane domain (TM), and cytoplasmic domain, (semaphorin) 6B [Source:MGI Symbol;Acc:MGI:1202889]	3274.21	3783.48	6360.87	5206.54	6429.79	2560.23	0.000721676	-0.0325676	-0.0424723	-0.000411705	0.0484781	-0.0326994	0.999975	0.730289	0.585268	0.990776	0.389466	0.601876
ENSMUSG00000001228	Uhrf1	17	56303321	56323486	ubiquitin-like, containing PHD and RING finger domains, 1 [Source:MGI Symbol;Acc:MGI:1338889]	789.902	60.3512	32.2412	33.3703	33.742	37.0388	-0.00207702	-0.0024177	-0.000121524	-0.0145466	-0.00880217	-0.000959605	0.999975	0.966063	NA	0.687804	0.753398	NA
ENSMUSG00000001229	Dpp9	17	56186682	56218889	dipeptidylpeptidase 9 [Source:MGI Symbol;Acc:MGI:2443967]	1872.43	1187.63	1972.37	2171.33	2873.92	1584.1	0.000241597	-0.0235269	0.0297645	0.0976438	0.0413197	0.102816	0.999975	0.735623	0.717353	0.0390814	0.549439	0.0925148
ENSMUSG00000001240	Ramp2	11	101246028	101259546	receptor (calcitonin) activity modifying protein 2 [Source:MGI Symbol;Acc:MGI:1859650]	694.412	894.77	612.987	582.525	538.42	663.734	0.00095216	0.0205604	0.11669	-0.0925653	-0.0334163	-0.0159776	0.999975	0.765662	0.19299	0.184121	0.600482	0.744932
ENSMUSG00000001247	Lsr	7	30957770	30973464	lipolysis stimulated lipoprotein receptor [Source:MGI Symbol;Acc:MGI:1927471]	449.551	224.134	225.692	218.055	283.095	340.466	0.00304006	0.0159415	0.0957682	0.0127122	0.131758	0.0356087	0.968296	0.785004	0.196653	0.854442	0.148366	0.489954
ENSMUSG00000001248	Gramd1a	7	31130127	31155896	GRAM domain containing 1A [Source:MGI Symbol;Acc:MGI:105490]	5013.74	2386.14	1954.3	2082.69	2312.72	1968.2	0.00156876	-0.000490466	-0.0298421	-0.0693081	-0.0543653	-0.0269254	0.999975	0.997838	0.717547	0.157298	0.384218	0.696523
ENSMUSG00000001260	Gabrg1	5	70751047	70842617	gamma-aminobutyric acid (GABA) A receptor, subunit gamma 1 [Source:MGI Symbol;Acc:MGI:103156]	954.078	1491.89	1318.71	770.379	955.575	1007.01	0.000328132	0.0108698	-0.0505119	-0.119569	0.0317615	-0.00708206	0.999975	0.919698	0.488496	0.0620767	0.662416	0.930305
ENSMUSG00000001270	Ckb	12	111669355	111672338	creatine kinase, brain [Source:MGI Symbol;Acc:MGI:88407]	16859.4	35762.1	37124.2	29511.2	40906.4	90801.3	0.00640793	-0.00658657	0.0325809	-0.0539245	0.0670082	0.00101194	0.999975	0.962147	0.782035	0.172614	0.156511	0.937196
ENSMUSG00000001280	Sp1	15	102406143	102436404	trans-acting transcription factor 1 [Source:MGI Symbol;Acc:MGI:98372]	1335.86	581.981	561.334	807.245	818.232	1030.37	-0.00283337	-0.0348787	0.0171297	0.0159102	-0.00215204	-0.0311311	0.999975	0.652952	0.836924	0.832881	0.984296	0.640501
ENSMUSG00000001281	Itgb7	15	102215995	102231935	integrin beta 7 [Source:MGI Symbol;Acc:MGI:96616]	11.9818	61.456	25.6769	17.4141	21.2195	226.052	0.000180856	-0.00664345	-0.00652614	0.00225798	0.00565732	0.067796	NA	0.877758	NA	NA	NA	0.222118
ENSMUSG00000001285	Myg1	15	102331709	102338139	melanocyte proliferating gene 1 [Source:MGI Symbol;Acc:MGI:1929864]	671.94	909.733	628.465	520.76	508.775	1011.76	-0.000504436	-0.0017065	-0.0265209	-0.0516703	-0.0444469	0.0467814	0.999975	0.989983	0.734531	0.41561	0.513	0.465713
ENSMUSG00000001288	Rarg	15	102234938	102257517	retinoic acid receptor, gamma [Source:MGI Symbol;Acc:MGI:97858]	312.1	256.779	200.885	278.809	319.724	389.257	0.000875567	0.000366017	-0.0311092	-0.0431403	-0.0186513	-0.00772733	0.999975	0.997214	0.58883	0.512357	0.788045	0.917506
ENSMUSG00000001289	Pfdn5	15	102326116	102331873	prefoldin 5 [Source:MGI Symbol;Acc:MGI:1928753]	3142.25	10800.6	3921.91	2728.26	2906.67	4315.17	0.00140542	0.0122512	-0.088929	-0.318332	-0.235974	-0.0116653	0.999975	0.877105	0.234369	1.80864e-15	1.82138e-05	0.843633
ENSMUSG00000001300	Efnb2	8	8617434	8661242	ephrin B2 [Source:MGI Symbol;Acc:MGI:105097]	4437.85	1011.41	2421.92	1380.18	2805.47	1254.78	-0.00345981	-0.0229508	-0.168432	-0.0249719	-0.00239246	0.0243417	0.999975	0.695395	0.0793391	0.720121	0.987119	0.715994
ENSMUSG00000001305	Rrp15	1	186720978	186749358	ribosomal RNA processing 15 homolog (S. cerevisiae) [Source:MGI Symbol;Acc:MGI:1914473]	312.952	318.976	180.457	145.979	152.653	180.141	0.00171149	0.00148227	-0.0289356	0.00221744	0.00331298	-0.0237316	0.999975	0.991963	0.613957	0.976393	0.965468	0.632567
ENSMUSG00000001313	Rnd2	11	101464999	101471853	Rho family GTPase 2 [Source:MGI Symbol;Acc:MGI:1338755]	1940.09	8832.02	3764.91	1562.51	1930.86	3280.91	0.000639378	0.0372469	0.0133376	-0.219147	0.106539	-0.0135362	0.999975	0.66508	0.887255	2.77097e-05	0.0802236	0.855169
ENSMUSG00000001323	Srr	11	74906359	74925948	serine racemase [Source:MGI Symbol;Acc:MGI:1351636]	2018.03	2270.07	2590.95	3271.92	4263.38	1469.3	-0.0042495	-0.0107762	-0.00362818	0.0117339	-0.0171244	0.000761321	0.999975	0.92452	0.96724	0.864959	0.821885	0.994402
ENSMUSG00000001333	Sync	4	129287617	129308559	syncoilin [Source:MGI Symbol;Acc:MGI:1916078]	44.639	17.9199	40.8117	31.2039	93.2758	14.0439	0.000162649	0.00773813	-0.00690914	0.0159877	0.0271877	-0.00325711	0.999975	NA	NA	NA	0.446539	NA
ENSMUSG00000001334	Fndc5	4	129136999	129144593	fibronectin type III domain containing 5 [Source:MGI Symbol;Acc:MGI:1917614]	585.192	2398.28	2460.23	2576.11	2029.12	7053.87	-0.000676544	-0.0229861	0.0165918	0.101665	-0.0273748	-0.0418539	0.999975	0.809327	0.844355	0.0406683	0.723087	0.493975
ENSMUSG00000001349	Cnn1	9	22099216	22109630	calponin 1 [Source:MGI Symbol;Acc:MGI:104979]	12.0449	36.9674	15.4674	14.0852	17.6685	8.98954	0.000258065	0.00835578	-0.00610418	-0.017216	0.00633898	0.00789078	NA	NA	NA	NA	NA	NA
ENSMUSG00000001366	Fbxo9	9	78081499	78109065	f-box protein 9 [Source:MGI Symbol;Acc:MGI:1918788]	1632.13	3833.15	2947.41	2023.73	2320.29	4268.48	0.00139551	0.0435466	0.0941538	-0.0300515	0.00359849	0.00646199	0.999975	0.641367	0.241941	0.601581	0.973859	0.942666
ENSMUSG00000001376	Vps50	6	3498382	3603531	VPS50 EARP/GARPII complex subunit [Source:MGI Symbol;Acc:MGI:1920538]	1629.14	1535.69	1990.23	1652.99	2066.27	1824.69	0.0052209	-0.0401636	-0.0393696	0.0379268	-0.0332162	0.0375032	0.974975	0.621789	0.61467	0.530192	0.649972	0.551381
ENSMUSG00000001380	Hars	18	36766530	36783205	histidyl-tRNA synthetase [Source:MGI Symbol;Acc:MGI:108087]	2672.03	2632.87	3417.38	2384.2	3196.07	2876.62	0.00755086	-0.0128733	-0.0746529	-0.0891077	-0.00873492	0.0012169	0.870603	0.902637	0.302331	0.0775997	0.92779	0.986153
ENSMUSG00000001383	Zmat2	18	36793923	36799660	zinc finger, matrin type 2 [Source:MGI Symbol;Acc:MGI:1913742]	1760.58	4826.69	5150.21	4095.96	5237.29	3650.32	0.000159222	0.0207525	0.0158853	0.0158342	0.0367412	0.0729039	0.999975	0.846903	0.863701	0.771485	0.535269	0.232861
ENSMUSG00000001403	Ube2c	2	164769898	164778822	ubiquitin-conjugating enzyme E2C [Source:MGI Symbol;Acc:MGI:1915862]	480.733	56.9518	25.0572	12.9396	17.8704	23.1439	-0.00261528	-0.00750258	-0.00107738	-0.0108982	0.00377074	-0.00442489	0.998457	0.855164	NA	NA	NA	NA
ENSMUSG00000001415	Smg5	3	88336260	88362338	Smg-5 homolog, nonsense mediated mRNA decay factor (C. elegans) [Source:MGI Symbol;Acc:MGI:2447364]	2612.06	2134.1	1822.59	2160.09	2767.15	2928.42	0.003636	-0.010029	0.0715265	0.0931324	0.0396467	0.0141455	0.999975	0.934804	0.359796	0.0711028	0.514766	0.854005
ENSMUSG00000001416	Cct3	3	88297116	88321767	chaperonin containing Tcp1, subunit 3 (gamma) [Source:MGI Symbol;Acc:MGI:104708]	7242.98	4183.97	3766.24	2902.56	3206.37	5667.51	-0.0014906	7.87729e-05	-0.045212	-0.0727628	0.040984	0.0190906	0.999975	0.999611	0.559846	0.0984324	0.53297	0.780223
ENSMUSG00000001418	Glmp	3	88325023	88331313	glycosylated lysosomal membrane protein [Source:MGI Symbol;Acc:MGI:1913318]	747.425	681.128	826.118	889.373	1072.69	1423.78	-0.0013195	-0.0464422	-0.0460383	-0.0180899	-0.0361491	-0.0229644	0.999975	0.548511	0.530772	0.788003	0.618676	0.763188
ENSMUSG00000001419	Mef2d	3	88142372	88172086	myocyte enhancer factor 2D [Source:MGI Symbol;Acc:MGI:99533]	3362.72	4408.95	8140.59	9368.1	13120.7	5521.71	-0.00246705	-0.0221073	0.103589	0.0428673	0.0164321	-0.0116536	0.999975	0.83725	0.123823	0.319655	0.845521	0.879346
ENSMUSG00000001420	Tmem79	3	88328655	88336148	transmembrane protein 79 [Source:MGI Symbol;Acc:MGI:1919163]	25.8468	35.1887	23.1391	26.5916	40.1118	42.1704	-0.000402812	0.00912503	0.000133133	-0.0121972	0.0075908	-0.00123924	0.999975	NA	NA	NA	0.8035	NA
ENSMUSG00000001424	Snd1	6	28475139	28935162	staphylococcal nuclease and tudor domain containing 1 [Source:MGI Symbol;Acc:MGI:1929266]	3559.44	1872.94	2508.42	3078.31	3092.38	2555.5	0.00283098	-0.156246	-0.124727	-0.0166111	-0.0191474	-0.0192298	0.999975	0.271913	0.129074	0.772421	0.796744	0.787996
ENSMUSG00000001435	Col18a1	10	77052178	77166548	collagen, type XVIII, alpha 1 [Source:MGI Symbol;Acc:MGI:88451]	1354.86	147.067	248.612	219.529	276.552	2804.29	0.000905676	-0.00269766	-0.0165253	0.0789881	0.417051	-0.00904221	0.999975	0.970382	0.741858	0.233197	0.0013318	0.855745
ENSMUSG00000001436	Slc19a1	10	77032241	77061002	solute carrier family 19 (folate transporter), member 1 [Source:MGI Symbol;Acc:MGI:103182]	727.775	427.981	478.827	399.198	485.04	718.792	0.00107859	-0.0139289	-0.0197346	0.00380363	0.00518996	-0.00658449	0.999975	0.829963	0.788701	0.965396	0.962801	0.936313
ENSMUSG00000001440	Kpnb1	11	97159714	97187881	karyopherin (importin) beta 1 [Source:MGI Symbol;Acc:MGI:107532]	9676.55	3814.65	5911.94	6334.42	7690.6	5639.99	-0.00014713	-0.0907716	-0.0139695	0.0415345	0.0320438	0.00173083	0.999975	0.387709	0.884955	0.358388	0.596355	0.982204
ENSMUSG00000001441	Npepps	11	97205842	97280638	aminopeptidase puromycin sensitive [Source:MGI Symbol;Acc:MGI:1101358]	7252.4	4237.41	6278.59	5346.07	6528.13	6208.73	-0.000333447	-0.0297537	-0.0140123	0.0845235	0.140878	0.0925688	0.999975	0.727963	0.885052	0.0505547	0.000596149	0.047151
ENSMUSG00000001445	Mrpl10	11	97041560	97049213	mitochondrial ribosomal protein L10 [Source:MGI Symbol;Acc:MGI:1333801]	1032.22	2176.66	1441.03	1433.52	1468.56	1952.98	0.00217401	0.0333314	-0.0168203	-0.0923947	-0.0489207	0.0232896	0.999975	0.717922	0.852839	0.0627332	0.466374	0.729266
ENSMUSG00000001467	Cyp51	5	4081145	4104746	cytochrome P450, family 51 [Source:MGI Symbol;Acc:MGI:106040]	5853.98	4584.78	3896.21	1754	2361.31	2121.91	0.0014371	-0.0351967	0.056545	0.00498939	0.112216	-0.0145917	0.999975	0.671026	0.439982	0.95812	0.0887373	0.848819
ENSMUSG00000001472	Tcf25	8	123373753	123403835	transcription factor 25 (basic helix-loop-helix) [Source:MGI Symbol;Acc:MGI:1914105]	12692.4	15937.5	19789.8	16750	22241.7	18809	0.0074997	-0.018364	-0.01768	-0.03046	-0.00176416	-0.00161285	0.966203	0.867188	0.834398	0.440825	0.951704	0.981245
ENSMUSG00000001473	Tubb6	18	67390717	67402748	tubulin, beta 6 class V [Source:MGI Symbol;Acc:MGI:1915201]	233.927	129.835	162.284	29.2912	45.1073	62.5973	3.566e-05	0.00345743	0.00100203	0.00708009	0.00342516	0.00305282	0.999975	0.970382	0.987113	NA	0.938967	NA
ENSMUSG00000001482	Def8	8	123423527	123463270	differentially expressed in FDCP 8 [Source:MGI Symbol;Acc:MGI:1346331]	2015.66	1935.99	1929.85	1463.79	1699.71	2721.07	0.00212267	-0.0168608	0.012201	-0.0114478	0.0104858	0.0386668	0.999975	0.875832	0.900659	0.859271	0.912579	0.509069
ENSMUSG00000001493	Meox1	11	101877510	101894374	mesenchyme homeobox 1 [Source:MGI Symbol;Acc:MGI:103220]	22.5421	66.4386	49.7535	24.7759	11.1549	46.0042	-0.000117922	-0.00106307	0.00220533	0.0230104	3.98776e-05	-0.0084338	0.999975	0.986943	NA	NA	NA	NA
ENSMUSG00000001506	Col1a1	11	94936224	94953042	collagen, type I, alpha 1 [Source:MGI Symbol;Acc:MGI:88467]	5045.57	375.013	954.741	729.436	1214.83	964.914	0.000574648	-0.0424993	-0.0412854	0.0370888	0.0166568	0.00614744	0.999975	0.352818	0.0958076	0.576141	0.712913	0.846446
ENSMUSG00000001507	Itga3	11	95044474	95076801	integrin alpha 3 [Source:MGI Symbol;Acc:MGI:96602]	1094.84	327.051	377.79	655.179	814.648	2185.53	0.00403899	0.00177181	0.0191519	0.0620026	0.194404	-0.0422096	0.988051	0.986411	0.79476	0.326513	0.0136134	0.509069
ENSMUSG00000001517	Foxm1	6	128362967	128376146	forkhead box M1 [Source:MGI Symbol;Acc:MGI:1347487]	576.486	68.69	42.3793	52.6738	57.0374	31.0933	-0.00210284	-0.00280567	-0.00298374	-0.00446842	0.00406528	0.00285206	0.999975	0.962348	NA	0.931124	0.933381	NA
ENSMUSG00000001518	Itfg2	6	128409444	128424931	integrin alpha FG-GAP repeat containing 2 [Source:MGI Symbol;Acc:MGI:1915450]	695.524	500.93	408.753	419.218	466.495	1313.08	0.00130091	0.0334203	0.00160381	0.0182831	0.0134183	-0.0435612	0.999975	0.659369	0.987042	0.804165	0.844773	0.490132
ENSMUSG00000001520	Nrip2	6	128399296	128416427	nuclear receptor interacting protein 2 [Source:MGI Symbol;Acc:MGI:1891884]	69.6822	383.21	180.637	221.466	145.304	410.141	0.00101823	0.0123433	0.00221116	-0.0448769	0.012813	0.0491083	0.999975	0.874571	0.976661	0.466146	0.843841	0.404604
ENSMUSG00000001521	Tulp3	6	128321161	128355851	tubby-like protein 3 [Source:MGI Symbol;Acc:MGI:1329045]	717.547	720.321	405.959	433.091	425.408	1125.4	-0.000579931	0.0040927	-0.00362452	0.0274028	-0.019676	-0.0586387	0.999975	0.970382	0.954382	0.688613	0.784104	0.358176
ENSMUSG00000001524	Gtf2h4	17	35667730	35673739	general transcription factor II H, polypeptide 4 [Source:MGI Symbol;Acc:MGI:1338799]	390.168	358.161	341.162	315.148	399.306	502.793	0.000345379	-0.0178357	-0.0253825	1.10841e-05	-0.0135678	0.0470803	0.999975	0.804062	0.713859	0.999869	0.836388	0.449886
ENSMUSG00000001525	Tubb5	17	35833921	35838306	tubulin, beta 5 class I [Source:MGI Symbol;Acc:MGI:107812]	95784.4	11896.3	23050.4	13561.6	22694.7	9649.88	-0.00553258	-0.0362353	-0.0626536	-0.0465428	0.0504205	-0.0344228	0.999975	0.634696	0.383917	0.308	0.30731	0.585964
ENSMUSG00000001542	Ell2	13	75707484	75772356	elongation factor RNA polymerase II 2 [Source:MGI Symbol;Acc:MGI:2183438]	85.2168	1142.03	915.095	693.928	767.398	534.408	0.000403133	-0.0170917	0.0277685	0.0679549	0.200697	-0.02802	0.999975	0.850511	0.697552	0.278871	0.00732293	0.642269
ENSMUSG00000001552	Jup	11	100368958	100397763	junction plakoglobin [Source:MGI Symbol;Acc:MGI:96650]	3014.87	643.788	1121.73	1453.29	1817.37	6663.56	0.000611608	-0.0429303	0.0588975	0.0500568	0.13644	-0.000826622	0.999975	0.553838	0.43826	0.406055	0.0565075	0.991812
ENSMUSG00000001555	Fkbp10	11	100415697	100424824	FK506 binding protein 10 [Source:MGI Symbol;Acc:MGI:104769]	571.058	304.163	338.799	288.836	301.31	392.389	-0.000188788	-0.00895929	-0.0123538	-0.0741324	-0.0179988	-0.013567	0.999975	0.916277	0.844448	0.270089	0.783725	0.840393
ENSMUSG00000001569	Nom1	5	29434664	29457843	nucleolar protein with MIF4G domain 1 [Source:MGI Symbol;Acc:MGI:1861749]	751.189	761.678	907.862	880.634	1034.08	998.006	0.00172127	-0.01608	0.0139256	-0.0172554	-0.00960062	-0.00997665	0.999975	0.857516	0.88167	0.793823	0.920719	0.906678
ENSMUSG00000001576	Ergic1	17	26561489	26656931	endoplasmic reticulum-golgi intermediate compartment (ERGIC) 1 [Source:MGI Symbol;Acc:MGI:1914708]	4817.11	2333.57	4211.63	3465.74	5067.92	3863.2	-0.00113813	-0.0257497	-0.017965	-0.00802642	0.0327641	0.0164474	0.999975	0.776274	0.838922	0.894644	0.600089	0.809856
ENSMUSG00000001604	Tcea3	4	136247729	136274898	transcription elongation factor A (SII), 3 [Source:MGI Symbol;Acc:MGI:1196908]	25.5848	17.747	13.9828	19.9114	23.6266	69.1122	0.000531625	0.000934876	-0.00742746	0.0233431	0.00447049	0.00481963	0.999975	NA	NA	NA	NA	NA
ENSMUSG00000001627	Ifrd1	12	40201567	40248504	interferon-related developmental regulator 1 [Source:MGI Symbol;Acc:MGI:1316717]	1323.4	1581.4	1077.8	880.406	1001.82	1423.28	0.000399524	0.00971876	0.287071	-0.0295538	-0.012383	0.00509374	0.999975	0.820583	0.0233699	0.641658	0.892245	0.956256
ENSMUSG00000001630	Stk38l	6	146724995	146778812	serine/threonine kinase 38 like [Source:MGI Symbol;Acc:MGI:1922250]	405.393	768.446	855.514	745.812	1001.41	846.021	0.000812905	0.0241562	0.0372772	0.0625093	0.139035	0.0292442	0.999975	0.78834	0.639177	0.329117	0.0385859	0.632817
ENSMUSG00000001632	Brpf1	6	113307137	113324860	bromodomain and PHD finger containing, 1 [Source:MGI Symbol;Acc:MGI:1926033]	1261.37	741.666	817.108	1141.09	1262.94	2037.85	0.000204088	-0.00477251	0.0255338	0.172997	0.0156381	0.0313402	0.999975	0.971663	0.758427	0.0024136	0.857627	0.63846
ENSMUSG00000001642	Akr1b3	6	34302434	34317478	aldo-keto reductase family 1, member B3 (aldose reductase) [Source:MGI Symbol;Acc:MGI:1353494]	865.054	686.747	662.386	650.246	822.907	979.237	0.00413312	0.0029967	-0.0651573	-0.0263674	0.0226831	0.0861729	0.974975	0.980024	0.387276	0.700282	0.758455	0.193042
ENSMUSG00000001663	Gstt1	10	75783813	75798584	glutathione S-transferase, theta 1 [Source:MGI Symbol;Acc:MGI:107379]	202.459	192.104	146.064	211.057	367.769	812.754	0.000584181	0.00253479	-0.0235816	-0.0275819	0.0468428	0.00350959	0.999975	0.977965	0.656034	0.671102	0.464911	0.967768
ENSMUSG00000001665	Gstt3	10	75774115	75781414	glutathione S-transferase, theta 3 [Source:MGI Symbol;Acc:MGI:2143526]	13.0204	47.5677	43.77	53.4402	66.342	130.826	5.78082e-05	0.00546542	0.000120535	0.0145436	0.0352434	-0.0177552	NA	0.886433	NA	0.722228	0.177882	0.692727
ENSMUSG00000001666	Ddt	10	75771230	75773414	D-dopachrome tautomerase [Source:MGI Symbol;Acc:MGI:1298381]	74.3238	696.856	405.876	73.4058	94.3369	273.481	-0.000610217	0.0390387	-0.0350539	-0.00288016	0.0234295	0.0351295	0.999975	0.645263	0.622591	0.9612	0.574263	0.515493
ENSMUSG00000001674	Ddx18	1	121553835	121567989	DEAD (Asp-Glu-Ala-Asp) box polypeptide 18 [Source:MGI Symbol;Acc:MGI:1914192]	762.908	430.939	454.72	419.944	498.516	707.008	3.72906e-05	-0.0371814	-0.0089056	-0.0199396	0.022504	0.00335625	0.999975	0.58601	0.918952	0.775682	0.753236	0.970176
ENSMUSG00000001687	Ubl3	5	148504635	148552789	ubiquitin-like 3 [Source:MGI Symbol;Acc:MGI:1344373]	2206.67	9575.88	4992.69	4572.77	4568.09	10015.9	0.000949925	-0.0059183	0.0231413	0.00722235	-0.00302617	0.0251182	0.999975	0.970382	0.776477	0.902688	0.977072	0.670258
ENSMUSG00000001700	Gramd3	18	56432132	56503792	GRAM domain containing 3 [Source:MGI Symbol;Acc:MGI:1914815]	290.636	1367.36	633.337	481.267	468.482	765.385	0.000203357	-0.0332681	0.00541723	0.129093	0.0399849	0.00493881	0.999975	0.622413	0.951613	0.0798548	0.563675	0.952578
ENSMUSG00000001707	Eef1e1	13	38645698	38659028	eukaryotic translation elongation factor 1 epsilon 1 [Source:MGI Symbol;Acc:MGI:1913393]	1289.07	1443.91	1000.12	411.281	463	741.986	0.00241418	0.026383	-0.0322892	-0.103224	0.0263009	0.0170558	0.999975	0.730442	0.677499	0.150568	0.714583	0.789116
ENSMUSG00000001729	Akt1	12	112653821	112674884	thymoma viral proto-oncogene 1 [Source:MGI Symbol;Acc:MGI:87986]	10374.5	7397.87	5584.41	6077.38	7500.61	6513.23	-0.000885648	-0.00640305	-0.0190868	-0.124212	-0.0814204	-0.011111	0.999975	0.961365	0.833218	0.000666516	0.0805345	0.893498
ENSMUSG00000001741	Il16	7	83642825	83745726	interleukin 16 [Source:MGI Symbol;Acc:MGI:1270855]	77.0233	441.978	61.5649	1049.7	135.228	5095.83	0.000887149	-0.0134406	0.00646993	0.482821	0.234548	0.00873342	0.999975	0.847493	0.881987	3.30365e-10	0.0802236	0.916318
ENSMUSG00000001750	Tcirg1	19	3896050	3907133	T cell, immune regulator 1, ATPase, H+ transporting, lysosomal V0 protein A3 [Source:MGI Symbol;Acc:MGI:1350931]	213.966	304.485	155.14	219.098	200.935	195.246	0.000736273	-0.0108477	-0.00954704	-0.00797479	-0.0300445	0.00410428	0.999975	0.893522	0.88167	0.910295	0.541697	0.948261
ENSMUSG00000001751	Naglu	11	101070012	101077672	alpha-N-acetylglucosaminidase (Sanfilippo disease IIIB) [Source:MGI Symbol;Acc:MGI:1351641]	325.982	259.682	332.447	278.223	310.101	512.772	0.00114351	-0.0270526	-0.273855	-0.0268362	-0.147187	-0.0600412	0.999975	0.644217	0.039311	0.691297	0.120737	0.345882
ENSMUSG00000001755	Coasy	11	101082565	101086619	Coenzyme A synthase [Source:MGI Symbol;Acc:MGI:1918993]	789.915	830.196	863.045	611.186	665.768	806.402	0.000372698	-0.0178057	-0.0495272	-0.00297515	-0.0147533	0.00979635	0.999975	0.853329	0.507693	0.965204	0.857945	0.90818
ENSMUSG00000001761	Smo	6	29735503	29761365	smoothened, frizzled class receptor [Source:MGI Symbol;Acc:MGI:108075]	1297.15	1037.95	554.989	780.942	622.566	1255.2	-0.00267098	-0.00851269	-0.00725511	-0.0619496	-0.0200123	-0.0113841	0.999975	0.920828	0.937556	0.332291	0.80186	0.880117
ENSMUSG00000001763	Tspan33	6	29694222	29718559	tetraspanin 33 [Source:MGI Symbol;Acc:MGI:1919012]	268.453	532.203	678.126	732.882	659.805	886.521	0.00088753	0.0374492	-0.00148778	0.163402	0.104872	0.0656379	0.999975	0.560982	0.99108	0.0141039	0.169455	0.320108
ENSMUSG00000001767	Crnkl1	2	145917479	145935014	Crn, crooked neck-like 1 (Drosophila) [Source:MGI Symbol;Acc:MGI:1914127]	981.342	599.246	661.187	584.135	712.333	900.386	-0.00120385	-0.0215573	-0.0147802	0.0318194	0.0661086	0.0730485	0.999975	0.80386	0.884304	0.639863	0.351616	0.270535
ENSMUSG00000001768	Rin2	2	145784734	145887616	Ras and Rab interactor 2 [Source:MGI Symbol;Acc:MGI:1921280]	645.254	1666.37	889.624	976.142	1001.85	800.281	-0.000379711	0.00735087	0.137216	-0.108828	-0.0603512	0.0171245	0.999975	0.789111	0.154482	0.0798575	0.376678	0.813908
ENSMUSG00000001773	Folh1	7	86718977	86775943	folate hydrolase 1 [Source:MGI Symbol;Acc:MGI:1858193]	60.0459	313.25	228.656	206.132	139.453	370.092	-0.000796634	0.00605071	0.0118537	-0.0641281	-0.00645972	-0.00433189	0.999975	0.92452	0.863625	0.308984	0.923885	0.95384
ENSMUSG00000001774	Chordc1	9	18292125	18317442	cysteine and histidine-rich domain (CHORD)-containing, zinc-binding protein 1 [Source:MGI Symbol;Acc:MGI:1914167]	1664.09	2005.59	1981.16	1274.41	1348.93	1601.17	0.00157536	0.0064354	-0.00193717	0.124818	0.112851	0.192505	0.999975	0.950827	0.992157	0.0484218	0.0860964	0.000503713
ENSMUSG00000001783	Rtcb	10	85938637	85957823	RNA 2',3'-cyclic phosphate and 5'-OH ligase [Source:MGI Symbol;Acc:MGI:106379]	3344.74	2854.26	3334.36	2757.59	3412.03	3918.21	0.00226268	-0.0205562	-0.0893609	-0.0771981	-0.0249496	-0.0105776	0.999975	0.835178	0.231909	0.0984189	0.720144	0.894585
ENSMUSG00000001785	Pwp1	10	85871831	85889103	PWP1 homolog, endonuclein [Source:MGI Symbol;Acc:MGI:1914735]	1424.93	540.104	558.543	552.677	618.159	778.937	0.000820438	-0.0223018	-0.0386331	-0.0264219	-0.0393957	0.000571636	0.999975	0.786451	0.594948	0.700282	0.572295	0.995105
ENSMUSG00000001786	Fbxo7	10	86021972	86051873	F-box protein 7 [Source:MGI Symbol;Acc:MGI:1917004]	389.54	925.497	1077.45	679.626	715.97	932.747	0.00162826	-0.0170179	0.0159587	-0.0147091	0.00839457	-0.0150261	0.999975	0.860164	0.861875	0.83695	0.930448	0.844642
ENSMUSG00000001794	Capns1	7	30186936	30198811	calpain, small subunit 1 [Source:MGI Symbol;Acc:MGI:88266]	3458.29	3695.82	3681.85	3431.54	3870.75	5135.44	0.0036751	-0.00811636	-0.0374279	-0.0179942	0.0386719	-0.0243159	0.999975	0.950827	0.646156	0.757013	0.535269	0.713028
ENSMUSG00000001802	Lrp3	7	35200027	35215498	low density lipoprotein receptor-related protein 3 [Source:MGI Symbol;Acc:MGI:3584516]	4673.92	1874.34	2449.93	2869.09	3693.89	2674.86	0.00111023	-0.031304	-0.0449084	-0.0212732	-0.0507841	-0.109374	0.999975	0.702661	0.565346	0.702868	0.366365	0.0433101
ENSMUSG00000001829	Clpb	7	101663633	101795506	ClpB caseinolytic peptidase B [Source:MGI Symbol;Acc:MGI:1100517]	1547.86	1596.71	1762.63	1815.1	2215.88	1887.12	0.000580071	-0.00462525	-0.0173717	0.00297499	0.0086124	0.0259347	0.999975	0.967371	0.854242	0.965204	0.930286	0.701206
ENSMUSG00000001833	2007-09-01	9	25252439	25308571	septin 7 [Source:MGI Symbol;Acc:MGI:1335094]	5705.36	22339.6	19120.7	9167.15	13153.7	14028.1	0.000427459	0.0313141	-0.0145447	0.0172551	0.126545	0.00699798	0.999975	0.758293	0.85588	0.785482	0.00309685	0.930209
ENSMUSG00000001844	Zdhhc4	5	143316489	143329256	zinc finger, DHHC domain containing 4 [Source:MGI Symbol;Acc:MGI:1920131]	548.405	699.048	426.242	516.148	536.597	669.531	0.00120166	0.0271335	-0.0169109	-0.0278515	-0.00254673	-0.0316134	0.999975	0.746619	0.827605	0.685051	0.982379	0.629963
ENSMUSG00000001847	Rac1	5	143503634	143528036	RAS-related C3 botulinum substrate 1 [Source:MGI Symbol;Acc:MGI:97845]	9627.09	9476.35	9695.93	9604.6	10754.9	10817.5	-0.00193505	-0.0272318	-0.0104156	-0.00176767	0.0185111	-0.035812	0.999975	0.788472	0.912866	0.971122	0.788071	0.471757
ENSMUSG00000001855	Nup214	2	31974436	32053975	nucleoporin 214 [Source:MGI Symbol;Acc:MGI:1095411]	1720.37	597.886	913.696	1598.24	1932.8	1327.85	-0.00429261	-0.0258149	0.0269134	-0.00099431	0.00118751	-0.0622244	0.999975	0.666764	0.737062	0.987693	0.990696	0.334558
ENSMUSG00000001864	Aif1l	2	31950139	31973442	allograft inflammatory factor 1-like [Source:MGI Symbol;Acc:MGI:1919598]	771.967	431.099	156.362	288.154	214.685	409.462	0.000854166	-0.0143965	-0.00216571	0.0555319	0.337535	0.0140077	0.999975	0.820888	0.973322	0.384555	0.00762884	0.815931
ENSMUSG00000001870	Ltbp1	17	75005568	75392512	latent transforming growth factor beta binding protein 1 [Source:MGI Symbol;Acc:MGI:109151]	250.236	202.994	314.183	278.62	509.11	146.013	0.000176713	-0.00791462	-0.0499777	-0.115579	0.0938745	-0.0058707	0.999975	0.905858	0.439982	0.122101	0.215438	0.921258
ENSMUSG00000001891	Ugp2	11	21321138	21371201	UDP-glucose pyrophosphorylase 2 [Source:MGI Symbol;Acc:MGI:2183447]	1755.07	5550.04	3291.35	2463.27	2549.62	3079.73	0.000456138	-0.0732453	-0.0143274	-0.013521	0.0291515	-0.0756159	0.999975	0.464815	0.881122	0.815651	0.689718	0.16369
ENSMUSG00000001901	Kcnh6	11	106008124	106034549	potassium voltage-gated channel, subfamily H (eag-related), member 6 [Source:MGI Symbol;Acc:MGI:2684139]	121.288	56.1795	91.0042	80.4618	171.787	27.1275	0.000645504	0.000122312	0.0075944	0.0304007	-0.0189206	-0.000283153	0.999975	0.998982	0.893383	0.521046	0.7416	NA
ENSMUSG00000001909	Trmt1	8	84686307	84699808	tRNA methyltransferase 1 [Source:MGI Symbol;Acc:MGI:1289155]	1406.73	1498.08	996.125	999.47	1163.87	1379.24	0.00187266	0.000971324	-0.00976301	-0.136136	-0.2285	-0.156074	0.999975	0.993856	0.917878	0.0185425	0.000531929	0.0113521
ENSMUSG00000001910	Nacc1	8	84670483	84687862	nucleus accumbens associated 1, BEN and BTB (POZ) domain containing [Source:MGI Symbol;Acc:MGI:1914080]	3619.72	3679.83	4557.99	5040.05	6229.82	4992.79	0.000711443	-0.00352368	0.11986	0.00311195	0.0433092	0.00493614	0.999975	0.976505	0.0881832	0.958699	0.489419	0.950742
ENSMUSG00000001911	Nfix	8	84699876	84800344	nuclear factor I/X [Source:MGI Symbol;Acc:MGI:97311]	16873.6	7017.34	7259.74	13182.6	13950.8	13040.7	-0.00353112	-0.043033	0.0252285	0.0296292	0.128417	-0.204833	0.819956	0.652274	0.746374	0.574943	0.0300542	0.000537939
ENSMUSG00000001918	Slc1a5	7	16781340	16798274	solute carrier family 1 (neutral amino acid transporter), member 5 [Source:MGI Symbol;Acc:MGI:105305]	264.94	78.6367	74.0965	50.3004	65.5095	50.9392	-0.00154471	-0.0182027	-0.000771519	-0.0696681	-0.0164691	-0.0100971	0.999975	0.601194	0.986343	0.128354	0.603623	NA
ENSMUSG00000001924	Uba1	X	20658326	20683179	ubiquitin-like modifier activating enzyme 1 [Source:MGI Symbol;Acc:MGI:98890]	24459.1	6305.88	11053	12562	14797.5	13228.7	-0.00130092	-0.0512089	-0.0663904	0.00379061	0.0312962	-0.0250848	0.999975	0.544584	0.358457	0.960721	0.613333	0.703143
ENSMUSG00000001930	Vwf	6	125546774	125686679	Von Willebrand factor [Source:MGI Symbol;Acc:MGI:98941]	1447.75	514.581	1279.04	803.053	1167.26	518.556	-0.000424316	0.0059042	0.0213129	0.113269	0.315967	-0.0192191	0.999975	0.816434	0.292229	0.103649	1.44287e-05	0.717267
ENSMUSG00000001942	Siae	9	37555698	37649655	sialic acid acetylesterase [Source:MGI Symbol;Acc:MGI:104803]	563.046	537.008	818.586	529.097	729.082	694.911	0.000406794	-0.0373182	0.0601972	0.0308938	-0.0186051	-0.00414182	0.999975	0.600445	0.42278	0.65111	0.810361	0.964092
ENSMUSG00000001946	Esam	9	37528078	37538319	endothelial cell-specific adhesion molecule [Source:MGI Symbol;Acc:MGI:1916774]	599.502	864.2	860.182	354.42	432.706	556.605	0.00144641	0.0566664	0.358927	-0.033774	0.0621868	-0.0124937	0.999975	0.474885	0.00147828	0.616348	0.366338	0.866711
ENSMUSG00000001948	Spa17	9	37603290	37613722	sperm autoantigenic protein 17 [Source:MGI Symbol;Acc:MGI:1333778]	76.6034	81.3643	48.0047	39.9944	52.9395	76.9497	0.000588545	-0.000425169	-0.00638558	-0.0385145	-0.0171023	-0.00924506	0.999975	0.99538	NA	0.303735	0.590524	NA
ENSMUSG00000001962	Fam50a	X	74313033	74320149	family with sequence similarity 50, member A [Source:MGI Symbol;Acc:MGI:1351626]	789.223	618.406	553.604	415.674	471.386	673.162	0.000939553	-0.0119745	-0.0714672	-0.0668534	-0.0313987	-0.0328929	0.999975	0.899439	0.349946	0.305876	0.650089	0.677594
ENSMUSG00000001964	Emd	X	74254687	74261548	emerin [Source:MGI Symbol;Acc:MGI:108117]	1271.64	814.162	850.739	740.834	961.04	1445.63	-0.00145544	-0.00402267	0.0164367	-0.109085	-0.00248102	-0.0187634	0.999975	0.976505	0.844448	0.0659934	0.982998	0.785621
ENSMUSG00000001983	Taco1	11	106066061	106073612	translational activator of mitochondrially encoded cytochrome c oxidase I [Source:MGI Symbol;Acc:MGI:1917457]	323.635	406.581	380.589	300.231	330.26	452.6	-0.00173164	-0.0325774	-0.0137157	0.0284216	0.00975072	0.000888608	0.999975	0.633328	0.855437	0.674586	0.910346	0.991574
ENSMUSG00000001985	Grik3	4	125490700	125714173	glutamate receptor, ionotropic, kainate 3 [Source:MGI Symbol;Acc:MGI:95816]	4789.04	771.166	2085.04	2309.51	4307.97	1942.02	-0.00333547	-0.0436075	-0.00353598	-0.10517	-0.0293486	-0.0282773	0.999975	0.515378	0.962139	0.0573677	0.590609	0.661998
ENSMUSG00000001986	Gria3	X	41400854	41678601	glutamate receptor, ionotropic, AMPA3 (alpha 3) [Source:MGI Symbol;Acc:MGI:95810]	1488.28	2866.98	7157.62	5242.89	8737.21	3155.43	0.000804632	-0.0555088	-0.0517618	0.0425829	-0.08699	0.00739318	0.999975	0.487708	0.482394	0.358051	0.0869367	0.93464
ENSMUSG00000001988	Npas1	7	16455721	16477728	neuronal PAS domain protein 1 [Source:MGI Symbol;Acc:MGI:109205]	331.38	507.061	511.277	392.932	487.18	9.97618	-0.000598186	-0.00300202	0.0110753	-0.0359727	0.0537433	0.00461586	0.999975	0.971663	0.897357	0.582745	0.434364	NA
ENSMUSG00000001995	Sipa1l2	8	125418063	125569808	signal-induced proliferation-associated 1 like 2 [Source:MGI Symbol;Acc:MGI:2676970]	3007.32	1383.5	1808.62	2677.18	2328.65	2063.62	-0.00189434	-0.0530815	0.0159379	0.0435418	0.0407041	0.0298986	0.999975	0.517131	0.860549	0.500128	0.552614	0.621179
ENSMUSG00000001998	Ap4e1	2	127008717	127067909	adaptor-related protein complex AP-4, epsilon 1 [Source:MGI Symbol;Acc:MGI:1336993]	491.197	267.806	221.213	210.182	213.636	303.031	-0.000348744	-0.0021199	-0.0075953	0.0224257	0.015357	0.0125284	0.999975	0.985222	0.921199	0.733696	0.803073	0.862327
ENSMUSG00000001999	Blvra	2	127070665	127097084	biliverdin reductase A [Source:MGI Symbol;Acc:MGI:88170]	258.068	606.765	392.157	276.674	335.654	843.595	-0.00143777	0.00961098	-0.0261204	-0.0735865	-0.0465499	-0.00316576	0.999975	0.924087	0.717353	0.271537	0.452049	0.962163
ENSMUSG00000002006	Pdzd4	X	73793359	73824969	PDZ domain containing 4 [Source:MGI Symbol;Acc:MGI:2443483]	8452	6006.28	5275.9	4594.26	6392.31	3621.97	0.00236642	0.0715199	0.0773753	-0.1461	0.0328996	-0.0269563	0.999975	0.501983	0.269347	0.00258824	0.640988	0.697013
ENSMUSG00000002007	Srpk3	X	73774405	73778925	serine/arginine-rich protein specific kinase 3 [Source:MGI Symbol;Acc:MGI:1891338]	9.62218	93.4146	39.3536	28.6664	26.1437	26.1104	0.000655248	0.00410713	-0.0111264	0.0121965	-0.00919756	-0.00573489	NA	0.953998	NA	NA	0.714229	NA
ENSMUSG00000002010	Idh3g	X	73778963	73786897	isocitrate dehydrogenase 3 (NAD+), gamma [Source:MGI Symbol;Acc:MGI:1099463]	2097.29	3110.53	2899.39	2865.79	3067.92	5637.26	0.00407726	-0.0042977	-0.0353649	-0.0277853	-0.0550321	0.042022	0.999975	0.977294	0.653431	0.590171	0.332987	0.472184
ENSMUSG00000002012	Pnck	X	73655994	73660117	pregnancy upregulated non-ubiquitously expressed CaM kinase [Source:MGI Symbol;Acc:MGI:1347357]	1767.05	2356.02	2148.08	1488.55	1606.44	1635.09	0.00259435	0.00863939	-0.116061	-0.243715	-0.10618	-0.0205858	0.999975	0.925279	0.180367	0.000577817	0.143272	0.767487
ENSMUSG00000002014	Ssr4	X	73787028	73790830	signal sequence receptor, delta [Source:MGI Symbol;Acc:MGI:1099464]	807.175	2256.38	1083.15	563.207	607.29	1363.41	0.000941504	0.0344557	-0.0216876	-0.0632847	-0.0062899	0.00374379	0.999975	0.666057	0.789345	0.32887	0.952405	0.969425
ENSMUSG00000002015	Bcap31	X	73686178	73716175	B cell receptor associated protein 31 [Source:MGI Symbol;Acc:MGI:1350933]	1108.42	1923.71	1942.76	1214.08	1443.63	2863.89	0.00149538	0.00760858	-0.0174054	-0.0859612	0.0428651	0.0178533	0.999975	0.93724	0.833696	0.103874	0.551524	0.800168
ENSMUSG00000002017	Fam98a	17	75537086	75551946	family with sequence similarity 98, member A [Source:MGI Symbol;Acc:MGI:1919972]	1183.98	908.576	783.809	658.285	676.819	1036.18	0.00150031	-0.00631142	0.0667564	0.164771	0.162607	0.0401228	0.999975	0.961016	0.383397	0.0131877	0.0531971	0.533742
ENSMUSG00000002028	Kmt2a	9	44803355	44881296	lysine (K)-specific methyltransferase 2A [Source:MGI Symbol;Acc:MGI:96995]	5916.03	1671.02	1883.81	4897.97	5928.2	3264.96	-0.000786528	-0.0112305	0.189547	0.0413416	-0.151239	-0.0216816	0.999975	0.909167	0.0329179	0.426912	0.00805045	0.643651
ENSMUSG00000002031	Ift46	9	44767908	44793447	intraflagellar transport 46 [Source:MGI Symbol;Acc:MGI:1923818]	1630.23	1052.58	937.935	852.535	950.256	1332.43	-0.00249578	0.00363234	-0.131537	0.0244488	-0.00900222	0.0193842	0.999975	0.971769	0.122944	0.718459	0.925807	0.780223
ENSMUSG00000002032	Tmem25	9	44793769	44799307	transmembrane protein 25 [Source:MGI Symbol;Acc:MGI:1918937]	273.075	983.402	945.412	1234.85	1351.18	3741.58	-0.000195442	0.00643609	0.0350481	0.178644	0.0482909	0.00195382	0.999975	0.950827	0.637841	0.00300518	0.492467	0.981212
ENSMUSG00000002043	Trappc6a	7	19508395	19516145	trafficking protein particle complex 6A [Source:MGI Symbol;Acc:MGI:1914341]	156.094	397.472	192.605	147.226	152.073	330.716	-0.00069036	0.309523	-0.00118977	-0.136317	0.010788	0.0263655	0.999975	0.0805233	0.98435	0.110243	0.861703	0.649035
ENSMUSG00000002052	Supt6	11	78206746	78245987	suppressor of Ty 6 [Source:MGI Symbol;Acc:MGI:107726]	4318.97	2395.89	4019.95	6706.42	7120.82	4633.73	0.00045988	-0.0558084	0.0129533	0.0197632	-0.0225582	-0.075474	0.999975	0.551627	0.888757	0.72162	0.748105	0.177131
ENSMUSG00000002055	Spag5	11	78301529	78322457	sperm associated antigen 5 [Source:MGI Symbol;Acc:MGI:1927470]	389.383	218.237	151.156	103.205	166.92	1096.11	-0.000556398	0.0156704	0.00402363	-0.104264	-0.0753389	0.0213004	0.999975	0.735623	0.956951	0.139186	0.197728	0.755372
ENSMUSG00000002058	Unc119	11	78343482	78349164	unc-119 lipid binding chaperone [Source:MGI Symbol;Acc:MGI:1328357]	1512.14	1213.2	837.349	753.142	919.172	1028.95	0.013484	-0.0133654	-0.229779	-0.0931063	-0.0958413	0.0324978	0.818194	0.893522	0.0137998	0.135283	0.182683	0.622536
ENSMUSG00000002059	Rab34	11	78188430	78192193	RAB34, member RAS oncogene family [Source:MGI Symbol;Acc:MGI:104606]	645.962	783.658	353.191	280.318	205.82	622.726	0.000334507	-0.00787037	-0.0120507	0.0154138	-0.0710664	0.00194001	0.999975	0.940864	0.863002	0.826292	0.253873	0.975815
ENSMUSG00000002064	Sdf2	11	78245746	78255496	stromal cell derived factor 2 [Source:MGI Symbol;Acc:MGI:108019]	1036.99	2281.63	1639.14	905.433	1046.59	1766.21	-0.000371331	0.00989272	-0.0175021	-0.0644605	0.0156604	0.00937839	0.999975	0.925286	0.831707	0.249886	0.853647	0.913692
ENSMUSG00000002068	Ccne1	7	38097984	38107534	cyclin E1 [Source:MGI Symbol;Acc:MGI:88316]	245.882	328.306	463.555	349.491	484.268	468.235	0.000353329	0.00526049	0.0162525	0.0240727	0.00860669	0.0431931	0.999975	0.953133	0.838922	0.732701	0.92872	0.475153
ENSMUSG00000002083	Bbc3	7	16308393	16318205	BCL2 binding component 3 [Source:MGI Symbol;Acc:MGI:2181667]	893.859	283.227	236.05	219.699	200.257	332.174	-0.00172983	-0.00124391	-0.0549168	0.0446534	-0.0497395	-0.132891	0.999975	0.985312	0.338055	0.487497	0.342352	0.117614
ENSMUSG00000002100	Mybpc3	2	91118144	91136516	myosin binding protein C, cardiac [Source:MGI Symbol;Acc:MGI:102844]	5.5478	25.5199	63.335	9.16121	32.3052	2001.06	-0.000103157	-0.00908762	-0.00529725	-0.00182628	-0.00225421	0.330107	NA	NA	0.883254	NA	0.955025	9.7573e-08
ENSMUSG00000002102	Psmc3	2	91054009	91066369	proteasome (prosome, macropain) 26S subunit, ATPase 3 [Source:MGI Symbol;Acc:MGI:1098754]	3778.79	5441.79	5091.09	3863.31	4773.54	5724.81	0.00481009	0.00268205	-0.0708154	-0.0800839	0.00900372	0.0395215	0.999975	0.982609	0.334067	0.0657142	0.920719	0.50962
ENSMUSG00000002103	Acp2	2	91202885	91214098	acid phosphatase 2, lysosomal [Source:MGI Symbol;Acc:MGI:87882]	2237.63	1719.87	2080.83	2554.33	2839.2	2604.93	-0.00153945	-0.000898628	-0.0121822	0.0477219	0.00910329	-0.0559289	0.999975	0.99538	0.90632	0.332555	0.924347	0.340098
ENSMUSG00000002105	Slc39a13	2	91061791	91070417	solute carrier family 39 (metal ion transporter), member 13 [Source:MGI Symbol;Acc:MGI:1915677]	490.622	501.979	434.733	486.225	489.831	1106.65	-0.00138258	-0.0199886	-0.00637735	0.0107961	0.0197813	0.0259208	0.999975	0.809404	0.943638	0.887861	0.794439	0.700058
ENSMUSG00000002107	Celf2	2	6539694	7509563	CUGBP, Elav-like family member 2 [Source:MGI Symbol;Acc:MGI:1338822]	15551	8638.8	11115.2	13563	14250.6	4587.63	-0.00663771	-0.0127409	0.0570988	0.111299	-0.00114511	-0.0553083	0.819956	0.918494	0.4256	0.0185561	0.990038	0.261106
ENSMUSG00000002108	Nr1h3	2	91184061	91202834	nuclear receptor subfamily 1, group H, member 3 [Source:MGI Symbol;Acc:MGI:1352462]	47.0283	185.454	78.3727	66.5095	59.7339	456.575	0.000785253	0.0193102	-0.010114	0.0418503	-0.0007163	0.321039	0.999975	0.645574	0.831391	0.339159	0.987119	0.000482417
ENSMUSG00000002109	Ddb2	2	91211572	91236982	damage specific DNA binding protein 2 [Source:MGI Symbol;Acc:MGI:1355314]	193.824	160.853	62.5448	120.518	114.945	420.362	0.000296289	0.00656421	0.00778491	-0.0150987	-0.0230092	0.0265325	0.999975	0.917655	0.854242	0.799444	0.547814	0.663366
ENSMUSG00000002111	Spi1	2	91082390	91115756	spleen focus forming virus (SFFV) proviral integration oncogene [Source:MGI Symbol;Acc:MGI:98282]	76.7047	258.116	219.558	120.556	164.159	76.329	0.000699944	0.0029236	0.00211403	-0.034966	0.00832303	0.0196286	0.999975	0.971465	0.973322	0.538747	0.903063	NA
ENSMUSG00000002129	Sf3a1	11	4160350	4182541	splicing factor 3a, subunit 1 [Source:MGI Symbol;Acc:MGI:1914715]	4090.49	1638.09	2297.79	2328.83	2856.01	2869.38	0.000809687	-0.0259782	-0.028981	0.0144619	0.0375987	-0.00282439	0.999975	0.787687	0.726884	0.818517	0.585143	0.975815
ENSMUSG00000002147	Stat6	10	127642986	127660957	signal transducer and activator of transcription 6 [Source:MGI Symbol;Acc:MGI:103034]	218.378	261.955	279.266	317.2	425.06	419.757	-0.00170279	0.00492965	-0.00727782	-0.0467259	-0.0393352	0.245726	0.999975	0.959778	0.929014	0.467769	0.524005	0.0130427
ENSMUSG00000002190	Clgn	8	83389867	83428552	calmegin [Source:MGI Symbol;Acc:MGI:107472]	470.76	417.265	365.982	322.763	339.159	471.877	0.00144322	-0.016363	0.0485283	0.131691	0.00573847	0.070773	0.999975	0.829963	0.433348	0.0804683	0.951913	0.278254
ENSMUSG00000002205	Vrk3	7	44748413	44777515	vaccinia related kinase 3 [Source:MGI Symbol;Acc:MGI:2182465]	596.927	998.609	765.533	679.903	754.437	1069.76	-0.00010004	0.00892275	0.00127116	-0.0346672	-0.006614	0.0194296	0.999975	0.942264	0.989388	0.585385	0.945966	0.784039
ENSMUSG00000002210	Smg9	7	24399619	24422778	smg-9 homolog, nonsense mediated mRNA decay factor (C. elegans) [Source:MGI Symbol;Acc:MGI:1919247]	738.313	534.743	802.552	702.637	1013.87	1040.38	0.00341857	2.59102e-05	-0.00375009	0.0188979	0.00344572	-0.0680693	0.954271	0.999611	0.96896	0.792533	0.977253	0.291149
ENSMUSG00000002221	Paxip1	5	27740080	27791691	PAX interacting (with transcription-activation domain) protein 1 [Source:MGI Symbol;Acc:MGI:1890430]	1359.51	2477.34	1723.62	1515.02	1644.15	1159.98	0.00145079	0.122652	0.0982141	-0.00736245	-0.0157928	-0.011042	0.999975	0.352661	0.205229	0.909026	0.853506	0.885974
ENSMUSG00000002222	Rmnd5a	6	71388634	71440637	required for meiotic nuclear division 5 homolog A [Source:MGI Symbol;Acc:MGI:1915727]	2461.42	3483.64	3830.3	4504.08	4894.42	8558.76	-0.00052746	-0.0256886	0.0474194	0.233386	0.0178376	-0.0173186	0.999975	0.750216	0.504964	6.3428e-09	0.835514	0.804917
ENSMUSG00000002227	Mov10	3	104794836	104818563	Moloney leukemia virus 10 [Source:MGI Symbol;Acc:MGI:97054]	295.305	134.341	125.173	169.382	169.892	81.8975	0.00284617	-0.0010745	-0.0233476	0.0104267	-0.00405611	-0.000479696	0.999975	0.989981	0.637617	0.883188	0.95955	NA
ENSMUSG00000002228	Ppm1j	3	104781056	104786018	protein phosphatase 1J [Source:MGI Symbol;Acc:MGI:1919137]	24.2746	14.8122	22.4613	9.20776	12.414	84.5234	0.000103909	0.0101523	0.00862132	0.0138788	-0.00439597	-0.00605719	0.999975	NA	NA	NA	NA	NA
ENSMUSG00000002233	Rhoc	3	104788375	104794459	ras homolog family member C [Source:MGI Symbol;Acc:MGI:106028]	713.525	1076.15	647.787	294.871	398.095	839.421	-0.000415788	0.0317746	0.024325	-0.0358325	0.0318368	0.0129723	0.999975	0.662023	0.741858	0.580818	0.636483	0.865467
ENSMUSG00000002249	Tead3	17	28331671	28350805	TEA domain family member 3 [Source:MGI Symbol;Acc:MGI:109241]	200.271	98.4787	60.1451	71.7475	75.8431	88.9179	-0.000144076	0.000834312	-0.000918731	-0.000141639	-0.000542196	0.0195028	0.999975	0.989983	0.983973	0.99707	0.990474	NA
ENSMUSG00000002250	Ppard	17	28232754	28301469	peroxisome proliferator activator receptor delta [Source:MGI Symbol;Acc:MGI:101884]	589.889	1077.38	907.84	844.388	917.523	1224.44	0.000209808	0.0087172	0.153602	0.0444131	0.0258059	-0.0255197	0.999975	0.923642	0.0978175	0.47996	0.720832	0.721894
ENSMUSG00000002257	Def6	17	28207778	28228608	differentially expressed in FDCP 6 [Source:MGI Symbol;Acc:MGI:1346328]	122.372	89.852	94.4555	62.8082	76.7404	72.3152	0.00087478	-0.00807173	0.000770678	-0.0423061	-0.0203473	0.00986954	0.999975	0.86919	0.998638	0.348401	0.60157	NA
ENSMUSG00000002265	Peg3	7	6703892	6730431	paternally expressed 3 [Source:MGI Symbol;Acc:MGI:104748]	9481.31	3908.26	5923.86	7579.57	8616.99	5607.27	0.00160461	0.00234682	0.0341021	0.184869	0.0404917	-0.168012	0.993496	0.981513	0.664871	1.9553e-05	0.554375	0.00876541
ENSMUSG00000002266	Zim1	7	6671269	6696450	zinc finger, imprinted 1 [Source:MGI Symbol;Acc:MGI:1341879]	1495.26	89.9611	51.244	126.4	104.221	92.2963	-0.00152215	0.006769	0.00920856	0.0407064	0.00674752	0.0115985	0.999975	0.855383	NA	0.476638	0.909938	0.767919
ENSMUSG00000002274	Metrn	17	25794571	25797136	meteorin, glial cell differentiation regulator [Source:MGI Symbol;Acc:MGI:1917333]	1200.65	6429.6	2595.36	1211.62	1038.5	12855.9	0.00173976	0.00450107	-0.00188679	-0.0432783	0.00380803	-0.0488746	0.999975	0.974888	0.982739	0.459249	0.971244	0.442886
ENSMUSG00000002279	Lmf1	17	25579174	25662826	lipase maturation factor 1 [Source:MGI Symbol;Acc:MGI:1923733]	368.675	451.117	420.916	417.821	431.426	518.904	-0.000178128	-0.0673203	-0.0240684	-0.0738317	-0.00875417	0.00986669	0.999975	0.429841	0.73509	0.255656	0.923895	0.898104
ENSMUSG00000002280	Narfl	17	25773776	25783332	nuclear prelamin A recognition factor-like [Source:MGI Symbol;Acc:MGI:1914813]	525.12	983.676	687.524	600.565	651.712	1038.14	0.00200218	0.0149123	-0.00850346	0.0118418	0.0219562	0.036716	0.999975	0.868576	0.928692	0.875647	0.777611	0.565061
ENSMUSG00000002289	Angptl4	17	33773750	33781575	angiopoietin-like 4 [Source:MGI Symbol;Acc:MGI:1888999]	302.449	173.733	128.941	58.6592	87.7416	96.0777	0.00157073	0.020571	-0.000769099	-0.0450111	-0.0132573	0.00355398	0.999975	0.464815	0.984496	0.278396	0.724248	0.934249
ENSMUSG00000002297	Dbf4	5	8396973	8422716	DBF4 zinc finger [Source:MGI Symbol;Acc:MGI:1351328]	380.931	67.3658	41.5537	29.5977	33.9884	45.2217	-5.52625e-05	-0.0080962	-0.00639372	-0.0116629	0.0163118	0.00215332	0.999975	0.84829	NA	NA	0.51194	NA
ENSMUSG00000002307	Daxx	17	33909414	33915589	Fas death domain-associated protein [Source:MGI Symbol;Acc:MGI:1197015]	1197.11	614.37	600.221	687.847	762.996	928.31	0.00108686	-0.00410939	-0.0267601	-0.04115	0.00159677	0.0122569	0.999975	0.973246	0.731619	0.525731	0.988139	0.878788
ENSMUSG00000002308	Cd320	17	33843091	33849774	CD320 antigen [Source:MGI Symbol;Acc:MGI:1860083]	393.423	734.471	577.265	260.143	341.704	430.165	0.00143015	-0.000378618	-0.0278777	-0.0123142	0.0119901	0.04248	0.999975	0.995712	0.705872	0.862651	0.87742	0.455922
ENSMUSG00000002319	Ipo4	14	55625400	55637895	importin 4 [Source:MGI Symbol;Acc:MGI:1923001]	3568.52	721.157	1039.95	2161.17	2740.12	1870.18	0.0036073	-0.00360914	-0.143101	-0.0396977	-0.0450042	-0.015374	0.999975	0.975175	0.0874946	0.436484	0.468546	0.84002
ENSMUSG00000002320	Tm9sf1	14	55635965	55643806	transmembrane 9 superfamily member 1 [Source:MGI Symbol;Acc:MGI:1921390]	728.415	715.081	834.77	568.478	640.025	823.903	0.0025	-0.00624327	-0.0538566	-0.000627968	-0.00242675	-0.0107644	0.999975	0.962348	0.465013	0.991756	0.982888	0.884893
ENSMUSG00000002324	Rec8	14	55618037	55625395	REC8 meiotic recombination protein [Source:MGI Symbol;Acc:MGI:1929645]	251.908	67.5306	62.9747	54.8289	81.859	1058.87	-0.000154046	0.0104177	-0.00346097	0.0511738	0.0253724	0.0723001	0.999975	0.797887	0.950979	0.197715	0.254875	0.167803
ENSMUSG00000002325	Irf9	14	55603571	55610030	interferon regulatory factor 9 [Source:MGI Symbol;Acc:MGI:107587]	448.071	394.517	260.359	183.863	231.757	361.023	-0.000183829	0.161635	0.0493537	0.142538	0.0434019	0.0756941	0.999975	0.297235	0.411885	0.100566	0.400996	0.230004
ENSMUSG00000002326	Gmpr2	14	55672235	55678750	guanosine monophosphate reductase 2 [Source:MGI Symbol;Acc:MGI:1917903]	582.409	259.341	204.923	372.448	398.841	645.423	0.001105	-0.00519368	-0.01205	0.0180003	0.0136094	0.0203556	0.999975	0.953133	0.862157	0.807026	0.864801	0.765131
ENSMUSG00000002329	Mdp1	14	55657879	55660508	magnesium-dependent phosphatase 1 [Source:MGI Symbol;Acc:MGI:1915131]	1027.17	1844.95	1253.34	1031.4	1142.12	1147.72	0.0022016	0.0509129	-0.0149101	0.00866526	0.018172	0.00552665	0.999975	0.584594	0.874425	0.919545	0.823439	0.951006
ENSMUSG00000002332	Dhrs1	14	55739020	55745690	dehydrogenase/reductase (SDR family) member 1 [Source:MGI Symbol;Acc:MGI:1196314]	1023.67	1964.64	1685.52	1336.45	1554.32	1881.25	-0.0016436	-0.0331488	-0.027315	-0.0205567	0.0298843	0.0240825	0.999975	0.680536	0.7356	0.746066	0.683787	0.728907
ENSMUSG00000002341	Ncan	8	70093085	70120873	neurocan [Source:MGI Symbol;Acc:MGI:104694]	24175.4	7090.64	13338.9	9104.8	13783.6	847.287	0.00117237	-0.0329213	0.0239379	0.0526654	0.0963209	-0.022245	0.999975	0.657259	0.776477	0.287055	0.04357	0.742912
ENSMUSG00000002342	Tmem161a	8	70172356	70183681	transmembrane protein 161A [Source:MGI Symbol;Acc:MGI:2384577]	601.191	577.801	496.063	490.544	530.778	649.298	3.43847e-05	0.0121386	-0.00791428	-0.0100797	0.0469141	0.00420329	0.999975	0.88781	0.931442	0.891032	0.49815	0.96387
ENSMUSG00000002343	Armc6	8	70220172	70234466	armadillo repeat containing 6 [Source:MGI Symbol;Acc:MGI:1924063]	1838.03	1155.84	1117.87	686.72	770.236	829.865	0.000788716	0.00100627	-0.0367409	0.0104525	0.0184867	-0.00841723	0.999975	0.99538	0.680182	0.888585	0.811935	0.92232
ENSMUSG00000002345	Borcs8	8	70139499	70167488	BLOC-1 related complex subunit 8 [Source:MGI Symbol;Acc:MGI:1919618]	512.986	1054.08	580.119	456.669	478.526	722.376	0.00186289	0.0415126	0.0935644	-0.0259102	0.0259465	0.0181599	0.999975	0.595929	0.265015	0.704064	0.719555	0.796229
ENSMUSG00000002346	Slc25a42	8	70184340	70212305	solute carrier family 25, member 42 [Source:MGI Symbol;Acc:MGI:1920345]	296.527	652.228	566.14	771.668	860.658	561.77	0.00112107	-0.00257062	0.04591	0.0451317	-0.0694101	-0.0383979	0.999975	0.983122	0.48955	0.478744	0.32114	0.530737
ENSMUSG00000002365	Snx9	17	5841328	5931033	sorting nexin 9 [Source:MGI Symbol;Acc:MGI:1913866]	303.142	547.519	430.398	369.999	404.608	645.278	-0.000608021	-0.0058782	0.0136262	-0.011478	-0.0309706	-0.00252427	0.999975	0.959778	0.851833	0.872131	0.640147	0.977952
ENSMUSG00000002372	Ranbp3	17	56673225	56711769	RAN binding protein 3 [Source:MGI Symbol;Acc:MGI:1919060]	2632	2306.81	2408.95	2106.14	2536.9	3025.67	0.00352488	-0.0110739	-0.0410092	-0.0397383	-0.0345279	0.0219948	0.999975	0.925246	0.591582	0.468647	0.605861	0.724903
ENSMUSG00000002379	Ndufa11	17	56717762	56724248	NADH dehydrogenase (ubiquinone) 1 alpha subcomplex 11 [Source:MGI Symbol;Acc:MGI:1917125]	1604.84	2746.11	1694.77	1630.97	1753.04	3089.67	0.00278518	0.153888	-0.00787138	-0.0481035	0.011889	0.0582352	0.999975	0.226242	0.933421	0.366268	0.896711	0.331067
ENSMUSG00000002393	Nr2f6	8	71374123	71381960	nuclear receptor subfamily 2, group F, member 6 [Source:MGI Symbol;Acc:MGI:1352453]	1187.27	1236.32	1220.65	1134.93	1546.08	1785.7	0.0063292	-0.0109415	0.021567	-0.032213	0.0184275	0.0224452	0.888798	0.913883	0.795553	0.598375	0.813329	0.744091
ENSMUSG00000002395	Use1	8	71366848	71369732	unconventional SNARE in the ER 1 homolog (S. cerevisiae) [Source:MGI Symbol;Acc:MGI:1914273]	1377.43	3843.76	1601.62	1189.68	1254.46	2210.54	-0.00300219	0.0375024	-0.0446077	-0.28441	-0.133645	-0.0953572	0.999975	0.653859	0.539707	2.50888e-08	0.042571	0.109542
ENSMUSG00000002396	Ocel1	8	71371298	71379361	occludin/ELL domain containing 1 [Source:MGI Symbol;Acc:MGI:1924340]	284.294	467.262	372.712	456.607	466.327	244.024	0.00217727	0.0280229	0.0609228	0.0192896	0.0405034	0.0161292	0.991248	0.687477	0.375156	0.794269	0.508089	0.761907
ENSMUSG00000002409	Dyrk1b	7	28179469	28187294	dual-specificity tyrosine-(Y)-phosphorylation regulated kinase 1b [Source:MGI Symbol;Acc:MGI:1330302]	703.021	600.081	734.999	930.773	1124.51	626.391	-6.95887e-05	0.00498016	0.0180902	0.00207279	0.025033	-0.0663051	0.999975	0.968169	0.826919	0.980472	0.746127	0.314933
ENSMUSG00000002413	Braf	6	39603237	39725463	Braf transforming gene [Source:MGI Symbol;Acc:MGI:88190]	2495.23	2158.41	3380.18	5089.32	5809.37	2870.55	0.00376005	-0.00097818	0.0805981	0.107436	0.0318086	0.0110763	0.999975	0.994521	0.293504	0.0305288	0.630387	0.890388
ENSMUSG00000002416	Ndufb2	6	39592574	39603382	NADH dehydrogenase (ubiquinone) 1 beta subcomplex, 2 [Source:MGI Symbol;Acc:MGI:1915448]	521.022	2676.33	1301.94	370.414	324.18	868.487	0.00122718	0.0979075	0.0254406	0.0891346	0.025749	0.0367405	0.999975	0.364889	0.73059	0.196489	0.701074	0.563692
ENSMUSG00000002428	Hltf	3	20057811	20118490	helicase-like transcription factor [Source:MGI Symbol;Acc:MGI:1196437]	746.46	585.012	638.48	616.745	709.95	760.252	0.000980202	-0.0133833	-0.0290432	0.0307072	0.0111007	0.0143026	0.999975	0.825503	0.705872	0.65026	0.895021	0.843725
ENSMUSG00000002455	Prpf6	2	181591868	181655660	pre-mRNA splicing factor 6 [Source:MGI Symbol;Acc:MGI:1922946]	1975.55	1108.73	1586.22	1741.86	1941.08	2040.11	0.000930567	-0.0447524	-0.0470646	0.00025904	0.00515946	-0.00922682	0.999975	0.559744	0.521298	0.997093	0.96373	0.915985
ENSMUSG00000002458	Rgs19	2	181688419	181693977	regulator of G-protein signaling 19 [Source:MGI Symbol;Acc:MGI:1915153]	642.898	615.462	531.886	483.061	460.245	193.817	0.00610312	-0.0182875	-0.0347655	-0.0256937	-0.103923	-0.011823	0.696404	0.815999	0.642282	0.722228	0.189024	0.829738
ENSMUSG00000002459	Rgs20	1	4909576	5070285	regulator of G-protein signaling 20 [Source:MGI Symbol;Acc:MGI:1929866]	372.765	942.403	1043.37	567.767	1030.4	421.981	-0.000579156	-0.0171657	0.0409776	-0.0364395	-0.0212161	0.00421596	0.999975	0.820583	0.591815	0.58534	0.789092	0.95915
ENSMUSG00000002475	Abhd3	18	10644411	10706771	abhydrolase domain containing 3 [Source:MGI Symbol;Acc:MGI:2147183]	134.016	3023.65	1593.31	1330.89	1140.11	3559.39	-0.000710433	0.00695552	0.0762222	-0.0263664	0.0517758	-0.0176236	0.999975	0.949363	0.345145	0.674416	0.459127	0.805633
ENSMUSG00000002477	Snrpd1	18	10617796	10628230	small nuclear ribonucleoprotein D1 [Source:MGI Symbol;Acc:MGI:98344]	1217.43	1337.87	726.029	524.659	556.105	1042.03	-0.000505271	0.0342023	-0.0183838	-0.0485624	-0.0196456	-0.0133657	0.999975	0.693804	0.824886	0.456278	0.798024	0.832171
ENSMUSG00000002486	Tchp	5	114707760	114722327	trichoplein, keratin filament binding [Source:MGI Symbol;Acc:MGI:1925082]	408.841	190.334	160.449	190.206	219.221	428.125	0.000342215	-0.00764951	-0.0356765	0.039017	-0.00698071	-0.0134088	0.999975	0.92452	0.491315	0.530192	0.929287	0.848128
ENSMUSG00000002489	Tiam1	16	89787111	89980080	T cell lymphoma invasion and metastasis 1 [Source:MGI Symbol;Acc:MGI:103306]	1882.73	1887.82	2208.85	4563.38	3889.78	7155.68	-0.00350274	-0.0198111	0.034102	0.0754338	-0.00492013	-0.0839299	0.999975	0.815923	0.656852	0.209129	0.964334	0.0996149
ENSMUSG00000002496	Tsc2	17	24595937	24632629	tuberous sclerosis 2 [Source:MGI Symbol;Acc:MGI:102548]	4615.07	2092.3	2807.06	4358.52	4661.55	3160.08	0.0018642	-0.0212766	0.0466677	0.053698	0.00900524	0.00170436	0.999975	0.829357	0.525184	0.240753	0.93462	0.985492
ENSMUSG00000002504	Slc9a3r2	17	24639282	24650305	solute carrier family 9 (sodium/hydrogen exchanger), member 3 regulator 2 [Source:MGI Symbol;Acc:MGI:1890662]	922.553	1852.06	1444.31	1079.81	1275.29	3155.8	-0.00151687	-0.0253946	0.0541425	-0.146085	0.00143099	0.0145907	0.999975	0.755842	0.465013	0.00658709	0.989662	0.865527
ENSMUSG00000002524	Puf60	15	76070184	76080946	poly-U binding splicing factor 60 [Source:MGI Symbol;Acc:MGI:1915209]	4786.38	4299.4	4021.25	3491.75	4193.28	6653.12	0.0108362	-0.00484785	-0.0672215	-0.12168	-0.0196436	-0.0129542	0.999975	0.971663	0.35688	0.00356298	0.791812	0.85672
ENSMUSG00000002546	Golga2	2	32287384	32307921	golgi autoantigen, golgin subfamily a, 2 [Source:MGI Symbol;Acc:MGI:2139395]	2302.42	2107.4	2540.73	2958.77	3425.79	3223.18	0.00389984	-0.0439852	0.00936054	-0.0505395	-0.0366865	-0.0421539	0.999975	0.629779	0.924358	0.253709	0.566251	0.465823
ENSMUSG00000002550	Uck1	2	32255002	32260159	uridine-cytidine kinase 1 [Source:MGI Symbol;Acc:MGI:98904]	1400.06	1657.04	1202.97	917.996	987.927	1733.94	0.00710306	0.0827284	0.032797	0.0171159	-0.0798833	-0.0130179	0.837707	0.430604	0.68013	0.80659	0.23096	0.872564
ENSMUSG00000002578	Ikzf4	10	128630843	128645991	IKAROS family zinc finger 4 [Source:MGI Symbol;Acc:MGI:1343139]	1261.17	268.605	389.786	487.354	686.728	297.457	0.00209385	-0.00984954	0.0111041	-0.0170338	-0.042005	-0.218653	0.999975	0.89444	0.887729	0.810763	0.548316	0.0392747
ENSMUSG00000002580	Mien1	11	98437708	98438991	migration and invasion enhancer 1 [Source:MGI Symbol;Acc:MGI:1913678]	1281.44	3183	1573.82	927.888	1122.6	1987.33	0.00161206	0.0252086	-0.0223475	-0.0552903	-0.0441917	0.0143549	0.999975	0.78745	0.784439	0.362352	0.531748	0.848792
ENSMUSG00000002602	Axl	7	25757273	25788705	AXL receptor tyrosine kinase [Source:MGI Symbol;Acc:MGI:1347244]	987.846	2570.26	2222.77	2045.35	2312.07	2392.06	-0.00141524	-0.00603377	0.0206987	-0.130168	0.0246339	-0.0248771	0.999975	0.956492	0.8162	0.0124006	0.730158	0.716437
ENSMUSG00000002603	Tgfb1	7	25687002	25705077	transforming growth factor, beta 1 [Source:MGI Symbol;Acc:MGI:98725]	282.873	235.806	309.102	269.548	341.523	301.134	-0.000319034	-0.0153186	0.025074	-0.0153739	0.0318464	-0.0288899	0.999975	0.790144	0.687683	0.823984	0.608955	0.566749
ENSMUSG00000002608	Ccdc97	7	25711106	25719088	coiled-coil domain containing 97 [Source:MGI Symbol;Acc:MGI:1196455]	1686.18	1174.62	1627.38	1581.23	2018.71	1504.75	0.00185204	-0.035254	-0.0117515	0.0295569	0.00832125	-0.00702709	0.999975	0.661597	0.892039	0.638356	0.931223	0.937196
ENSMUSG00000002617	Zfp40	17	23173869	23193252	zinc finger protein 40 [Source:MGI Symbol;Acc:MGI:99185]	890.271	469.906	416.92	325.437	381.794	293.161	0.00168782	-2.42642e-05	-0.0469319	0.0396748	0.0382893	0.00869776	0.999975	0.999504	0.48955	0.552755	0.534238	0.901374
ENSMUSG00000002625	Akap8l	17	32321425	32350581	A kinase (PRKA) anchor protein 8-like [Source:MGI Symbol;Acc:MGI:1860606]	1246.69	1750.52	1234.37	998.878	1169.73	1282.14	0.00681405	0.00813166	-0.0334357	-0.0768345	-0.0313427	-0.007679	0.696404	0.884092	0.6483	0.190977	0.667327	0.932126
ENSMUSG00000002633	Shh	5	28456815	28467256	sonic hedgehog [Source:MGI Symbol;Acc:MGI:98297]	87.2811	45.2635	87.1952	48.0599	72.3205	165.159	-7.84758e-05	-0.0081295	0.0105936	-0.0165562	-0.0140632	-0.0106986	0.999975	0.77368	0.831391	0.691084	0.709223	0.838603
ENSMUSG00000002635	Pdcd2l	7	34184499	34196661	programmed cell death 2-like [Source:MGI Symbol;Acc:MGI:1915329]	489.458	571.078	440.21	281.051	313.761	697.587	0.0025163	0.0361627	0.0156657	-0.0306113	-0.00155636	0.0283901	0.999975	0.645574	0.847359	0.645334	0.987119	0.659405
ENSMUSG00000002658	Gtf2f1	17	57003405	57011288	general transcription factor IIF, polypeptide 1 [Source:MGI Symbol;Acc:MGI:1923848]	1282.74	1416.75	1571.5	1465.09	1752.21	1804.75	0.00375391	-0.0520269	-0.0329922	-0.081744	-0.0741309	-0.0281175	0.999975	0.573755	0.668976	0.115227	0.205656	0.675269
ENSMUSG00000002660	Clpp	17	56990264	56996371	caseinolytic mitochondrial matrix peptidase proteolytic subunit [Source:MGI Symbol;Acc:MGI:1858213]	1018.42	2112.75	1201.12	1004.98	1017.79	1921.17	0.00331231	0.0219215	-0.0134602	-0.193741	-0.0279107	-0.00788489	0.999975	0.830395	0.870326	0.000481917	0.702297	0.914984
ENSMUSG00000002661	Alkbh7	17	56997339	56999322	alkB homolog 7 [Source:MGI Symbol;Acc:MGI:1913650]	370.799	562.076	401.815	260.054	305.764	1234.44	0.000365643	0.00731243	-0.0724117	-0.0297134	-0.0420146	0.00879655	0.999975	0.947293	0.328813	0.647271	0.497116	0.912853
ENSMUSG00000002668	Dennd1c	17	57066056	57078510	DENN/MADD domain containing 1C [Source:MGI Symbol;Acc:MGI:1918035]	96.1009	36.6542	18.9664	18.5041	18.5481	11.1474	-0.00239887	0.0201746	0.000421984	-0.017782	-0.00352323	0.000726028	0.562503	NA	NA	NA	NA	NA
ENSMUSG00000002679	Med6	12	81573557	81595008	mediator complex subunit 6 [Source:MGI Symbol;Acc:MGI:1917042]	333.543	585.696	332.926	256.645	287.733	541.506	0.000363156	0.0171428	-0.0107042	-0.037282	-0.0366964	-0.0099505	0.999975	0.830368	0.898661	0.56628	0.538611	0.903
ENSMUSG00000002688	Prkd1	12	50341231	50649223	protein kinase D1 [Source:MGI Symbol;Acc:MGI:99879]	319.387	628.8	375.054	412.771	390.495	356.236	0.000102215	-0.00576662	0.00458484	-0.0982728	-0.00956879	-0.00809489	0.999975	0.956492	0.958534	0.160744	0.963839	0.912819
ENSMUSG00000002699	Lcp2	11	34046920	34092295	lymphocyte cytosolic protein 2 [Source:MGI Symbol;Acc:MGI:1321402]	107.897	112.264	128.92	89.567	135.328	40.824	0.00170683	0.00286442	0.00486445	-0.0234214	0.0246246	0.014907	0.954271	0.967346	0.94422	0.652536	0.629529	NA
ENSMUSG00000002718	Cse1l	2	166906040	166946389	chromosome segregation 1-like (S. cerevisiae) [Source:MGI Symbol;Acc:MGI:1339951]	3550.07	1396.28	2224.7	1887.31	2415.51	3341.34	-0.000947417	-0.0293356	-0.0229553	0.0277358	0.0119485	0.0165425	0.999975	0.748141	0.782035	0.657472	0.884051	0.821393
ENSMUSG00000002728	Naa20	2	145902099	145916425	N(alpha)-acetyltransferase 20, NatB catalytic subunit [Source:MGI Symbol;Acc:MGI:1915127]	870.323	2210.12	1666.87	894.794	1045.77	2071.61	0.00159696	0.0239676	-0.0148483	-0.0889799	-0.0152405	0.0293188	0.999975	0.799277	0.865146	0.146467	0.86054	0.63174
ENSMUSG00000002731	Prkra	2	76629898	76648015	protein kinase, interferon inducible double stranded RNA dependent activator [Source:MGI Symbol;Acc:MGI:1344375]	1695.68	766.946	396.457	387.872	384.33	1012.72	0.00171551	0.0154654	-0.0417585	-0.0479742	-1.90673e-05	0.0107865	0.999975	0.847339	0.546489	0.465266	0.9996	0.891771
ENSMUSG00000002732	Fkbp7	2	76663044	76673116	FK506 binding protein 7 [Source:MGI Symbol;Acc:MGI:1336879]	77.0606	132.272	84.5413	57.9417	56.2203	149.772	-0.000203087	0.000257753	0.0250369	0.0213429	0.00351405	0.00127232	0.999975	0.998216	0.52052	0.61501	0.945243	0.984464
ENSMUSG00000002733	Plekha3	2	76675281	76696828	pleckstrin homology domain-containing, family A (phosphoinositide binding specific) member 3 [Source:MGI Symbol;Acc:MGI:1932515]	587.544	1451.47	1012.38	1192.18	1164.07	1526.38	-0.000315493	-0.000762491	0.0281573	0.0197581	0.000854207	0.0632566	0.999975	0.996104	0.728129	0.769062	0.992504	0.290778
ENSMUSG00000002741	Ykt6	11	5955693	5967780	YKT6 v-SNARE homolog (S. cerevisiae) [Source:MGI Symbol;Acc:MGI:1927550]	4983.02	3537.75	3556.98	2120.38	3017.49	2272.66	0.00515593	0.0115926	0.0202151	0.033603	0.078661	0.0248022	0.974975	0.908747	0.820663	0.576021	0.149208	0.739851
ENSMUSG00000002748	Baz1b	5	135187264	135246129	bromodomain adjacent to zinc finger domain, 1B [Source:MGI Symbol;Acc:MGI:1353499]	4163.97	2150.64	2652.49	3417.54	4094.67	4309.77	-0.00063204	-0.0183805	-0.0241712	0.039342	-0.0556247	-0.034391	0.999975	0.837966	0.771951	0.469646	0.330953	0.577447
ENSMUSG00000002763	Pex6	17	46711463	46725541	peroxisomal biogenesis factor 6 [Source:MGI Symbol;Acc:MGI:2385054]	1659.48	1780.92	1934.27	1905.95	2049.43	1999.39	0.000889108	-0.00430233	0.031864	-0.0636404	-0.0243392	0.0211926	0.999975	0.92452	0.701979	0.230446	0.740091	0.755847
ENSMUSG00000002767	Mrpl2	17	46646229	46650139	mitochondrial ribosomal protein L2 [Source:MGI Symbol;Acc:MGI:1351622]	596.108	1084.8	884.176	683.833	830.077	1284.72	0.000511576	-0.00242097	-0.0229898	-0.0952308	-0.0473329	0.00183273	0.999975	0.986943	0.773669	0.125431	0.503218	0.991581
ENSMUSG00000002768	Mea1	17	46681137	46683105	male enhanced antigen 1 [Source:MGI Symbol;Acc:MGI:96957]	2015.84	3094.1	1892.12	1302.26	1644.74	1805.69	0.00258763	0.0191288	-0.125887	-0.152855	-0.0224601	5.56111e-05	0.999975	0.847216	0.0892841	0.0104696	0.772037	0.991618
ENSMUSG00000002771	Grin2d	7	45831883	45878378	glutamate receptor, ionotropic, NMDA2D (epsilon 4) [Source:MGI Symbol;Acc:MGI:95823]	3210.14	546.62	693.153	708.298	901.127	664.836	0.0054414	-0.0636779	0.0141846	-0.0919803	-0.0197194	-0.0172701	0.998457	0.447333	0.851457	0.14202	0.788938	0.801452
ENSMUSG00000002778	Kdelr1	7	45872772	45883732	KDEL (Lys-Asp-Glu-Leu) endoplasmic reticulum protein retention receptor 1 [Source:MGI Symbol;Acc:MGI:1915387]	2458.95	1443.41	1671.81	1676.36	1904.63	2029.09	0.000695329	-0.00615812	-0.041057	-0.0414318	-0.0158694	-0.0364095	0.999975	0.965855	0.59067	0.453612	0.857945	0.553746
ENSMUSG00000002781	Tmem143	7	45896941	45917413	transmembrane protein 143 [Source:MGI Symbol;Acc:MGI:1917459]	404.34	515.064	493.812	493.847	571.977	861.892	0.000531483	-0.00533058	-0.000496947	-0.0459732	-0.0126471	0.00711922	0.999975	0.962926	0.993823	0.47996	0.886938	0.937126
ENSMUSG00000002797	Ggct	6	54982580	54992950	gamma-glutamyl cyclotransferase [Source:MGI Symbol;Acc:MGI:95700]	205.345	623.291	394.446	369.365	314.558	462.642	0.00221427	-0.0441819	-0.188394	-0.0501607	-0.0362254	-0.0519877	0.976716	0.584594	0.0784303	0.446856	0.541502	0.395688
ENSMUSG00000002799	Jag2	12	112908590	112929495	jagged 2 [Source:MGI Symbol;Acc:MGI:1098270]	1532.93	801.819	1099.28	931.411	1207.02	490.205	0.00282319	-0.0072107	-0.0179395	-0.0634741	-0.00882775	-0.00149313	0.999861	0.949564	0.833468	0.254588	0.928214	0.990773
ENSMUSG00000002803	Btbd6	12	112976482	112978930	BTB (POZ) domain containing 6 [Source:MGI Symbol;Acc:MGI:3026623]	1169.59	1572.7	1639.44	1652	1982.87	1543.63	0.00261391	0.00536928	0.0125569	-0.0591839	-0.00415679	-0.0484183	0.999975	0.966538	0.906347	0.231462	0.963839	0.415991
ENSMUSG00000002804	Nudt14	12	112934733	112942118	nudix (nucleoside diphosphate linked moiety X)-type motif 14 [Source:MGI Symbol;Acc:MGI:1913424]	233.94	312.232	199.975	137.557	159.234	277.423	0.000775822	0.0216027	-0.20241	-0.0188835	-0.00857882	0.0304378	0.999975	0.757906	0.123823	0.744967	0.896641	0.576231
ENSMUSG00000002808	Epdr1	13	19591709	19619830	ependymin related protein 1 (zebrafish) [Source:MGI Symbol;Acc:MGI:2145369]	574.051	2752.37	2667.67	3561.25	4233.37	5115.85	0.000158848	0.00519103	0.0628894	0.148108	0.0496313	0.0147028	0.999975	0.966515	0.419303	0.000282268	0.415886	0.879346
ENSMUSG00000002812	Flii	11	60714123	60727263	flightless I actin binding protein [Source:MGI Symbol;Acc:MGI:1342286]	2597.7	897.015	1194.03	1588.45	1938.07	2337.47	0.00120577	-0.0942623	-0.055689	-0.0397378	-0.00425089	-0.0100244	0.999975	0.359869	0.46214	0.473851	0.966619	0.906127
ENSMUSG00000002814	Top3a	11	60740058	60777365	topoisomerase (DNA) III alpha [Source:MGI Symbol;Acc:MGI:1197527]	316.414	139.574	102.986	150.956	144.804	251.666	-0.00158175	0.00122579	0.00311112	-0.0125732	-0.00382092	-0.0318578	0.999975	0.991549	0.961157	0.841961	0.957634	0.55705
ENSMUSG00000002820	Atg4d	9	21265293	21277772	autophagy related 4D, cysteine peptidase [Source:MGI Symbol;Acc:MGI:2444308]	674.699	1229.96	800.844	617.19	676.161	2172.66	0.00256587	0.00790533	0.00692529	0.0546468	0.0577657	0.0357114	0.999975	0.941914	0.944881	0.378451	0.40994	0.569648
ENSMUSG00000002825	Qtrt1	9	21411837	21420274	queuine tRNA-ribosyltransferase 1 [Source:MGI Symbol;Acc:MGI:1931441]	354.078	278.119	161.534	159.586	142.112	233.668	0.00113133	0.0106204	-0.0351619	0.0294321	0.00288881	-0.0238448	0.999975	0.892651	0.476665	0.635082	0.966116	0.648907
ENSMUSG00000002831	Plin4	17	56100591	56109803	perilipin 4 [Source:MGI Symbol;Acc:MGI:1929709]	9.1093	29.3166	17.2484	75.5567	47.0872	75.3181	-0.000167671	0.00182534	0.014858	-0.0408174	-0.87622	-0.0125834	NA	NA	NA	0.0124505	0.00605206	NA
ENSMUSG00000002833	Hdgfrp2	17	56079657	56100596	hepatoma-derived growth factor, related protein 2 [Source:MGI Symbol;Acc:MGI:1194492]	2085.3	1424.25	1714.26	1849.6	2200.97	1521.19	0.00328283	0.000822434	-0.0479576	-0.027435	0.0164419	-0.00631577	0.999975	0.994524	0.532489	0.630659	0.862129	0.942397
ENSMUSG00000002835	Chaf1a	17	56040416	56068026	chromatin assembly factor 1, subunit A (p150) [Source:MGI Symbol;Acc:MGI:1351331]	416.96	109.362	117.881	151.508	181.725	159.834	0.00123172	-0.00302877	-0.000364821	0.0538949	-0.00807675	-0.00425456	0.999975	0.967963	0.99385	0.350017	0.910868	0.94712
ENSMUSG00000002844	Adprh	16	38445399	38452689	ADP-ribosylarginine hydrolase [Source:MGI Symbol;Acc:MGI:1098234]	3018.75	2462.86	3619.01	2276.73	2987.07	3686.57	0.00339938	-0.0250946	-0.0637455	-0.0600969	-0.0110637	-0.0242766	0.999975	0.779421	0.382845	0.208599	0.903837	0.708118
ENSMUSG00000002845	Tmem39a	16	38558698	38592162	transmembrane protein 39a [Source:MGI Symbol;Acc:MGI:1915096]	307.997	233.832	127.088	128.408	128.297	267.402	2.57082e-05	-0.00108845	0.00792415	0.0232073	-0.011006	-0.00835215	0.999975	0.993866	0.896489	0.68563	0.85469	0.898104
ENSMUSG00000002846	Timmdc1	16	38498347	38522663	translocase of inner mitochondrial membrane domain containing 1 [Source:MGI Symbol;Acc:MGI:1922139]	569.84	836.036	613.213	383.053	467.801	652.621	0.000500721	0.0190208	0.000510376	0.00559012	0.00929138	0.00471213	0.999975	0.815675	0.99292	0.948728	0.921503	0.957685
ENSMUSG00000002847	Pla1a	16	38396119	38433145	phospholipase A1 member A [Source:MGI Symbol;Acc:MGI:1934677]	20.6945	49.1501	40.4739	28.1822	37.1334	33.6472	0.000121867	0.00834144	0.0161092	-0.0275914	-0.00233448	0.00414395	0.999975	0.786747	NA	NA	0.966205	NA
ENSMUSG00000002870	Mcm2	6	88883474	88898780	minichromosome maintenance complex component 2 [Source:MGI Symbol;Acc:MGI:105380]	901.545	150.437	146.01	161.162	181.508	412.934	-0.00253088	-0.0270074	-0.0158584	-0.0390832	-0.0311143	-0.0543844	0.999975	0.586819	0.764881	0.517724	0.572015	0.372065
ENSMUSG00000002871	Tpra1	6	88902251	88912238	transmembrane protein, adipocyte asscociated 1 [Source:MGI Symbol;Acc:MGI:1345190]	450.576	452.554	437.685	481.165	552.776	982.394	0.00253149	-0.0124871	-0.00638345	-0.00669469	0.00837213	-0.00498025	0.999975	0.876974	0.947043	0.928814	0.938967	0.955224
ENSMUSG00000002881	Nab1	1	52457294	52500679	Ngfi-A binding protein 1 [Source:MGI Symbol;Acc:MGI:107564]	1089.92	1472.22	1047.06	1008.04	1058.19	1815.67	-0.00203056	-0.0144569	0.221698	0.0295261	0.0759915	0.0242675	0.999975	0.892651	0.00709147	0.64238	0.267307	0.70449
ENSMUSG00000002885	Adgre5	8	83723251	83741326	adhesion G protein-coupled receptor E5 [Source:MGI Symbol;Acc:MGI:1347095]	382.234	360.179	349.945	301.919	365.95	389.301	0.000128357	-0.0130978	0.0337807	-0.0729482	-0.0278871	0.00120194	0.999975	0.881449	0.573024	0.272613	0.674601	0.986923
ENSMUSG00000002897	Il17ra	6	120463247	120487559	interleukin 17 receptor A [Source:MGI Symbol;Acc:MGI:107399]	195.901	242.045	400.852	380.022	688.477	439.44	-0.000616035	0.0148016	0.0202704	-0.0864008	-0.0793647	-0.00737108	0.999975	0.821818	0.766887	0.210488	0.277195	0.930809
ENSMUSG00000002900	Lamb1	12	31265234	31329644	laminin B1 [Source:MGI Symbol;Acc:MGI:96743]	1898.83	546.917	879.712	1140	894.701	917.115	-7.8872e-05	-0.0154662	-0.0174419	0.202661	0.0188094	0.0142735	0.999975	0.83585	0.79528	0.000927187	0.806391	0.817047
ENSMUSG00000002908	Kcnn1	8	70842049	70863258	potassium intermediate/small conductance calcium-activated channel, subfamily N, member 1 [Source:MGI Symbol;Acc:MGI:1933993]	291.477	731.392	606.073	293.236	331.716	157.463	-0.00276722	-0.00649955	-0.00591028	-0.00555835	0.0200852	-0.0119703	0.888798	0.959443	0.948735	0.93993	0.772877	0.817738
ENSMUSG00000002910	Arrdc2	8	70835129	70839720	arrestin domain containing 2 [Source:MGI Symbol;Acc:MGI:1918057]	54.7762	319.649	166.646	74.7879	64.6046	102.15	-0.000315099	0.00723319	0.0328028	0.0184373	-0.0113598	0.00229929	0.999975	0.762861	0.358457	0.72279	0.758164	0.962163
ENSMUSG00000002930	Ppp1r17	6	56017497	56032689	protein phosphatase 1, regulatory subunit 17 [Source:MGI Symbol;Acc:MGI:1333876]	75.0999	38.4842	18.1856	24.1777	39.9008	11196	0.000753206	0.00203955	-0.00454181	-0.0129066	0.00342204	-0.0253982	0.999975	NA	NA	NA	0.938967	0.648719
ENSMUSG00000002944	Cd36	5	17781690	17888801	CD36 antigen [Source:MGI Symbol;Acc:MGI:107899]	75.0503	88.5128	56.6396	44.757	36.246	24.6205	0.000357616	-0.00446175	-0.0263394	-0.0139851	-0.00899415	0.0104096	0.999975	0.909167	NA	0.730697	0.748592	NA
ENSMUSG00000002948	Map2k7	8	4238740	4247897	mitogen-activated protein kinase kinase 7 [Source:MGI Symbol;Acc:MGI:1346871]	829	1115.44	1056.23	1314.78	1414.46	1643.82	0.00216373	0.0122868	0.0399375	0.125838	0.0701814	0.00279202	0.999975	0.950624	0.609832	0.0174069	0.294982	0.986923
ENSMUSG00000002949	Timm44	8	4259731	4275913	translocase of inner mitochondrial membrane 44 [Source:MGI Symbol;Acc:MGI:1343262]	892.796	1352.97	925.814	712.666	740.168	1274.49	0.00344777	-0.00831387	0.00551249	0.00262779	-0.0138366	0.0252449	0.999975	0.945646	0.959092	0.977456	0.861703	0.704394
ENSMUSG00000002957	Ap2a2	7	141562173	141633011	adaptor-related protein complex 2, alpha 2 subunit [Source:MGI Symbol;Acc:MGI:101920]	8279.69	5708.1	9028.44	10285.2	12716.1	9284.6	0.00311542	-0.00231797	-0.0421709	0.0374653	0.0461143	-0.0143458	0.999975	0.987742	0.580592	0.484384	0.443308	0.840639
ENSMUSG00000002963	Pnkp	7	44857139	44862992	polynucleotide kinase 3'- phosphatase [Source:MGI Symbol;Acc:MGI:1891698]	406.876	763.784	509.554	420.402	415.911	767.022	4.84994e-06	0.024956	-0.0123496	-0.0400731	0.00864814	-0.0284431	0.999975	0.741612	0.884133	0.545622	0.924347	0.659743
ENSMUSG00000002968	Med25	7	44876765	44892712	mediator complex subunit 25 [Source:MGI Symbol;Acc:MGI:1922863]	3831.75	2781.12	2608.52	2596.92	3185.18	2311.05	0.00427595	0.0171469	0.0662935	-0.00777391	-0.00151489	-0.0460831	0.999975	0.841489	0.348187	0.924213	0.989233	0.450925
ENSMUSG00000002980	Bcam	7	19756131	19771016	basal cell adhesion molecule [Source:MGI Symbol;Acc:MGI:1929940]	556.251	406.924	518.951	583.169	812.534	723.922	0.00115573	0.00992675	-0.0232011	-0.0307694	0.162159	0.0128446	0.999975	0.916996	0.736951	0.650151	0.0311567	0.87028
ENSMUSG00000002981	Clptm1	7	19631571	19665033	cleft lip and palate associated transmembrane protein 1 [Source:MGI Symbol;Acc:MGI:1927155]	5340.87	4505.74	7244.95	6165.01	7942.54	7079.48	0.00514181	-0.0155296	-0.0203406	-0.073061	0.0202865	0.00140493	0.999975	0.836787	0.823249	0.0668024	0.786038	0.988688
ENSMUSG00000002983	Relb	7	19606217	19629438	avian reticuloendotheliosis viral (v-rel) oncogene related B [Source:MGI Symbol;Acc:MGI:103289]	111.443	213.012	168.449	228.556	204.572	138.895	0.000682968	0.00965505	0.0286308	0.0314436	0.0816856	-0.0101069	0.999975	0.896906	0.599885	0.629014	0.217606	0.829494
ENSMUSG00000002984	Tomm40	7	19701313	19715438	translocase of outer mitochondrial membrane 40 homolog (yeast) [Source:MGI Symbol;Acc:MGI:1858259]	1940.36	1932.41	2218.07	1941.34	2355.97	2498.32	0.00561053	-0.00973759	-0.0497135	-0.0409867	-0.00915084	-0.024594	0.988051	0.937751	0.50634	0.451016	0.919107	0.703233
ENSMUSG00000002985	Apoe	7	19696109	19699188	apolipoprotein E [Source:MGI Symbol;Acc:MGI:88057]	11419.3	119936	86401.8	44230.6	46720.1	62246.6	0.00478835	-0.00252431	-0.0195601	-0.15787	0.0458699	0.00850586	0.976716	0.983991	0.8208	0.000341134	0.394896	0.964092
ENSMUSG00000002996	Hbp1	12	31926254	31950535	high mobility group box transcription factor 1 [Source:MGI Symbol;Acc:MGI:894659]	952.471	741.331	393.944	508.517	457.713	1129.36	0.000379105	0.0211991	0.0303974	-0.0158045	-0.0604034	-0.0808502	0.999975	0.801216	0.67923	0.82587	0.358255	0.199857
ENSMUSG00000002997	Prkar2b	12	31958476	32061296	protein kinase, cAMP dependent regulatory, type II beta [Source:MGI Symbol;Acc:MGI:97760]	6760.8	1670.03	3085.61	1156.39	2188.02	494.801	-0.00139208	0.0123062	-0.099529	-0.0370356	-0.0733394	-0.0350931	0.999975	0.88893	0.131799	0.559057	0.253873	0.568449
ENSMUSG00000003031	Cdkn1b	6	134920401	134925513	cyclin-dependent kinase inhibitor 1B [Source:MGI Symbol;Acc:MGI:104565]	2592.42	2245.43	1307.57	1147.5	1065.56	5143.54	-0.00143995	0.0318414	0.0132492	0.111172	0.00158627	0.0139671	0.974975	0.740935	0.886974	0.037776	0.989507	0.854949
ENSMUSG00000003032	Klf4	4	55527143	55532466	Kruppel-like factor 4 (gut) [Source:MGI Symbol;Acc:MGI:1342287]	254.096	241.985	293.129	293.332	416.335	374.559	0.00123747	0.00757645	0.0131004	0.012921	0.023865	0.0134774	0.999975	0.875832	0.848737	0.622811	0.183596	0.419675
ENSMUSG00000003033	Ap1m1	8	72240018	72257385	adaptor-related protein complex AP-1, mu subunit 1 [Source:MGI Symbol;Acc:MGI:102776]	4369.07	1492.01	1812.67	1616.46	1907.6	1951	0.00406833	-0.0242633	-0.123513	-0.00793539	-0.0530719	-0.00863323	0.999975	0.797092	0.102299	0.906927	0.433378	0.893438
ENSMUSG00000003037	Rab8a	8	72161200	72183904	RAB8A, member RAS oncogene family [Source:MGI Symbol;Acc:MGI:96960]	1545.61	1876.9	1354.7	986.085	1125.89	1479.82	0.00259441	0.036901	0.00215014	-0.0870493	0.00753289	-0.0294033	0.999975	0.680882	0.98749	0.116678	0.943413	0.658948
ENSMUSG00000003038	Hmgn2	4	133964738	133968650	high mobility group nucleosomal binding domain 2 [Source:MGI Symbol;Acc:MGI:96136]	4667.92	2580.12	1077.62	1011.81	932.748	1683.28	-0.000774694	0.022796	-0.0455811	-0.184229	-0.194088	-0.123657	0.999975	0.826936	0.55466	0.0012217	0.0107503	0.036693
ENSMUSG00000003039	Fam32a	8	72219730	72224418	family with sequence similarity 32, member A [Source:MGI Symbol;Acc:MGI:1915172]	3713.38	4157.81	2848.15	2234	2538.15	3147.78	0.00287794	0.00981355	-0.0359487	-0.0894275	-0.0570376	-0.0209043	0.999975	0.943687	0.660058	0.0843241	0.396085	0.761907
ENSMUSG00000003062	Stard3nl	13	19357676	19395795	STARD3 N-terminal like [Source:MGI Symbol;Acc:MGI:1923455]	1562.33	2331.94	1320.28	722.95	792.902	1074.71	0.00513356	0.0411292	0.0217691	-0.0262508	-0.0242399	0.00249823	0.908223	0.646191	0.802366	0.679078	0.748105	0.975353
ENSMUSG00000003068	Stk11	10	80115803	80130682	serine/threonine kinase 11 [Source:MGI Symbol;Acc:MGI:1341870]	2063.95	2015.25	2057.63	1896.15	2349.48	2635.34	-0.000208301	-0.0309702	0.00193916	0.00553714	0.0129377	-0.0132187	0.999975	0.741092	0.985998	0.935749	0.871686	0.859178
ENSMUSG00000003070	Efna2	10	80179482	80190010	ephrin A2 [Source:MGI Symbol;Acc:MGI:102707]	1312.3	351.444	288.544	246.931	235.597	287.543	-0.00264576	-0.0296621	-0.025869	-0.0107832	0.00171588	0.00423216	0.999975	0.653859	0.702736	0.880325	0.987119	0.946988
ENSMUSG00000003072	Atp5d	10	80138632	80145818	ATP synthase, H+ transporting, mitochondrial F1 complex, delta subunit [Source:MGI Symbol;Acc:MGI:1913293]	4337.47	7314.28	6454.08	5002.41	6137.21	7640.4	0.0107008	-0.00157159	-0.0127217	-0.105815	0.0417005	-0.0387511	0.974975	0.994854	0.897644	0.00724633	0.463594	0.497538
ENSMUSG00000003099	Ppp5c	7	17004640	17027924	protein phosphatase 5, catalytic subunit [Source:MGI Symbol;Acc:MGI:102666]	2588.93	3642.14	4421.83	3196	4217.92	6306.14	0.00391306	-0.0143507	-0.0272047	-0.0791802	-0.0222007	0.00248809	0.999975	0.893522	0.753456	0.0748748	0.767062	0.985234
ENSMUSG00000003119	Cdk12	11	98203059	98278504	cyclin-dependent kinase 12 [Source:MGI Symbol;Acc:MGI:1098802]	1205.04	437.183	567.916	887.124	1015.95	925.327	0.000338323	-0.0536394	0.0316961	0.148343	0.044791	0.0229755	0.999975	0.501188	0.665532	0.0160854	0.524361	0.739364
ENSMUSG00000003123	Lipe	7	25379527	25398710	lipase, hormone sensitive [Source:MGI Symbol;Acc:MGI:96790]	397.114	226.436	184.034	275.094	264.243	419.266	0.00088006	0.00468806	0.0435309	0.0142038	0.0559686	-0.0762485	0.999975	0.959778	0.431527	0.839898	0.373783	0.254816
ENSMUSG00000003131	Pafah1b2	9	45962859	46012690	platelet-activating factor acetylhydrolase, isoform 1b, subunit 2 [Source:MGI Symbol;Acc:MGI:108415]	9623.72	6441.77	7426.77	6081.24	7189.64	7603.55	-6.54559e-05	0.00372788	-0.0137943	0.0182223	0.03665	0.0432127	0.999975	0.97013	0.881987	0.785616	0.547618	0.42402
ENSMUSG00000003134	Tbc1d8	1	39371492	39478755	TBC1 domain family, member 8 [Source:MGI Symbol;Acc:MGI:1927225]	595.858	343.043	409.864	397.536	587.136	957.489	2.96301e-06	0.0135069	-0.0127449	0.0633688	-0.0795808	-0.00168919	0.999975	0.861976	0.878082	0.331783	0.269988	0.986324
ENSMUSG00000003135	Cnot11	1	39534992	39546889	CCR4-NOT transcription complex, subunit 11 [Source:MGI Symbol;Acc:MGI:106580]	1053.01	707.583	957.808	957.422	1214.51	1138.9	0.000639169	0.0144886	-0.0262724	0.0235094	0.0427162	0.0112056	0.999975	0.878376	0.740103	0.733065	0.545796	0.886706
ENSMUSG00000003153	Slc2a3	6	122727809	122801640	solute carrier family 2 (facilitated glucose transporter), member 3 [Source:MGI Symbol;Acc:MGI:95757]	2462.97	3003.58	7630.2	3874.6	6251.77	4405.66	-0.00202319	-0.00484601	-0.0596299	-0.00854541	0.00668859	0.00638291	0.999975	0.964257	0.416038	0.894249	0.940409	0.942019
ENSMUSG00000003154	Foxj2	6	122819914	122845366	forkhead box J2 [Source:MGI Symbol;Acc:MGI:1926805]	1482.51	748.773	1021.77	1185.41	1486.46	1407.09	-0.000594779	-0.0276667	0.0343178	0.0573921	0.000962709	0.00596645	0.999975	0.746619	0.674205	0.30298	0.993659	0.94712
ENSMUSG00000003161	Sri	5	8046078	8069379	sorcin [Source:MGI Symbol;Acc:MGI:98419]	1093.77	2952.72	1936.71	1444.15	1637.02	3165.54	0.000952715	0.00688519	-0.0197033	-0.0238886	0.0365516	-0.0109249	0.999975	0.959443	0.821807	0.701721	0.606736	0.890947
ENSMUSG00000003166	Dgcr2	16	17839482	17894145	DiGeorge syndrome critical region gene 2 [Source:MGI Symbol;Acc:MGI:892866]	3066.97	1698.67	2524.07	2194.18	2559.62	3597.04	0.00309334	-0.0367569	-0.0668107	-0.00754423	-0.0320242	-0.121589	0.999975	0.65186	0.352092	0.922102	0.630173	0.0223944
ENSMUSG00000003184	Irf3	7	44997648	45002848	interferon regulatory factor 3 [Source:MGI Symbol;Acc:MGI:1859179]	546.263	476.594	248.804	281.392	249.602	808.278	0.00146968	-0.000775872	-0.0101379	0.0285854	-0.000193332	0.0109278	0.999975	0.995433	0.88831	0.663346	0.998342	0.89342
ENSMUSG00000003190	Bcl2l12	7	44991222	44998712	BCL2-like 12 (proline rich) [Source:MGI Symbol;Acc:MGI:1922986]	97.0131	74.7989	34.5135	28.8841	30.9474	58.7648	-0.0004199	-0.0120441	0.00883598	-0.00355615	-0.00226522	-0.000435868	0.999975	0.765662	NA	NA	0.954391	NA
ENSMUSG00000003198	Zfp959	17	55892120	55898928	zinc finger protein 959 [Source:MGI Symbol;Acc:MGI:2385058]	193.406	169.63	114.667	90.9222	98.3007	204.475	-0.000704925	0.0213556	0.0227526	0.0625319	-0.0198659	-0.010219	0.999975	0.684913	0.629752	0.256034	0.648625	0.872443
ENSMUSG00000003199	Mpnd	17	56005711	56016790	MPN domain containing [Source:MGI Symbol;Acc:MGI:1915297]	2095.04	3840.54	2500.34	1737.54	1994.73	2841.54	0.00153145	0.0050155	0.0244702	-0.0436644	0.0167841	0.00829461	0.999975	0.96994	0.770956	0.416345	0.807045	0.923723
ENSMUSG00000003200	Sh3gl1	17	56016753	56036637	SH3-domain GRB2-like 1 [Source:MGI Symbol;Acc:MGI:700010]	1541.23	1652.71	1283.6	903.534	906.716	1456.23	0.00374235	0.0282487	0.0166828	0.0602209	0.0172434	0.0133873	0.999975	0.709266	0.852839	0.332105	0.825423	0.840228
ENSMUSG00000003206	Ebi3	17	55952623	55957021	Epstein-Barr virus induced gene 3 [Source:MGI Symbol;Acc:MGI:1354171]	53.4561	27.4496	28.2195	19.5253	28.9158	12.8511	0.000240115	0.00374309	-0.00156142	0.00542106	0.00836646	-0.00396535	0.999975	NA	NA	NA	0.759758	NA
ENSMUSG00000003208	Ccdc94	17	55959187	55967949	coiled-coil domain containing 94 [Source:MGI Symbol;Acc:MGI:1920136]	264.875	241.262	208.289	189.866	206.947	316.224	0.000130651	0.00129084	0.00360562	0.0244538	0.0126564	0.0120718	0.999975	0.992869	0.964725	0.71236	0.854141	0.84805
ENSMUSG00000003226	Ranbp2	10	58446852	58494155	RAN binding protein 2 [Source:MGI Symbol;Acc:MGI:894323]	3739.12	2443.99	4084.26	4416.37	5745.52	4666.05	-0.00290191	-0.0179482	0.108309	0.0592214	-0.00810455	-0.010723	0.999975	0.83585	0.117763	0.198923	0.930461	0.882866
ENSMUSG00000003228	Grk5	19	60889749	61092553	G protein-coupled receptor kinase 5 [Source:MGI Symbol;Acc:MGI:109161]	434.538	628.075	1227.97	288.833	732.91	815.934	-0.000569862	0.0271781	0.0380727	0.0384506	0.144114	0.366933	0.999975	0.719075	0.634174	0.562949	0.0914275	1.35494e-05
ENSMUSG00000003233	Dvl3	16	20516982	20532520	dishevelled segment polarity protein 3 [Source:MGI Symbol;Acc:MGI:108100]	2575	1221.02	1690.99	1241.07	1673.25	1421.32	-0.000424578	-0.0211248	0.0675874	0.118061	0.120213	0.00736394	0.999975	0.830368	0.375866	0.0303197	0.063192	0.935473
ENSMUSG00000003234	Abcf3	16	20548577	20561379	ATP-binding cassette, sub-family F (GCN20), member 3 [Source:MGI Symbol;Acc:MGI:1351656]	1577.98	1588.67	1732.9	1567.91	1900.57	2932.17	0.0027282	-0.0194063	-0.133929	-0.0959812	-0.0317047	-0.0173128	0.999975	0.821818	0.104459	0.059964	0.662416	0.818578
ENSMUSG00000003235	Eif2b5	16	20498817	20509955	eukaryotic translation initiation factor 2B, subunit 5 epsilon [Source:MGI Symbol;Acc:MGI:2446176]	2370.84	2196.58	2097.24	1559.3	2035.26	2722.82	0.00295134	0.0317763	0.0699011	-0.0518408	0.0604073	0.0347549	0.974975	0.741612	0.353852	0.321159	0.327706	0.564068
ENSMUSG00000003269	Cyth2	7	45806637	45814581	cytohesin 2 [Source:MGI Symbol;Acc:MGI:1334255]	3861.16	2583.64	2958.72	1884.53	2881.89	2408.49	0.00376199	0.0213356	0.00268796	-0.0196457	-0.000664936	-0.0023234	0.999975	0.821743	0.979179	0.759762	0.988139	0.979036
ENSMUSG00000003271	Sult2b1	7	45729983	45784669	sulfotransferase family, cytosolic, 2B, member 1 [Source:MGI Symbol;Acc:MGI:1926342]	65.1105	311.768	296.274	220.576	298.355	95.854	-0.00124546	0.0297935	0.00228315	-0.134632	0.0766009	-0.0137282	0.969926	0.660583	0.978898	0.101878	0.263307	0.722659
ENSMUSG00000003273	Car11	7	45699843	45704682	carbonic anhydrase 11 [Source:MGI Symbol;Acc:MGI:1336193]	1337.81	3207.17	2719.49	2603.38	3693.47	1580.21	0.00303628	-0.0309194	-0.0100903	-0.166407	-0.0209771	-0.0196505	0.999975	0.725259	0.910315	0.000125628	0.772877	0.776951
ENSMUSG00000003279	Dlgap1	17	69969073	70821413	discs, large (Drosophila) homolog-associated protein 1 [Source:MGI Symbol;Acc:MGI:1346065]	3715	13442.8	16383.6	22923.6	28788.5	11458.5	-0.000742047	-0.0424754	0.0394383	-0.00810128	0.0119017	-0.0734449	0.999975	0.68993	0.57169	0.869597	0.793694	0.0983466
ENSMUSG00000003282	Plag1	4	3900996	3938423	pleiomorphic adenoma gene 1 [Source:MGI Symbol;Acc:MGI:1891916]	98.0668	32.6833	41.5946	47.5353	77.2776	76.0336	7.8207e-05	0.00919738	-0.00907465	0.00564041	-0.00830923	0.0036661	0.999975	NA	NA	0.902272	0.856056	NA
ENSMUSG00000003283	Hck	2	153108468	153151441	hemopoietic cell kinase [Source:MGI Symbol;Acc:MGI:96052]	109.225	107.787	89.8971	54.9002	72.8827	44.6524	0.000355602	0.0018841	0.0110521	0.00393864	0.00326538	-0.00429822	0.999975	0.977896	0.829322	0.940339	0.95615	NA
ENSMUSG00000003299	Mrpl4	9	21002738	21008839	mitochondrial ribosomal protein L4 [Source:MGI Symbol;Acc:MGI:2137210]	914.012	1302.16	1051.37	985.206	1069.35	1775.34	0.00240975	0.0103168	-0.0300523	0.00625161	0.0312658	0.0363732	0.999975	0.932288	0.71168	0.948379	0.716976	0.570791
ENSMUSG00000003308	Keap1	9	21229730	21239361	kelch-like ECH-associated protein 1 [Source:MGI Symbol;Acc:MGI:1858732]	1945.05	2207.52	2196.51	2321.22	2857.86	2332.98	-0.00364921	-0.0119745	-0.0311418	-0.077938	-0.0537634	-0.0513378	0.999975	0.911787	0.698887	0.085253	0.395669	0.392287
ENSMUSG00000003309	Ap1m2	9	21294275	21312337	adaptor protein complex AP-1, mu 2 subunit [Source:MGI Symbol;Acc:MGI:1336974]	41.5488	29.2071	9.18438	23.4238	15.025	11.5613	-0.000474563	0.00198855	0.00100726	0.0144759	0.00537287	7.64864e-05	0.999975	NA	NA	NA	NA	NA
ENSMUSG00000003316	Glg1	8	111154421	111259216	golgi apparatus protein 1 [Source:MGI Symbol;Acc:MGI:104967]	6930.74	3530.64	8347.99	9740.14	12096.4	8427.96	-0.00285794	-0.0616149	0.0108161	0.0982637	0.04088	-0.0808385	0.999975	0.490369	0.913241	0.00748635	0.510617	0.0996149
ENSMUSG00000003344	Btbd2	10	80642617	80657071	BTB (POZ) domain containing 2 [Source:MGI Symbol;Acc:MGI:1933831]	3231.01	3321.96	3152.68	3018.3	3302.53	3330.72	-5.60637e-05	-0.0260212	-0.0439382	-0.076568	-0.0177542	-0.0168661	0.999975	0.769643	0.567126	0.113085	0.814481	0.817047
ENSMUSG00000003345	Csnk1g2	10	80622780	80640771	casein kinase 1, gamma 2 [Source:MGI Symbol;Acc:MGI:1920014]	3170.77	8092.79	6902.5	5229.3	7241.26	4057.7	0.00139636	0.00661793	0.0655513	-0.101144	-0.00942902	0.0277549	0.999975	0.942264	0.360888	0.0130837	0.918544	0.679519
ENSMUSG00000003346	Abhd17a	10	80583654	80590341	abhydrolase domain containing 17A [Source:MGI Symbol;Acc:MGI:106388]	2884.77	11737.3	8119.96	4036.3	5400.75	5009.01	0.0037609	0.0170405	0.013148	-0.154333	-0.0228936	-0.0402164	0.999975	0.856135	0.893383	0.00105813	0.758101	0.509827
ENSMUSG00000003348	Mob3a	10	80685256	80701820	MOB kinase activator 3A [Source:MGI Symbol;Acc:MGI:3050117]	1576.52	390.196	299.097	347.818	376.47	443.225	-0.00112302	-0.00227219	0.00268212	-0.0552227	0.0400772	-0.0121268	0.999975	0.983991	0.973322	0.391409	0.547668	0.85684
ENSMUSG00000003352	Cacnb3	15	98632220	98644530	calcium channel, voltage-dependent, beta 3 subunit [Source:MGI Symbol;Acc:MGI:103307]	6167.07	7380.13	10242.7	7694.27	13425.9	1999.36	-0.00250971	-0.00748641	0.096961	-0.0805855	-0.0236345	-0.0149141	0.999975	0.953194	0.123823	0.121609	0.771216	0.844642
ENSMUSG00000003354	Ccdc65	15	98708207	98723326	coiled-coil domain containing 65 [Source:MGI Symbol;Acc:MGI:2146001]	188.478	126.257	238.437	155.62	271.996	61.6978	-0.00133745	-0.0285435	-0.263217	-0.0299172	-0.0284186	0.00072423	0.999975	0.514486	0.0618154	0.595685	0.637029	NA
ENSMUSG00000003355	Fkbp11	15	98724373	98728198	FK506 binding protein 11 [Source:MGI Symbol;Acc:MGI:1913370]	24.4216	22.5816	25.3283	9.76677	13.185	28.6083	-0.000101959	-0.00913965	-0.00245516	0.000517283	-0.00261771	0.00789077	0.999975	NA	NA	NA	NA	NA
ENSMUSG00000003360	Ddx23	15	98645134	98662889	DEAD (Asp-Glu-Ala-Asp) box polypeptide 23 [Source:MGI Symbol;Acc:MGI:1921601]	2346.31	1755.33	1650	1972.96	2366.7	2521.17	0.00072113	-0.0156535	-0.00928218	-0.0255422	0.0167278	-0.020257	0.999975	0.877758	0.926053	0.662443	0.850458	0.756733
ENSMUSG00000003363	Pld3	7	27532000	27553218	phospholipase D family, member 3 [Source:MGI Symbol;Acc:MGI:1333782]	4615.94	12948.9	27325.2	16858.6	27730.5	2956.94	0.00414761	-0.117297	-0.0484211	-0.15467	-0.0326417	-0.0155467	0.999975	0.319888	0.478484	0.000331871	0.554375	0.831142
ENSMUSG00000003378	Grik5	7	25009849	25072346	glutamate receptor, ionotropic, kainate 5 (gamma 2) [Source:MGI Symbol;Acc:MGI:95818]	7095.75	6669.43	8978.22	9638.82	11655.4	2400.37	0.00219089	-0.0011206	0.0743124	-0.0181051	-0.00463846	-0.18932	0.999975	0.993344	0.276952	0.784712	0.963839	0.00277483
ENSMUSG00000003380	Rabac1	7	24969752	24972754	Rab acceptor 1 (prenylated) [Source:MGI Symbol;Acc:MGI:1201692]	2196.19	4986.75	4299.71	2688.24	3155.46	6495.15	0.00442769	0.000398173	-0.029786	-0.0903897	0.0236356	-0.0148634	0.988051	0.998349	0.702733	0.0482378	0.739203	0.844965
ENSMUSG00000003382	Etv3	3	87525407	87540156	ets variant 3 [Source:MGI Symbol;Acc:MGI:1350926]	510.096	538.954	722.393	794.755	1094.68	998.826	-0.00140951	-0.0321765	0.0171977	0.02798	0.0935216	0.0144552	0.999975	0.680476	0.87485	0.674473	0.176044	0.830794
ENSMUSG00000003402	Prkcsh	9	22002806	22014222	protein kinase C substrate 80K-H [Source:MGI Symbol;Acc:MGI:107877]	2685.07	1746.51	1944.24	2046.9	2149.75	2365.72	0.00482198	-0.0164641	-0.00321039	-0.0048727	0.0407903	-0.00388311	0.999975	0.833531	0.975158	0.949361	0.534238	0.967768
ENSMUSG00000003410	Elavl3	9	22015005	22052023	ELAV (embryonic lethal, abnormal vision, Drosophila)-like 3 (Hu antigen C) [Source:MGI Symbol;Acc:MGI:109157]	18814.2	6138.47	6312.02	8627.46	9266.01	8707.19	-0.00227052	-0.070175	0.0348472	0.0153714	0.00969241	-0.0255412	0.999975	0.482037	0.661026	0.794564	0.92179	0.703233
ENSMUSG00000003411	Rab3b	4	108879063	108943324	RAB3B, member RAS oncogene family [Source:MGI Symbol;Acc:MGI:1917158]	1761.15	1277.51	1850.9	1497.78	1700.56	412.269	0.00252713	-0.0115068	-0.00636247	-0.140597	0.109806	0.0913592	0.999975	0.883376	0.951216	0.020808	0.127663	0.206585
ENSMUSG00000003418	St8sia6	2	13651021	13794064	ST8 alpha-N-acetyl-neuraminide alpha-2,8-sialyltransferase 6 [Source:MGI Symbol;Acc:MGI:2386797]	126.037	88.9649	76.6827	191.138	117.848	81.4781	8.8018e-05	0.0110173	0.020727	0.0471543	0.0435167	0.0115174	0.999975	0.765662	0.439191	0.352224	0.312174	NA
ENSMUSG00000003420	Fcgrt	7	45092990	45103851	Fc receptor, IgG, alpha chain transporter [Source:MGI Symbol;Acc:MGI:103017]	470.242	1113.92	1077.3	567.266	672.824	1280.96	-0.0013904	-0.0249427	-0.0424252	-0.106747	0.0163309	0.0248657	0.999975	0.766084	0.584368	0.122937	0.831703	0.708455
ENSMUSG00000003421	Nosip	7	45062429	45078210	nitric oxide synthase interacting protein [Source:MGI Symbol;Acc:MGI:1913644]	1155.04	1118.42	1309.15	1165.03	1424.68	1623.13	0.000682572	-0.00687353	-0.000451165	-0.000515563	0.0178079	-0.0431113	0.999975	0.961325	0.995091	0.994039	0.809502	0.526175
ENSMUSG00000003423	Pih1d1	7	45154303	45160065	PIH1 domain containing 1 [Source:MGI Symbol;Acc:MGI:1916095]	1416.14	1097.82	965.166	560.53	764.755	856.236	0.00431939	0.00647313	-0.0180392	-0.0174955	0.01655	0.0734719	0.999975	0.961271	0.829963	0.80539	0.841642	0.271726
ENSMUSG00000003429	Rps11	7	45122379	45124439	ribosomal protein S11 [Source:MGI Symbol;Acc:MGI:1351329]	7910.75	15131.4	5413.48	3533.88	3812.8	5803.17	0.000683281	0.0248681	-0.0391428	-0.310109	-0.155629	-0.0231965	0.999975	0.815679	0.61467	1.84133e-14	0.00123148	0.763159
ENSMUSG00000003435	Supt5	7	28314891	28338746	suppressor of Ty 5 [Source:MGI Symbol;Acc:MGI:1202400]	4796.7	2226.42	3593.62	4490.02	5745.36	4678.72	0.00276293	-0.0163801	0.0126753	0.0410353	0.0173427	-0.0273075	0.999975	0.855164	0.878082	0.40152	0.809781	0.678988
ENSMUSG00000003436	Dll3	7	28293553	28302238	delta-like 3 (Drosophila) [Source:MGI Symbol;Acc:MGI:1096877]	299.774	102.947	52.3393	46.137	46.9777	16.3254	-0.00356503	0.00236914	0.00199678	-0.0223007	-0.00272493	0.000811178	0.819956	0.973208	NA	0.577666	0.961849	NA
ENSMUSG00000003437	Paf1	7	28392951	28399388	Paf1, RNA polymerase II complex component [Source:MGI Symbol;Acc:MGI:1923988]	1664.5	1054.29	1232.83	1265.32	1486.87	1731.12	0.00345973	-0.0122938	-0.0167518	-0.0267132	-0.0280083	-0.042444	0.999975	0.907531	0.844197	0.713059	0.710305	0.502033
ENSMUSG00000003438	Timm50	7	28305516	28312072	translocase of inner mitochondrial membrane 50 [Source:MGI Symbol;Acc:MGI:1913775]	1365.44	1029.11	893.198	648.494	746.437	1557.89	0.000374235	-0.00186934	-0.0534309	-0.07016	-0.0387863	-0.00994387	0.999975	0.989259	0.470952	0.257938	0.586275	0.901578
ENSMUSG00000003444	Med29	7	28386146	28392708	mediator complex subunit 29 [Source:MGI Symbol;Acc:MGI:1914474]	335.078	414.636	326.042	250.524	285.912	410.566	0.000765944	0.0142443	-0.0188789	-0.0785802	0.0184239	0.0244088	0.999975	0.847454	0.791316	0.248026	0.792139	0.705576
ENSMUSG00000003452	Bicd1	6	149408886	149563329	bicaudal D homolog 1 (Drosophila) [Source:MGI Symbol;Acc:MGI:1101760]	1517.88	1170.84	1645.8	1102.32	1319.47	1290.81	0.000508967	0.00603089	0.102125	0.124513	0.0732041	0.0154094	0.999975	0.961271	0.197602	0.0630162	0.271313	0.839196
ENSMUSG00000003458	Ncstn	1	172066013	172082795	nicastrin [Source:MGI Symbol;Acc:MGI:1891700]	2479.6	1358.36	2063.65	1720.99	2238.28	2012.61	0.000474262	-0.0403357	-0.0147883	0.0478363	0.0589714	-0.0106453	0.999975	0.638936	0.87316	0.402909	0.370196	0.898104
ENSMUSG00000003464	Pex19	1	172126755	172136493	peroxisomal biogenesis factor 19 [Source:MGI Symbol;Acc:MGI:1334458]	3177.79	4225.1	3581.96	2302.54	2771.97	3971.54	0.00163052	0.00101677	0.00364016	0.00345353	0.0326684	-0.0374842	0.999975	0.989981	0.974574	0.962154	0.640282	0.496968
ENSMUSG00000003469	Phyhip	14	70457476	70468832	phytanoyl-CoA hydroxylase interacting protein [Source:MGI Symbol;Acc:MGI:1860417]	904.883	7757.24	16791.9	20787	30468.3	22852.4	-0.00210794	-0.104785	-0.0669311	-0.0041085	-0.0473653	-0.0306859	0.999975	0.339076	0.382922	0.938119	0.369081	0.588321
ENSMUSG00000003476	Crhr2	6	55090049	55133016	corticotropin releasing hormone receptor 2 [Source:MGI Symbol;Acc:MGI:894312]	33.9622	31.1865	21.9869	51.4304	21.605	19.4094	-0.000281012	-0.0072355	0.000374848	-0.0254824	-0.00276064	-0.000179384	0.999975	NA	NA	0.513465	NA	NA
ENSMUSG00000003500	Impdh1	6	29200434	29216364	inosine 5'-phosphate dehydrogenase 1 [Source:MGI Symbol;Acc:MGI:96567]	1977.66	1518.68	2263.2	1305.46	1922.74	1520.31	-0.000962834	-0.000243385	-0.021241	0.0348857	0.0668414	0.100972	0.999975	0.998886	0.807461	0.560484	0.282869	0.117646
ENSMUSG00000003518	Dusp3	11	101971143	101987013	dual specificity phosphatase 3 (vaccinia virus phosphatase VH1-related) [Source:MGI Symbol;Acc:MGI:1919599]	1499.77	5758.32	7335.43	6132.78	8945.25	4803.53	0.00151225	0.00594482	0.08677	0.0174863	0.101848	-0.00346999	0.999975	0.977294	0.255557	0.752617	0.0261719	0.971082
ENSMUSG00000003526	Prodh	16	18060357	18090203	proline dehydrogenase [Source:MGI Symbol;Acc:MGI:97770]	46.735	1422.26	925.842	353.518	324.349	389.325	-0.000359135	0.00405557	0.037213	-0.309783	-0.028856	-0.10666	0.999975	0.965529	0.61021	0.000446012	0.630387	0.1563
ENSMUSG00000003527	Dgcr14	16	17900711	17911348	DiGeorge syndrome critical region gene 14 [Source:MGI Symbol;Acc:MGI:107854]	1158.65	788.511	814.321	714.053	894.382	1065.28	0.00262066	-0.00755327	-0.0239592	-0.0395789	0.00974792	0.00716578	0.999975	0.950473	0.764724	0.536132	0.924515	0.936313
ENSMUSG00000003528	Slc25a1	16	17925211	17928219	solute carrier family 25 (mitochondrial carrier, citrate transporter), member 1 [Source:MGI Symbol;Acc:MGI:1345283]	2607.41	1545.3	1181.22	904.301	1017.02	1096.7	0.00531377	-0.0153523	-0.0090099	-0.067441	4.68101e-05	-0.0431916	0.988051	0.874571	0.926053	0.251483	0.999625	0.496968
ENSMUSG00000003531	Dgcr6	16	18052860	18071632	DiGeorge syndrome critical region gene 6 [Source:MGI Symbol;Acc:MGI:1202877]	230.438	3826.39	2509.88	249.101	305.573	390.46	0.000486799	0.0599926	-0.0193008	-0.11075	0.00636402	0.000378491	0.999975	0.544716	0.821478	0.145975	0.942192	0.996123
ENSMUSG00000003534	Ddr1	17	35681567	35704621	discoidin domain receptor family, member 1 [Source:MGI Symbol;Acc:MGI:99216]	4185	2564.47	1759.96	2533.41	2202.3	3433.47	-0.000155908	-0.355082	-0.033387	0.0372939	-0.00519794	-0.160645	0.999975	0.011267	0.676119	0.566499	0.9607	0.000575695
ENSMUSG00000003541	Ier3	17	35821684	35822923	immediate early response 3 [Source:MGI Symbol;Acc:MGI:104814]	110.312	103.833	147.384	115.277	336.255	401.63	-0.000446286	0.00245291	-0.00392848	-0.0158635	0.295084	-0.0101104	0.999975	0.967346	0.962443	0.7892	0.00707815	0.882234
ENSMUSG00000003545	Fosb	7	19302696	19310051	FBJ osteosarcoma oncogene B [Source:MGI Symbol;Acc:MGI:95575]	22.0234	135.186	363.168	323.657	923.597	44.6209	0.000209176	-0.0113585	-0.00905497	0.119616	0.443515	1.11385	0.999975	0.750216	0.739364	0.127433	0.0404043	NA
ENSMUSG00000003546	Klc4	17	46630631	46645144	kinesin light chain 4 [Source:MGI Symbol;Acc:MGI:1922014]	707.761	754.75	563.084	461.118	553.778	1196.48	0.00286497	0.00985523	0.00474634	0.0158301	0.0103971	0.0795264	0.999975	0.920472	0.962367	0.835361	0.912357	0.218338
ENSMUSG00000003549	Ercc1	7	19344778	19356524	excision repair cross-complementing rodent repair deficiency, complementation group 1 [Source:MGI Symbol;Acc:MGI:95412]	580.986	422.514	315.951	346.856	402.155	547.118	0.000476636	0.0168105	-0.0141246	0.0111224	0.0186805	0.0143181	0.999975	0.836554	0.852792	0.885606	0.795016	0.844965
ENSMUSG00000003559	As3mt	19	46707443	46741095	arsenic (+3 oxidation state) methyltransferase [Source:MGI Symbol;Acc:MGI:1929882]	349.694	433.961	332.727	273.806	305.339	513.68	-0.00246046	-0.0251259	-0.0342987	-0.00704021	-0.00831535	0.0457574	0.99377	0.686659	0.594707	0.923509	0.920931	0.477604
ENSMUSG00000003573	Homer3	8	70282827	70294361	homer scaffolding protein 3 [Source:MGI Symbol;Acc:MGI:1347359]	887.135	1323.62	200.255	1413.55	284.441	16770.2	-0.000829888	-0.0145461	-0.0243553	0.0345543	-0.0217595	-0.014368	0.999975	0.873055	0.672372	0.60694	0.716098	0.818438
ENSMUSG00000003575	Crtc1	8	70382355	70439579	CREB regulated transcription coactivator 1 [Source:MGI Symbol;Acc:MGI:2142523]	4864.17	5898.4	6255.85	10840.9	12559.4	5321.4	-0.00060933	-0.0123097	0.0753718	-0.0277469	-0.0245996	-0.208434	0.999975	0.89444	0.279195	0.636218	0.735354	0.000681219
ENSMUSG00000003581	Rnf215	11	4135202	4141172	ring finger protein 215 [Source:MGI Symbol;Acc:MGI:1918923]	893.081	665.416	537.333	464.241	488.754	763.014	0.00327475	0.0100581	-0.0274494	-0.0250955	-0.0141075	0.00838686	0.999975	0.925279	0.705056	0.715979	0.866271	0.923015
ENSMUSG00000003585	Sec14l2	11	4097039	4123415	SEC14-like lipid binding 2 [Source:MGI Symbol;Acc:MGI:1915065]	258.024	1921.02	1097.16	1774.76	1438.67	973.679	0.000204486	0.00532233	0.0617438	-0.00529184	-0.000899303	-0.0337395	0.999975	0.967346	0.419303	0.93845	0.991497	0.592806
ENSMUSG00000003604	Aven	2	112492964	112634573	apoptosis, caspase activation inhibitor [Source:MGI Symbol;Acc:MGI:1921518]	187.866	369.978	319.165	200.18	273.942	376.869	0.00218554	0.0280938	-0.0401374	0.025937	0.0581136	0.0297185	0.943375	0.674766	0.507693	0.690906	0.354038	0.589174
ENSMUSG00000003617	Cp	3	19957054	20009145	ceruloplasmin [Source:MGI Symbol;Acc:MGI:88476]	510.301	446.869	493.921	503.413	737.579	936.44	0.000341768	0.0130022	0.0122846	0.00194468	0.173681	0.0492936	0.999975	0.800596	0.750261	0.983268	0.0320776	0.435856
ENSMUSG00000003623	Crot	5	8966033	8997324	carnitine O-octanoyltransferase [Source:MGI Symbol;Acc:MGI:1921364]	611.186	2145.1	1489.33	896.662	946.411	1227.05	-0.00159507	0.0236609	0.108164	-0.0193422	-0.0173373	0.0741636	0.999975	0.653946	0.154482	0.774243	0.829834	0.225282
ENSMUSG00000003644	Rps6ka1	4	133847290	133887797	ribosomal protein S6 kinase polypeptide 1 [Source:MGI Symbol;Acc:MGI:104558]	796.752	491.05	460.494	529.179	586.089	4278.2	-0.00147903	-0.0397468	-0.0343047	-0.0172402	0.0245178	-0.00550513	0.999975	0.56633	0.627162	0.806129	0.735082	0.953355
ENSMUSG00000003657	Calb2	8	110137502	110168210	calbindin 2 [Source:MGI Symbol;Acc:MGI:101914]	2041.37	1378.47	717.743	563.862	543.69	12885.7	0.0021206	0.0344782	0.00489335	0.00934508	0.0522985	-0.266568	0.999975	0.595124	0.829608	0.804762	0.414235	1.78764e-11
ENSMUSG00000003660	Snrnp200	2	127208386	127240451	small nuclear ribonucleoprotein 200 (U5) [Source:MGI Symbol;Acc:MGI:2444401]	5845.85	1479.53	2955.87	4476.58	5528.35	3965.96	-0.00448401	-0.0294831	0.00743932	0.00612735	-0.0241058	-0.117734	0.999975	0.659369	0.940057	0.945553	0.7416	0.0554498
ENSMUSG00000003662	Ciao1	2	127240938	127247816	cytosolic iron-sulfur protein assembly 1 [Source:MGI Symbol;Acc:MGI:1346998]	1145.21	1755.74	1853.92	1287.8	1493.25	2381.8	0.000567601	0.00122173	-0.0207264	0.0355336	-0.0217401	0.0154734	0.999975	0.99465	0.812536	0.557345	0.783659	0.843725
ENSMUSG00000003665	Has1	17	17843328	17855188	hyaluronan synthase1 [Source:MGI Symbol;Acc:MGI:106590]	12.3182	29.2654	11.9722	18.8759	9.30251	18.8678	-3.81277e-05	0.00127076	-0.00887378	0.00356995	-0.00647159	0.00271167	NA	NA	NA	NA	NA	NA
ENSMUSG00000003680	Taf6l	19	8772522	8786417	TATA-box binding protein associated factor 6 like [Source:MGI Symbol;Acc:MGI:2444957]	688.635	334.677	393.281	395.328	519.103	522.662	0.000484522	0.00564552	-0.19587	-0.0489847	0.00732542	0.0069098	0.999975	0.959618	0.0857476	0.453114	0.943091	0.93464
ENSMUSG00000003721	Insig2	1	121304353	121332589	insulin induced gene 2 [Source:MGI Symbol;Acc:MGI:1920249]	793.905	1758.29	1298.65	1325.48	1335.14	2214.75	0.00190033	0.0434048	-0.0234596	0.0409234	-0.00905389	0.0318962	0.999975	0.622413	0.769396	0.512868	0.92779	0.653712
ENSMUSG00000003731	Kpna6	4	129643980	129672767	karyopherin (importin) alpha 6 [Source:MGI Symbol;Acc:MGI:1100836]	3131.04	2386.17	3508.45	3649.06	4446.36	3172.09	0.00275665	-0.0473405	0.0142367	0.0626389	0.0199604	0.0422335	0.999975	0.615248	0.870247	0.155044	0.779026	0.456854
ENSMUSG00000003746	Man1a	10	53904788	54075796	mannosidase 1, alpha [Source:MGI Symbol;Acc:MGI:104677]	737.832	2002.13	2327.07	2216.09	1852.02	681.621	-0.00107588	-0.222238	-0.280971	0.0551737	0.0337787	0.00950129	0.999975	0.15789	0.00275989	0.35057	0.595712	0.89342
ENSMUSG00000003752	Itpkc	7	27207172	27228661	inositol 1,4,5-trisphosphate 3-kinase C [Source:MGI Symbol;Acc:MGI:2442554]	517.685	112.17	120.229	234.338	280.243	511.867	0.00100975	0.00305586	0.00912215	0.0148535	0.017366	0.0575431	0.999975	0.966538	0.878082	0.828467	0.800996	0.361774
ENSMUSG00000003762	Coq8b	7	27233023	27257950	coenzyme Q8B [Source:MGI Symbol;Acc:MGI:1924139]	427.654	613.124	643.393	342.721	472.135	463.449	-0.00168533	-0.00327528	-0.0549899	0.00697434	0.0308671	0.0211469	0.999975	0.976505	0.445141	0.928241	0.666058	0.732479
ENSMUSG00000003778	Brd8	18	34598615	34624601	bromodomain containing 8 [Source:MGI Symbol;Acc:MGI:1925906]	2233.66	1015.86	1138.17	1230.37	1503.04	2046.6	0.00195968	-0.00423329	-0.0195494	-0.0337413	-0.0532917	-0.02418	0.999975	0.971663	0.820663	0.587429	0.429737	0.721894
ENSMUSG00000003779	Kif20a	18	34624624	34633265	kinesin family member 20A [Source:MGI Symbol;Acc:MGI:1201682]	388.245	50.1523	41.2218	22.6023	25.0653	26.0939	-0.00134061	0.0044155	0.00881063	-0.0165276	7.49822e-05	-0.000729498	0.999975	0.912683	NA	NA	0.9996	NA
ENSMUSG00000003808	Farsa	8	84856989	84869257	phenylalanyl-tRNA synthetase, alpha subunit [Source:MGI Symbol;Acc:MGI:1913840]	1444.94	763.394	715.89	619.368	640.649	1050.14	0.00571691	0.00677018	0.00233482	-0.0213969	0.010116	-0.00533814	0.974975	0.954367	0.982516	0.756632	0.915621	0.95153
ENSMUSG00000003809	Gcdh	8	84886393	84893921	glutaryl-Coenzyme A dehydrogenase [Source:MGI Symbol;Acc:MGI:104541]	566.151	988.273	586.665	567.027	546.821	1078.95	0.00297628	-0.00510698	0.0165995	-0.0452337	-0.023179	-0.0234279	0.974975	0.969133	0.851764	0.484202	0.756285	0.738339
ENSMUSG00000003810	Mast2	4	116306762	116464183	microtubule associated serine/threonine kinase 2 [Source:MGI Symbol;Acc:MGI:894676]	6818.2	3368.07	4514.96	5076.25	7623.06	2547.27	-0.000985404	-0.0306355	0.136728	-0.00948806	0.112792	-0.00528687	0.999975	0.72146	0.0688274	0.865843	0.0737542	0.95527
ENSMUSG00000003812	Dnase2a	8	84908560	84922915	deoxyribonuclease II alpha [Source:MGI Symbol;Acc:MGI:1329019]	124.545	215.106	147.5	135.029	146.103	433.522	-0.000541653	-0.0240017	0.0204089	-0.00516488	-0.00340483	0.0379141	0.999975	0.671026	0.735251	0.932712	0.963839	0.517614
ENSMUSG00000003813	Rad23a	8	84834019	84840665	RAD23 homolog A, nucleotide excision repair protein [Source:MGI Symbol;Acc:MGI:105126]	1179.83	1397.78	1376.81	1734.11	2205.65	3075.42	0.000700541	-0.02999	-0.0349024	-0.0741669	-0.0636655	-0.00210086	0.999975	0.745241	0.656237	0.151674	0.294947	0.983159
ENSMUSG00000003814	Calr	8	84841850	84846934	calreticulin [Source:MGI Symbol;Acc:MGI:88252]	14744.7	8569.56	12673.6	9188.81	11305.3	12568.4	-0.00308626	-0.000549366	-0.0275179	-0.0283557	0.0656017	-0.00840137	0.999975	0.994872	0.749785	0.558755	0.205948	0.924694
ENSMUSG00000003824	Syce2	8	84872111	84888221	synaptonemal complex central element protein 2 [Source:MGI Symbol;Acc:MGI:1919096]	388.333	324.126	54.5591	87.0291	33.0905	177.138	-0.000681634	0.0424115	-0.00724857	-0.000405387	-0.0229589	0.0118067	0.999975	0.514486	NA	0.99707	0.270427	0.813021
ENSMUSG00000003847	Nfat5	8	107293470	107379517	nuclear factor of activated T cells 5 [Source:MGI Symbol;Acc:MGI:1859333]	1718.03	1637.38	2221.72	3448.75	4231.88	1977.73	0.00230259	0.00194854	0.174482	0.167169	0.0844263	-0.117952	0.999975	0.988317	0.0365665	0.00156865	0.138205	0.0603028
ENSMUSG00000003848	Nob1	8	107412486	107425051	NIN1/RPN12 binding protein 1 homolog [Source:MGI Symbol;Acc:MGI:1914869]	882.017	713.468	600.417	584.359	606.99	839.717	0.00185944	-0.00714513	-0.021769	0.00749131	-0.00873153	-0.00287633	0.999975	0.952994	0.776059	0.925075	0.924365	0.974826
ENSMUSG00000003849	Nqo1	8	107388225	107403206	NAD(P)H dehydrogenase, quinone 1 [Source:MGI Symbol;Acc:MGI:103187]	121.001	187.652	120.74	118.034	119.56	475.374	-0.00112412	-0.0156309	0.00270863	-0.0158373	-0.00734727	-0.00913206	0.999975	0.788144	0.969587	0.775682	0.898419	0.907936
ENSMUSG00000003863	Ppfia3	7	45339122	45367019	protein tyrosine phosphatase, receptor type, f polypeptide (PTPRF), interacting protein (liprin), alpha 3 [Source:MGI Symbol;Acc:MGI:1924037]	3780.14	5840.86	7971.43	6903.14	10249.1	2977.51	0.00437485	-0.00458217	-0.0105175	-0.056236	-0.036154	-0.0893698	0.999975	0.969976	0.904904	0.231683	0.591692	0.116213
ENSMUSG00000003865	Gys1	7	45434844	45456619	glycogen synthase 1, muscle [Source:MGI Symbol;Acc:MGI:101805]	934.299	424.348	442.899	551.02	637.294	617.41	-0.000603834	-0.0246803	-0.0360864	-0.0515072	-0.0105938	-0.025393	0.999975	0.761901	0.602733	0.428832	0.896997	0.692988
ENSMUSG00000003868	Ruvbl2	7	45421760	45438096	RuvB-like protein 2 [Source:MGI Symbol;Acc:MGI:1342299]	1854.55	754.995	635.914	650.586	713.776	1115.04	0.00452482	-0.0605448	-0.0598348	-0.0524378	-0.0174931	0.0174231	0.999975	0.494212	0.430351	0.407648	0.831242	0.803847
ENSMUSG00000003872	Lin7b	7	45367891	45370583	lin-7 homolog B (C. elegans) [Source:MGI Symbol;Acc:MGI:1330858]	197.026	1526.68	1731.6	771.194	1016.68	297.853	0.00113968	-0.0264193	-0.183037	-0.11201	-0.135179	-0.0735779	0.999975	0.719075	0.0260732	0.0676851	0.0502635	0.240369
ENSMUSG00000003873	Bax	7	45461697	45466898	BCL2-associated X protein [Source:MGI Symbol;Acc:MGI:99702]	819.525	1946.04	1096.22	319.304	339.82	577.959	0.00143139	-3.14173e-05	-0.0814762	-0.0265301	-0.00750912	0.106331	0.999975	0.999935	0.292211	0.704501	0.927226	0.153687
ENSMUSG00000003923	Tfam	10	71225464	71238280	transcription factor A, mitochondrial [Source:MGI Symbol;Acc:MGI:107810]	1179.26	1131.49	998.034	883.077	1015.75	1392.03	0.00222697	0.00676646	-0.00270615	-0.0196949	0.00909809	-0.0353353	0.999975	0.946085	0.978216	0.755652	0.927703	0.571199
ENSMUSG00000003929	Zfp81	17	33329342	33358878	zinc finger protein 81 [Source:MGI Symbol;Acc:MGI:1890752]	2131.93	728.041	693.071	763.979	804.818	1021.88	-0.00513998	-0.0196805	-0.00637593	0.0694297	-0.0139443	-0.00652824	0.914774	0.811404	0.950969	0.255051	0.869031	0.941933
ENSMUSG00000003934	Efnb3	11	69554092	69560205	ephrin B3 [Source:MGI Symbol;Acc:MGI:109196]	7902.35	3137.49	1529.94	4160.29	2110.76	2120.36	-0.00297698	-0.173229	-0.375345	0.0132431	-0.0731542	-0.14748	0.999975	0.178319	0.00151331	0.850261	0.301667	0.0282626
ENSMUSG00000003948	Mmd	11	90249456	90278589	monocyte to macrophage differentiation-associated [Source:MGI Symbol;Acc:MGI:1914718]	2994.71	12610.1	11755	6421.17	6143.92	904.901	0.000721519	0.0258333	0.00371852	0.248986	0.129233	0.0871971	0.999975	0.775572	0.972717	1.57166e-05	0.0129709	0.184923
ENSMUSG00000003949	Hlf	11	90336536	90390895	hepatic leukemia factor [Source:MGI Symbol;Acc:MGI:96108]	677.587	4658.45	6547.86	7003.36	10182.2	4415.61	-0.000243279	-0.0226694	0.0453013	0.17944	0.0690833	-0.166438	0.999975	0.815679	0.505403	0.00289002	0.239349	0.00290746
ENSMUSG00000003955	Fam162a	16	36043844	36071515	family with sequence similarity 162, member A [Source:MGI Symbol;Acc:MGI:1917436]	583.383	1644.12	703.03	588.813	520.544	1229.05	-0.00211661	0.0359864	-0.0148358	-0.033752	-0.00754882	0.0158057	0.999975	0.671838	0.862157	0.604938	0.935235	0.827218
ENSMUSG00000003970	Rpl8	15	76904071	76906318	ribosomal protein L8 [Source:MGI Symbol;Acc:MGI:1350927]	12953.8	15497.2	8059.61	6960.5	7895.02	11135.6	-8.2429e-05	0.00593927	-0.0945948	-0.303879	-0.200935	-0.0359866	0.999975	0.966063	0.198433	1.80202e-24	2.82934e-06	0.560197
ENSMUSG00000003974	Grm3	5	9485541	9725170	glutamate receptor, metabotropic 3 [Source:MGI Symbol;Acc:MGI:1351340]	1917.27	1966.3	2929.92	1987.56	3626.39	1105.29	0.00299979	-0.0437447	0.00661775	0.00305807	-0.00509935	0.0404689	0.999975	0.565632	0.960545	0.968307	0.962801	0.53217
ENSMUSG00000003992	Ssbp2	13	91460283	91703429	single-stranded DNA binding protein 2 [Source:MGI Symbol;Acc:MGI:1914220]	4371.89	1742.8	2090.57	2042.68	2723.48	1681.06	-0.00736337	0.0108182	-0.035007	-0.0644991	-0.0543327	0.0283959	0.954271	0.907327	0.653615	0.244709	0.37234	0.670258
ENSMUSG00000004018	Fancl	11	26386135	26471876	Fanconi anemia, complementation group L [Source:MGI Symbol;Acc:MGI:1914280]	206.857	247.859	185.193	113.133	120.946	100.745	-0.000390656	-0.0126973	-0.0490267	0.0425884	-0.0333963	-0.00587279	0.999975	0.862358	0.386633	0.4441	0.403263	0.906773
ENSMUSG00000004031	Brinp2	1	158245269	158356326	bone morphogenic protein/retinoic acid inducible neural-specific 2 [Source:MGI Symbol;Acc:MGI:2443333]	2528.29	2005.69	4043.79	2951.84	4863.3	982.761	0.000858235	0.00274415	-0.025743	-0.0116531	-0.00395245	-0.0186968	0.999975	0.972908	0.751494	0.867504	0.970344	0.794843
ENSMUSG00000004032	Gstm5	3	107895821	107898686	glutathione S-transferase, mu 5 [Source:MGI Symbol;Acc:MGI:1309466]	1443.7	9751.2	4167.24	3124.33	2630.1	2562.81	0.0011801	0.00966867	0.0348766	-0.10084	-0.0302382	0.00170158	0.999975	0.928193	0.658997	0.0219899	0.667734	0.98602
ENSMUSG00000004035	Gstm7	3	107926334	107931817	glutathione S-transferase, mu 7 [Source:MGI Symbol;Acc:MGI:1915562]	560.751	608.324	436.705	576.41	574.154	577.811	-0.00146433	0.00704636	-0.0142003	0.0769539	0.0332733	-0.0177232	0.999975	0.932288	0.812536	0.251582	0.612464	0.780223
ENSMUSG00000004040	Stat3	11	100885098	100939540	signal transducer and activator of transcription 3 [Source:MGI Symbol;Acc:MGI:103038]	1397.39	1014.6	1431.25	1467.23	1905.25	1409.18	0.000712404	-0.0171554	0.0501088	0.0848467	0.0541006	-0.0654624	0.999975	0.835599	0.505403	0.102515	0.431189	0.282225
ENSMUSG00000004043	Stat5a	11	100859351	100885169	signal transducer and activator of transcription 5A [Source:MGI Symbol;Acc:MGI:103036]	69.358	64.7379	58.2825	50.9078	59.2945	181.816	-0.000659823	0.00658255	0.0153578	0.0129153	-0.000884617	0.010807	0.999975	0.8468	NA	0.786896	0.987119	0.847715
ENSMUSG00000004044	Ptrf	11	100956733	100970887	polymerase I and transcript release factor [Source:MGI Symbol;Acc:MGI:1277968]	1116.66	766.626	898.069	762.431	1189.63	1098.45	-0.000537204	0.0361488	0.0257115	-0.0247629	0.271009	0.0346807	0.999975	0.546695	0.653753	0.722228	9.75431e-05	0.539882
ENSMUSG00000004054	Map3k11	19	5689131	5702862	mitogen-activated protein kinase kinase kinase 11 [Source:MGI Symbol;Acc:MGI:1346880]	648.292	590.879	587.343	847.384	918.077	844.169	0.00188265	-0.0137473	0.0521009	0.0277251	0.0678848	-0.0112328	0.999975	0.875832	0.473623	0.674786	0.325799	0.888095
ENSMUSG00000004056	Akt2	7	27591552	27640826	thymoma viral proto-oncogene 2 [Source:MGI Symbol;Acc:MGI:104874]	2082.5	5045	5474.07	2383.77	3843.95	5001.2	-0.00471616	0.0148779	0.0961668	0.110678	0.137277	0.211665	0.974975	0.857516	0.193626	0.0367142	0.00342057	9.93914e-05
ENSMUSG00000004069	Dnaja3	16	4639989	4707695	DnaJ heat shock protein family (Hsp40) member A3 [Source:MGI Symbol;Acc:MGI:1933786]	1376.78	1739.06	2018.86	1783.04	2084.85	2738.16	0.000115222	0.00105671	-0.0173575	-0.0306334	0.00383967	0.0486707	0.999975	0.995652	0.842679	0.578925	0.972929	0.371481
ENSMUSG00000004070	Hmox2	16	4726361	4766742	heme oxygenase 2 [Source:MGI Symbol;Acc:MGI:109373]	1349.75	2004.9	1670.85	1852.19	1989.92	2657.77	0.0029327	-0.0225305	-0.0343771	-0.0773457	-0.0545009	-0.0276927	0.999975	0.823716	0.666616	0.133198	0.379583	0.664643
ENSMUSG00000004071	Cdip1	16	4750348	4790292	cell death inducing Trp53 target 1 [Source:MGI Symbol;Acc:MGI:1913876]	3057.61	7068.18	6157.36	7941.92	8401.65	9249.63	-0.00758555	0.0132231	-0.0227236	0.015169	0.0292416	0.043358	0.999975	0.912472	0.79063	0.772994	0.623195	0.44223
ENSMUSG00000004085	Zak	2	72285637	72442610	sterile alpha motif and leucine zipper containing kinase AZK [Source:MGI Symbol;Acc:MGI:2443258]	312.09	274.665	171.466	290.488	266.081	243.26	0.00126874	0.00015256	0.260911	0.0402153	0.00720329	0.0456594	0.999975	0.998982	0.0901979	0.545338	0.930461	0.405629
ENSMUSG00000004096	Cwc15	9	14500617	14510577	CWC15 spliceosome-associated protein [Source:MGI Symbol;Acc:MGI:1913320]	1381.97	2186.12	1370.08	1169.41	1247.68	2243.44	0.000658358	-0.0140535	0.00812416	-0.0700186	0.00762502	0.00250874	0.999975	0.898404	0.944402	0.243205	0.940409	0.978758
ENSMUSG00000004098	Col5a3	9	20770050	20815067	collagen, type V, alpha 3 [Source:MGI Symbol;Acc:MGI:1858212]	84.6898	57.4632	52.6449	20.3378	18.3342	150.208	0.000398034	0.00855767	0.0325435	0.0175702	0.0101838	-0.0110504	0.999975	0.742021	NA	NA	NA	0.829688
ENSMUSG00000004099	Dnmt1	9	20907209	20959888	DNA methyltransferase (cytosine-5) 1 [Source:MGI Symbol;Acc:MGI:94912]	5220.92	766.2	1372.41	1530.24	2161.4	2045.42	-0.000643709	-0.052469	-0.0254997	0.0101574	-0.054958	-0.0197583	0.999975	0.434306	0.752421	0.8878	0.382028	0.773644
ENSMUSG00000004100	Ppan	9	20888175	20892178	peter pan homolog (Drosophila) [Source:MGI Symbol;Acc:MGI:2178445]	605.44	389.791	308.612	318.732	345.212	466.135	-0.000327811	0.0198648	0.00381458	-0.0797398	0.00358651	-0.0288159	0.999975	0.762481	0.965987	0.238017	0.971244	0.613093
ENSMUSG00000004105	Angptl2	2	33216069	33247717	angiopoietin-like 2 [Source:MGI Symbol;Acc:MGI:1347002]	431.437	143.848	158.961	121.524	182.71	229.464	-0.000906026	-0.0161513	-0.0419608	-0.12939	-0.0124375	-0.0356251	0.999975	0.598163	0.39084	0.114855	0.791473	0.433799
ENSMUSG00000004110	Cacna1e	1	154390731	154884501	calcium channel, voltage-dependent, R type, alpha 1E subunit [Source:MGI Symbol;Acc:MGI:106217]	5004.95	3369.29	4850.42	12586.8	12211.3	2479.64	-0.00435786	-0.0102757	-0.010199	0.128056	0.0859219	-0.400336	0.999975	0.89864	0.973322	0.00986533	0.139937	5.06795e-09
ENSMUSG00000004113	Cacna1b	2	24603887	24763152	calcium channel, voltage-dependent, N type, alpha 1B subunit [Source:MGI Symbol;Acc:MGI:88296]	4874.81	1386.81	3391.26	3868.89	5741.08	1465.49	0.00047538	-0.0356929	-0.0217962	0.034051	-0.0901398	-0.254744	0.999975	0.556634	0.803444	0.522378	0.071234	0.000126806
ENSMUSG00000004127	Trmt10a	3	138143448	138159821	tRNA methyltransferase 10A [Source:MGI Symbol;Acc:MGI:1920421]	194.468	228.174	195.426	111.035	149.858	170.173	0.00021653	-0.00365013	0.00784162	0.00692262	-0.0210652	0.0121397	0.999975	0.967963	0.914092	0.915009	0.69278	0.812957
ENSMUSG00000004151	Etv1	12	38779380	38868215	ets variant 1 [Source:MGI Symbol;Acc:MGI:99254]	964.37	2461.01	3163.84	2169.77	2041.43	6474.32	-0.00308817	-0.0680054	-0.0517392	0.0734103	0.14577	-0.0275926	0.996955	0.467985	0.484529	0.226618	0.0654748	0.679519
ENSMUSG00000004187	Kifc2	15	76660641	76668196	kinesin family member C2 [Source:MGI Symbol;Acc:MGI:109187]	2077.04	22305.1	12887.5	16236.9	21046.8	4580.16	0.000631247	0.0158117	0.0298304	-0.14532	-0.085059	-0.130387	0.999975	0.844094	0.694548	0.000107877	0.120614	0.00876541
ENSMUSG00000004207	Psap	10	60277627	60302597	prosaposin [Source:MGI Symbol;Acc:MGI:97783]	20035.2	34682.7	58734.6	44525.2	58734.8	65083.8	0.00202002	-0.0439955	-0.0238093	-0.0420076	0.0224713	-0.120101	0.999975	0.62482	0.775697	0.246494	0.699512	0.0015425
ENSMUSG00000004221	Ikbkg	X	74393290	74453854	inhibitor of kappaB kinase gamma [Source:MGI Symbol;Acc:MGI:1338074]	979.97	1321.58	1363.06	1169.45	1457.64	1387.39	-0.00179995	-0.0287204	-0.0179795	-0.0224157	-0.0256181	0.0389773	0.999975	0.758293	0.834398	0.729461	0.730541	0.554555
ENSMUSG00000004231	Pax2	19	44756045	44837871	paired box 2 [Source:MGI Symbol;Acc:MGI:97486]	379.255	6.78418	2.70453	27.7393	27.248	390.202	0.000170832	0.000361848	0.00127678	0.000856051	0.00713777	-0.0178748	0.999975	NA	NA	NA	0.794913	0.760859
ENSMUSG00000004233	Wars2	3	99141068	99239186	tryptophanyl tRNA synthetase 2 (mitochondrial) [Source:MGI Symbol;Acc:MGI:1917810]	290.113	239.727	182.48	226.956	274.178	252.075	-0.000857425	-0.0101685	-0.0269286	0.0305315	0.00812508	-0.00784703	0.999975	0.898822	0.594636	0.64219	0.923947	0.909333
ENSMUSG00000004263	Atn1	6	124742544	124756524	atrophin 1 [Source:MGI Symbol;Acc:MGI:104725]	425.013	283.423	464.121	410.149	553.554	323.166	0.000495811	-0.00064645	0.00378842	0.00349816	0.109909	-0.0187869	0.999975	0.996104	0.969638	0.965204	0.172502	0.818141
ENSMUSG00000004264	Phb2	6	124712336	124716950	prohibitin 2 [Source:MGI Symbol;Acc:MGI:102520]	3592.68	3139.11	2332.71	1771.87	1993.41	2671.84	0.00482853	0.0110603	-0.0396743	-0.0728066	-0.0569667	-0.00453419	0.999975	0.842424	0.601543	0.126008	0.358255	0.965992
ENSMUSG00000004266	Ptpn6	6	124720707	124738714	protein tyrosine phosphatase, non-receptor type 6 [Source:MGI Symbol;Acc:MGI:96055]	81.9995	154.448	156.421	106.631	135.566	75.6166	-0.000129979	-0.0283151	-0.04476	-0.0220077	-0.0354029	-0.00375792	0.999975	0.585522	0.396097	0.697991	0.431189	NA
ENSMUSG00000004267	Eno2	6	124760053	124769673	enolase 2, gamma neuronal [Source:MGI Symbol;Acc:MGI:95394]	4174.39	16229.2	26063.7	25410.7	32907.4	27640.7	0.00127756	-0.0350944	-0.182622	-0.0149655	0.0180728	1.30305e-05	0.999975	0.633117	0.0018714	0.761767	0.799092	0.979923
ENSMUSG00000004268	Emg1	6	124704085	124712178	EMG1 N1-specific pseudouridine methyltransferase [Source:MGI Symbol;Acc:MGI:1315195]	1032.25	1834.36	874.196	548.335	524.687	1499.69	-0.000362297	0.028719	-0.0197222	-0.0576608	-0.0262454	0.0203604	0.999975	0.733445	0.810494	0.361626	0.717078	0.758358
ENSMUSG00000004270	Lpcat3	6	124663027	124704418	lysophosphatidylcholine acyltransferase 3 [Source:MGI Symbol;Acc:MGI:1315211]	568.307	508.538	497.543	422.534	441.592	546.067	-0.000391389	-0.0156698	0.0194935	-0.0267831	0.0122353	-0.0105111	0.999975	0.839035	0.818523	0.694602	0.888004	0.888507
ENSMUSG00000004285	Atp6v1f	6	29467718	29470512	ATPase, H+ transporting, lysosomal V1 subunit F [Source:MGI Symbol;Acc:MGI:1913394]	1541.94	5074.08	3613.4	1837.44	2116.81	3323.29	0.00126398	0.000524936	-0.0553253	-0.197752	-0.0398204	0.00355789	0.999975	0.997838	0.448067	5.75247e-05	0.531656	0.968209
ENSMUSG00000004317	Clcn5	X	7153810	7319358	chloride channel, voltage-sensitive 5 [Source:MGI Symbol;Acc:MGI:99486]	1351.61	257.203	332.705	344.028	428.675	611.559	-0.000399828	-0.00873769	-0.00532502	0.0581977	0.0334556	-0.163538	0.999975	0.91772	0.952904	0.372623	0.6083	0.0460306
ENSMUSG00000004319	Clcn3	8	60910389	60983300	chloride channel, voltage-sensitive 3 [Source:MGI Symbol;Acc:MGI:103555]	5079.92	4867.98	6660.53	6333.57	7716.07	7808.93	-0.00113818	-0.0445061	0.00272574	0.0540866	-0.0195613	-0.0103163	0.999975	0.633328	0.973277	0.226086	0.783725	0.898104
ENSMUSG00000004328	Hif3a	7	17031507	17062427	hypoxia inducible factor 3, alpha subunit [Source:MGI Symbol;Acc:MGI:1859778]	635.929	205.39	121.688	174.549	147.704	138.549	0.00291144	0.0038632	0.00516166	-0.020279	-0.0108789	-0.00234226	0.999975	0.745328	0.779805	0.296839	0.593927	0.85422
ENSMUSG00000004347	Pde1c	6	56069804	56569103	phosphodiesterase 1C [Source:MGI Symbol;Acc:MGI:108413]	925.406	215.116	121.439	299.7	197.718	2023.51	-0.0015512	0.00360707	0.0413565	0.0129899	0.0260529	0.186373	0.999975	0.965529	0.336891	0.855294	0.632147	0.0109263
ENSMUSG00000004356	Utp20	10	88746607	88826814	UTP20 small subunit processome component [Source:MGI Symbol;Acc:MGI:1917933]	910.783	311.021	384.556	656.896	644.089	488.592	0.00210671	-0.0116775	-0.00574607	0.125884	-0.0456911	-0.00651919	0.999975	0.868576	0.951247	0.0443326	0.513	0.930122
ENSMUSG00000004360	9330159F19Rik	10	29211606	29230779	RIKEN cDNA 9330159F19 gene [Source:MGI Symbol;Acc:MGI:3036239]	4613.67	1565.85	1682.13	1841.39	1992.99	1064.2	-0.00217865	0.00185102	0.0648154	0.183155	0.0231154	-0.0897655	0.999975	0.988969	0.389813	0.000138726	0.768939	0.16308
ENSMUSG00000004364	Cul3	1	80264923	80340480	cullin 3 [Source:MGI Symbol;Acc:MGI:1347360]	5482.77	3659.86	4800.39	4672.25	5528.3	5357.47	0.00219736	0.00130342	0.0565689	0.0809706	0.0561731	0.0134006	0.999975	0.99465	0.424963	0.0973874	0.286003	0.856355
ENSMUSG00000004366	Sst	16	23889581	23890844	somatostatin [Source:MGI Symbol;Acc:MGI:98326]	2589.79	4412.49	5669.74	4387.96	5426.9	166.799	0.000105	-0.00212065	0.00633365	-0.156491	0.322409	0.0156424	0.999975	0.989445	0.95189	0.0158284	3.77957e-08	0.711153
ENSMUSG00000004383	Large1	8	72814599	73353540	LARGE xylosyl- and glucuronyltransferase 1 [Source:MGI Symbol;Acc:MGI:1342270]	3765.18	3450.29	7335.48	5846.65	8448.37	4242.46	-0.00197016	-0.0683666	-0.0255278	0.0128355	-0.0250842	-0.000522836	0.999975	0.478626	0.752351	0.835136	0.722411	0.982961
ENSMUSG00000004393	Ddx56	11	6258919	6267772	DEAD (Asp-Glu-Ala-Asp) box polypeptide 56 [Source:MGI Symbol;Acc:MGI:1277172]	995.208	930.716	1053.59	854.424	1060.21	1294.57	0.00153424	-0.0126098	-0.0756288	-0.0774233	-0.0388713	-0.0272818	0.999975	0.892651	0.32691	0.164394	0.587532	0.681248
ENSMUSG00000004394	Tmed4	11	6270369	6274870	transmembrane p24 trafficking protein 4 [Source:MGI Symbol;Acc:MGI:1915070]	1363.8	2360.19	1842.57	1642.41	1723.61	3655.19	0.00180583	0.022783	-0.0150158	-0.0623874	-0.00588958	0.0204625	0.999975	0.771912	0.85588	0.225597	0.955276	0.759063
ENSMUSG00000004415	Col26a1	5	136741759	136883209	collagen, type XXVI, alpha 1 [Source:MGI Symbol;Acc:MGI:2155345]	1294.78	204.734	221.379	65.1508	114.728	57.2491	-0.000135388	0.0116806	-0.0151542	0.00424472	0.00692809	0.00594013	0.999975	0.821743	0.815385	0.93967	0.908852	NA
ENSMUSG00000004446	Bid	6	120891930	120916853	BH3 interacting domain death agonist [Source:MGI Symbol;Acc:MGI:108093]	623.113	277.986	278.92	298.984	350.79	88.4118	0.00111786	-0.00910198	-0.041241	0.0471028	-0.0305751	-0.00141144	0.999975	0.900402	0.449238	0.462283	0.633405	NA
ENSMUSG00000004451	Ralb	1	119470305	119504794	v-ral simian leukemia viral oncogene B [Source:MGI Symbol;Acc:MGI:1927244]	902.281	885.957	557.489	493.314	491.431	815.99	0.000161423	-2.25127e-05	-0.0245002	-0.106777	-0.0140461	-0.135781	0.999975	0.989981	0.727048	0.112714	0.86308	0.0670048
ENSMUSG00000004455	Ppp1cc	5	122158278	122175273	protein phosphatase 1, catalytic subunit, gamma isoform [Source:MGI Symbol;Acc:MGI:104872]	2388.29	1768.57	1233.03	1890.72	1723.46	6702.63	0.0016031	0.0119579	0.0286962	0.143623	0.051543	0.244512	0.999975	0.920472	0.728977	0.00176523	0.445399	8.42652e-06
ENSMUSG00000004460	Dnajb11	16	22857845	22879634	DnaJ heat shock protein family (Hsp40) member B11 [Source:MGI Symbol;Acc:MGI:1915088]	1574.24	1692.55	2084.95	1231.25	1527.29	1831.94	0.00450204	0.0134132	0.00810817	0.0367696	0.0208824	0.0336539	0.974975	0.907327	0.932558	0.540887	0.788938	0.585964
ENSMUSG00000004462	Tbccd1	16	22813215	22857569	TBCC domain containing 1 [Source:MGI Symbol;Acc:MGI:1917823]	372.048	476.173	427.802	367.274	422.171	517.369	5.73222e-05	-0.0302416	-0.00928059	0.0258976	-0.015769	0.0718356	0.999975	0.663874	0.918625	0.713118	0.836423	0.286556
ENSMUSG00000004473	Clec11a	7	44302687	44306902	C-type lectin domain family 11, member a [Source:MGI Symbol;Acc:MGI:1298219]	78.2976	268.117	212.171	125.582	162.303	134.808	-0.000227517	0.00226696	-0.0673958	-0.0976158	-0.0232142	0.0117051	0.999975	0.983991	0.248214	0.170358	0.659958	0.799787
ENSMUSG00000004500	Zfp324	7	12965838	12974236	zinc finger protein 324 [Source:MGI Symbol;Acc:MGI:2444641]	1037.1	339.332	369.04	348.028	393.532	350.992	0.000104451	-0.0119473	0.0055162	-0.00465348	-0.0536139	-0.0107232	0.999975	0.877758	0.954382	0.95113	0.431189	0.870911
ENSMUSG00000004508	Gab2	7	97081586	97308946	growth factor receptor bound protein 2-associated protein 2 [Source:MGI Symbol;Acc:MGI:1333854]	2147.62	544.192	734.698	867.002	1080.11	1412.24	-0.00114549	-0.00487297	0.0276366	-0.0218491	0.0288749	-0.0544114	0.999975	0.964553	0.730573	0.759126	0.705932	0.392287
ENSMUSG00000004530	Coro1c	5	113842436	113908758	coronin, actin binding protein 1C [Source:MGI Symbol;Acc:MGI:1345964]	6494.04	1734.08	2415.78	2861.75	3310.7	2917.86	0.00459617	-0.00052203	-0.0303172	0.00935831	0.00726983	-0.00440908	0.999975	0.997838	0.705646	0.883942	0.943091	0.986153
ENSMUSG00000004535	Tax1bp1	6	52713729	52766780	Tax1 (human T cell leukemia virus type I) binding protein 1 [Source:MGI Symbol;Acc:MGI:1289308]	4084.34	3977.35	4857.11	4322.7	5272.42	6393.23	0.00240268	-0.0208558	0.0317347	0.0307966	0.0225936	0.0902341	0.999975	0.855164	0.672619	0.565539	0.739203	0.047799
ENSMUSG00000004558	Ndrg2	14	51905271	51913488	N-myc downstream regulated gene 2 [Source:MGI Symbol;Acc:MGI:1352498]	6406.65	46517.3	22512.6	21466.9	19963.8	45477.6	0.00580273	0.00481828	0.0660486	-0.248589	-0.00474175	-0.0177529	0.988051	0.967346	0.358457	1.00109e-12	0.963876	0.810992
ENSMUSG00000004561	Mettl17	14	51884842	51893039	methyltransferase like 17 [Source:MGI Symbol;Acc:MGI:1098577]	580.837	346.893	235.585	204.729	184.072	375.355	0.00192749	0.0172974	0.010776	0.0033418	0.0104529	0.0124909	0.999975	0.775187	0.874961	0.969889	0.880994	0.85672
ENSMUSG00000004562	Arhgef40	14	51984719	52006251	Rho guanine nucleotide exchange factor (GEF) 40 [Source:MGI Symbol;Acc:MGI:2685515]	1857.88	659.779	528.713	597.593	630.513	870.277	0.00453872	-0.0202539	0.0203221	-0.0380834	-0.00763535	-0.051928	0.998852	0.802202	0.776477	0.565072	0.938595	0.414154
ENSMUSG00000004565	Pnpla6	8	3515384	3544267	patatin-like phospholipase domain containing 6 [Source:MGI Symbol;Acc:MGI:1354723]	1803.18	971.245	1173.68	1229.01	1387.91	1458.93	0.00611156	-0.00654763	-0.044306	0.0539861	0.0646238	0.0133247	0.943375	0.959387	0.561347	0.327699	0.32127	0.865028
ENSMUSG00000004567	Mcoln1	8	3500457	3515232	mucolipin 1 [Source:MGI Symbol;Acc:MGI:1890498]	1232.71	1045.75	1456.96	1215.74	1581.4	1928.64	0.00377911	-0.0274315	-0.196851	-0.0150633	-0.0318058	0.000175122	0.974975	0.733384	0.0116128	0.830266	0.658023	0.997005
ENSMUSG00000004568	Arhgef18	8	3393006	3456601	rho/rac guanine nucleotide exchange factor (GEF) 18 [Source:MGI Symbol;Acc:MGI:2142567]	1873.21	1152.55	1384.51	2101.04	2105.64	1962.73	-0.000865697	-0.0201751	0.0617275	0.0874598	0.0239174	-0.00476915	0.999975	0.839035	0.414112	0.0779584	0.748581	0.954478
ENSMUSG00000004591	Pkn2	3	142790902	142882004	protein kinase N2 [Source:MGI Symbol;Acc:MGI:109211]	1298.65	1077.99	864.384	772.327	920.541	1677.9	0.0016489	-0.0139828	0.00494931	0.0434642	0.0325989	0.0721845	0.999975	0.893522	0.962139	0.500184	0.655696	0.225197
ENSMUSG00000004609	Cd33	7	43524216	43544428	CD33 antigen [Source:MGI Symbol;Acc:MGI:99440]	60.1518	335.427	300.363	215.89	277.101	72.9212	-0.000952522	-0.00152737	-0.0185475	0.100393	0.0828835	-0.00372609	0.999975	0.989714	0.790246	0.170386	0.216628	NA
ENSMUSG00000004610	Etfb	7	43444083	43457800	electron transferring flavoprotein, beta polypeptide [Source:MGI Symbol;Acc:MGI:106098]	35.6177	464.768	241.623	37.5635	38.8531	74.44	-0.000331958	0.0153511	-0.00607201	0.00590454	4.11977e-05	0.0128553	0.999975	0.840867	0.944024	0.899537	0.999331	NA
ENSMUSG00000004626	Stxbp2	8	3630955	3643644	syntaxin binding protein 2 [Source:MGI Symbol;Acc:MGI:107370]	367.388	639.668	202.121	335.228	246.354	430.668	0.000305383	0.0904405	0.024605	0.00592847	-0.00700799	0.0471986	0.999975	0.344671	0.687178	0.941462	0.925197	0.430964
ENSMUSG00000004630	Pcp2	8	3623371	3625545	Purkinje cell protein 2 (L7) [Source:MGI Symbol;Acc:MGI:97508]	79.2718	24.7413	5.07852	28.8288	46.1477	15730.8	-0.000875581	0.000688165	-0.00400421	-0.00737549	0.0210367	0.0293905	0.999975	NA	NA	NA	0.444606	0.586272
ENSMUSG00000004631	Sgce	6	4674350	4747207	sarcoglycan, epsilon [Source:MGI Symbol;Acc:MGI:1329042]	824.445	766.783	606.048	585.813	587.945	1247.01	0.00347041	-0.051468	-0.0240089	0.0338518	0.0458176	0.0322726	0.999975	0.478626	0.758657	0.621552	0.508064	0.613093
ENSMUSG00000004633	Chn2	6	54039554	54301810	chimerin 2 [Source:MGI Symbol;Acc:MGI:1917243]	1277.28	1005.89	1087.17	848.839	1126.12	29293.7	-0.00181841	-0.196641	-0.201673	-0.00320803	-0.0541866	-0.0658488	0.999975	0.245489	0.0478328	0.962024	0.429737	0.201898
ENSMUSG00000004637	Wwox	8	114439655	115352708	WW domain-containing oxidoreductase [Source:MGI Symbol;Acc:MGI:1931237]	358.92	469.255	486.647	605.454	729.78	1103.64	-0.000337907	0.267654	0.0296569	-0.0293633	0.0232136	-0.0107334	0.999975	0.161663	0.695376	0.665641	0.75746	0.893955
ENSMUSG00000004642	Slbp	5	33634952	33652574	stem-loop binding protein [Source:MGI Symbol;Acc:MGI:108402]	951.079	651.162	656.747	432.992	594.058	870.543	0.000953006	0.00660533	-0.019829	-0.0145662	-0.00511685	-0.00603176	0.999975	0.956008	0.816214	0.838402	0.955587	0.945896
ENSMUSG00000004655	Aqp1	6	55336432	55348555	aquaporin 1 [Source:MGI Symbol;Acc:MGI:103201]	426.532	68.621	32.2167	81.2154	24.969	167.031	0.000286558	0.00189178	-0.00196595	-0.0169313	0.00486606	0.000209257	0.999975	0.90934	NA	0.643517	0.857451	0.992077
ENSMUSG00000004661	Arid3b	9	57790353	57836793	AT rich interactive domain 3B (BRIGHT-like) [Source:MGI Symbol;Acc:MGI:1930768]	188.179	99.7424	83.3608	90.6798	131.106	102.65	0.000872465	-0.000864082	0.000618427	0.0245188	0.00600405	-0.0131412	0.999975	0.992869	0.98749	0.638238	0.922879	0.754136
ENSMUSG00000004665	Cnn2	10	79988584	79996062	calponin 2 [Source:MGI Symbol;Acc:MGI:105093]	512.183	430.79	368.595	214.961	325.403	396.025	-0.00375011	0.0140477	0.00800348	0.0102079	0.0360331	0.00658647	0.696404	0.831767	0.924358	0.880042	0.502551	0.935473
ENSMUSG00000004667	Polr2e	10	80035949	80039795	polymerase (RNA) II (DNA directed) polypeptide E [Source:MGI Symbol;Acc:MGI:1913670]	1269.35	2500.42	1622.29	1276.26	1452.15	1988.66	0.00013017	0.0124391	-0.0932046	-0.105133	-0.059837	0.00300341	0.999975	0.912683	0.220096	0.0583675	0.374562	0.974216
ENSMUSG00000004677	Myo9b	8	71272714	71360713	myosin IXb [Source:MGI Symbol;Acc:MGI:106624]	1704.86	937.469	521.841	781.826	676.386	941.936	0.00444329	-0.0449455	0.0262411	-0.00558684	-0.0540625	-0.0311359	0.988051	0.59508	0.690948	0.942741	0.434364	0.630649
ENSMUSG00000004698	Hdac9	12	34047580	34917095	histone deacetylase 9 [Source:MGI Symbol;Acc:MGI:1931221]	861.643	1177.24	2270.57	1256.89	2146.78	451.139	-0.00107921	0.000221685	-0.0782839	0.0853262	0.0596415	0.0776532	0.999975	0.998927	0.304906	0.144154	0.354218	0.253299
ENSMUSG00000004707	Ly9	1	171588624	171607410	lymphocyte antigen 9 [Source:MGI Symbol;Acc:MGI:96885]	6.48807	7.96968	3.78521	8.9959	16.284	15.7519	0.000211549	0.000133662	-0.00219541	-0.00911332	0.00395901	0.0067513	NA	NA	NA	NA	NA	NA
ENSMUSG00000004730	Adgre1	17	57358686	57483529	adhesion G protein-coupled receptor E1 [Source:MGI Symbol;Acc:MGI:106912]	174.493	328.183	392.523	202.406	317.105	93.6261	-0.00123293	-0.0190909	0.0102086	0.0535145	0.263187	-0.0141208	0.999975	0.705809	0.904131	0.398406	0.0154653	0.711153
ENSMUSG00000004748	Mtfp1	11	4091480	4095445	mitochondrial fission process 1 [Source:MGI Symbol;Acc:MGI:1916686]	187.942	3391.32	3050.98	2067.2	1978.05	1270.98	-0.000248461	0.0249692	-0.00858608	-0.0360456	0.0378727	-0.0154659	0.999975	0.79628	0.931442	0.560972	0.575335	0.829688
ENSMUSG00000004768	Rab23	1	33719887	33742564	RAB23, member RAS oncogene family [Source:MGI Symbol;Acc:MGI:99833]	1102.71	816.171	786.07	776.45	920.022	994.233	0.000473965	0.00689839	0.0148493	0.0495943	0.0462021	0.0197793	0.999975	0.955643	0.863187	0.410754	0.552614	0.778218
ENSMUSG00000004771	Rab11a	9	64715299	64737758	RAB11A, member RAS oncogene family [Source:MGI Symbol;Acc:MGI:1858202]	3695.25	5604.43	5197.8	2048.74	2441.95	2586.32	0.00095135	0.0446562	-0.0157945	-0.00188395	0.0469518	0.00930397	0.999975	0.629779	0.868451	0.973671	0.482418	0.911301
ENSMUSG00000004788	Eif2b2	12	85219481	85226628	eukaryotic translation initiation factor 2B, subunit 2 beta [Source:MGI Symbol;Acc:MGI:2145118]	909.694	1066.19	1063.87	691.039	847.366	1073.72	0.000545631	0.0135856	-0.0791195	-0.0511721	-0.0539356	-0.00458293	0.999975	0.879746	0.299276	0.409263	0.434027	0.95915
ENSMUSG00000004789	Dlst	12	85110833	85134091	dihydrolipoamide S-succinyltransferase (E2 component of 2-oxo-glutarate complex) [Source:MGI Symbol;Acc:MGI:1926170]	3795.99	3676.3	4092.15	3112.03	3525.87	4625.78	0.0033525	-0.0266135	-0.00905971	-0.0179918	-0.00825422	-0.015969	0.999975	0.826936	0.928692	0.757013	0.931223	0.819707
ENSMUSG00000004791	Pgf	12	85166639	85177296	placental growth factor [Source:MGI Symbol;Acc:MGI:105095]	97.6848	134.432	64.2528	93.8268	63.8689	85.0299	0.000118497	0.00433527	-0.0193274	-0.0409363	-0.0147657	-0.0150697	0.999975	0.95601	0.598735	0.41123	0.668959	NA
ENSMUSG00000004798	Ulk2	11	61775649	61855073	unc-51 like kinase 2 [Source:MGI Symbol;Acc:MGI:1352758]	7134.67	4137	5105.04	4252.94	5584.04	2835.17	-0.00458249	-0.0414257	0.0701386	0.0483135	0.0147927	-0.0564307	0.999975	0.680754	0.288958	0.296379	0.857203	0.301191
ENSMUSG00000004815	Dgkq	5	108646693	108669672	diacylglycerol kinase, theta [Source:MGI Symbol;Acc:MGI:102918]	958.459	562.504	543.515	1021.7	1011.87	1222.01	0.00789364	-0.000774038	-0.012531	0.0145178	0.0297798	0.00724614	0.690998	0.99538	0.868392	0.838637	0.683851	0.937005
ENSMUSG00000004837	Grap	11	61653265	61672784	GRB2-related adaptor protein [Source:MGI Symbol;Acc:MGI:1918770]	132.517	338.44	259.61	119.037	138.605	146.746	0.000715311	0.0253556	0.119566	-0.0181293	-0.00974047	0.00130177	0.999975	0.625361	0.196653	0.750583	0.871686	0.983159
ENSMUSG00000004843	Chmp2b	16	65539133	65562697	charged multivesicular body protein 2B [Source:MGI Symbol;Acc:MGI:1916192]	2071.98	2505.97	2226.22	1337.38	1518.3	1767.45	0.00146396	0.00385481	-0.0720122	-0.0197562	-0.0149862	-0.0113171	0.999975	0.977965	0.330056	0.7855	0.864361	0.941896
ENSMUSG00000004846	Plod3	5	136987019	136996648	procollagen-lysine, 2-oxoglutarate 5-dioxygenase 3 [Source:MGI Symbol;Acc:MGI:1347008]	1246.4	644.52	690.216	698.653	730.998	782.576	0.00257305	-0.0580749	-0.0164512	-0.0158409	0.0245157	-0.127059	0.999975	0.486444	0.851457	0.819345	0.746513	0.103578
ENSMUSG00000004849	Ap1s1	5	137034993	137046135	adaptor protein complex AP-1, sigma 1 [Source:MGI Symbol;Acc:MGI:1098244]	2825.22	8787.14	7466.94	4639.67	6706.79	2485.76	-4.63923e-05	-0.0126567	-0.00627545	-0.0880901	0.13081	0.00117827	0.999975	0.998886	0.950221	0.0982165	0.00346203	0.991618
ENSMUSG00000004864	Mapk13	17	28769307	28778698	mitogen-activated protein kinase 13 [Source:MGI Symbol;Acc:MGI:1346864]	13.842	17.8798	8.10336	31.2798	18.5175	240.711	-0.000142808	0.00406927	-0.00250723	0.0051611	0.00361176	0.0185302	NA	NA	NA	NA	NA	0.723665
ENSMUSG00000004865	Srpk1	17	28587648	28622521	serine/arginine-rich protein specific kinase 1 [Source:MGI Symbol;Acc:MGI:106908]	2546.07	1354.81	1468.58	1214.12	1729.11	1355.43	0.00604684	0.0172178	-0.0324437	0.0413738	0.0396102	0.0915743	0.974975	0.854094	0.692097	0.466614	0.56565	0.140423
ENSMUSG00000004880	Lbr	1	181815335	181843046	lamin B receptor [Source:MGI Symbol;Acc:MGI:2138281]	694.744	404.684	291.123	282.053	296.167	675.489	-0.00199497	0.020665	0.00803034	0.0307219	-0.0113154	-0.00529504	0.999975	0.791535	0.924358	0.640715	0.874934	0.952091
ENSMUSG00000004885	Crabp2	3	87948666	87953376	cellular retinoic acid binding protein II [Source:MGI Symbol;Acc:MGI:88491]	248.618	105.06	114.598	54.6758	109.097	134.941	-6.07687e-05	0.00454306	-0.0159501	-0.00676276	0.0120344	0.0334105	0.999975	0.92452	0.693986	0.891634	0.791363	0.326594
ENSMUSG00000004891	Nes	3	87971078	87980451	nestin [Source:MGI Symbol;Acc:MGI:101784]	3203.43	399.938	611.923	415.431	563.342	440.607	-0.0016513	-0.0250514	0.0581604	-0.00133586	0.185781	-0.0174793	0.999975	0.662496	0.326839	0.984419	0.0418517	0.773592
ENSMUSG00000004892	Bcan	3	87987531	88000230	brevican [Source:MGI Symbol;Acc:MGI:1096385]	3807.94	9580.65	9405.22	8002.76	8126.9	6653.49	0.00283915	-0.0395636	0.0121409	-0.0922985	0.0381628	-0.123894	0.999975	0.590873	0.898661	0.0231731	0.554375	0.00346223
ENSMUSG00000004894	Hapln2	3	88021750	88027583	hyaluronan and proteoglycan link protein 2 [Source:MGI Symbol;Acc:MGI:2137300]	11.0021	218.861	30.6856	342.869	95.836	1001.52	-3.82697e-05	0.0111003	0.0123531	0.0509988	0.0111812	0.000332391	NA	0.800839	NA	0.409178	0.784104	0.996324
ENSMUSG00000004895	Prcc	3	87858903	87885608	papillary renal cell carcinoma (translocation-associated) [Source:MGI Symbol;Acc:MGI:2137738]	2601.47	1674.33	1938.34	1433.61	1824.27	2172.32	0.00204246	-0.0384501	-0.0183699	-0.0416885	-0.0185844	0.00336704	0.999975	0.641367	0.831391	0.436767	0.85575	0.970734
ENSMUSG00000004896	Rrnad1	3	87922601	87930717	ribosomal RNA adenine dimethylase domain containing 1 [Source:MGI Symbol;Acc:MGI:2387197]	500.787	404.073	256.456	335.516	316.439	535.207	8.52173e-05	0.0287772	-0.00285454	0.0263631	-0.0188646	0.0244458	0.999975	0.709204	0.971205	0.713262	0.781494	0.701306
ENSMUSG00000004897	Hdgf	3	87906321	87916132	hepatoma-derived growth factor [Source:MGI Symbol;Acc:MGI:1194494]	5030.89	5543.34	5028.93	4023.51	5059.52	5614.22	0.000420981	0.0098311	0.0169321	-0.0693519	-0.0120854	-0.0215711	0.999975	0.946024	0.85588	0.0891501	0.889942	0.728249
ENSMUSG00000004902	Slc25a18	6	120773578	120794336	solute carrier family 25 (mitochondrial carrier), member 18 [Source:MGI Symbol;Acc:MGI:1919053]	517.827	3708.34	2536.12	1862.57	2396.94	2864.02	0.00136918	0.00296455	0.0290007	-0.221997	0.0951188	-0.121055	0.999975	0.980796	0.728956	9.93855e-06	0.102281	0.0504254
ENSMUSG00000004929	Thop1	10	81070035	81082559	thimet oligopeptidase 1 [Source:MGI Symbol;Acc:MGI:1354165]	1545.97	1224.85	1741.44	1246.15	1642.99	1358.88	0.00116853	-0.032992	-0.0886639	-0.0625829	-0.0135042	-0.0243473	0.999975	0.673829	0.235664	0.241941	0.877373	0.708455
ENSMUSG00000004931	Apba3	10	81268172	81273246	amyloid beta (A4) precursor protein-binding, family A, member 3 [Source:MGI Symbol;Acc:MGI:1888527]	438.613	768.57	496.318	367.277	368.841	547.703	-6.07755e-05	-0.00871251	-0.00177858	-0.0327643	0.00143637	0.0174795	0.999975	0.924087	0.980201	0.62641	0.988574	0.807065
ENSMUSG00000004933	Matk	10	81252935	81263365	megakaryocyte-associated tyrosine kinase [Source:MGI Symbol;Acc:MGI:99259]	829.061	5752.89	3752.8	3083.55	3147.03	821.888	0.000984312	-0.0174506	-0.0271919	-0.157263	-0.0826409	-0.0916617	0.999975	0.840971	0.736566	0.000225857	0.141673	0.190119
ENSMUSG00000004934	Pias4	10	81153266	81167923	protein inhibitor of activated STAT 4 [Source:MGI Symbol;Acc:MGI:2136940]	966.826	522.947	656.39	601.752	735.24	970.586	0.00146513	-0.00535091	-0.125651	0.0252244	-0.0119954	0.00632093	0.999975	0.963701	0.167259	0.720569	0.894489	0.94712
ENSMUSG00000004936	Map2k1	9	64185770	64253631	mitogen-activated protein kinase kinase 1 [Source:MGI Symbol;Acc:MGI:1346866]	1667.56	7976.14	10622.9	9309.42	11415.3	5890.15	0.00270963	0.00284716	-0.0569903	0.0642231	-0.00119557	-0.0148394	0.999975	0.983991	0.45423	0.163613	0.991497	0.832069
ENSMUSG00000004937	Sgta	10	81044075	81060178	small glutamine-rich tetratricopeptide repeat (TPR)-containing, alpha [Source:MGI Symbol;Acc:MGI:1098703]	4939.16	3581.65	4192.9	3571.41	4445.1	4606.63	0.000796396	0.00673366	-0.0394831	-0.0584593	0.00444148	-0.0215726	0.999975	0.962937	0.600684	0.220275	0.967787	0.737852
ENSMUSG00000004945	Tmem242	17	5410870	5440259	transmembrane protein 242 [Source:MGI Symbol;Acc:MGI:1917794]	1159.36	4669.93	2365.17	995.849	1200.74	2016.92	0.00074064	0.131321	0.0182785	-0.0456702	0.00507855	-0.0608709	0.999975	0.278574	0.838922	0.436443	0.963839	0.357763
ENSMUSG00000004947	Dtx2	5	135994800	136032872	deltex 2, E3 ubiquitin ligase [Source:MGI Symbol;Acc:MGI:1921448]	540.772	183.66	204.335	205.672	239.225	268.145	0.000649032	-0.00135408	-0.0325027	0.021193	0.011821	-0.00185929	0.999975	0.987797	0.591227	0.750824	0.862068	0.980863
ENSMUSG00000004951	Hspb1	5	135887919	135889563	heat shock protein 1 [Source:MGI Symbol;Acc:MGI:96240]	96.0729	143.973	133.58	138.385	210.512	331.327	0.000526411	0.00186225	0.00784633	-0.00997696	0.0828074	0.106576	0.999975	0.971736	0.889324	0.903192	0.200746	0.159072
ENSMUSG00000004952	Rasa4	5	136083916	136111860	RAS p21 protein activator 4 [Source:MGI Symbol;Acc:MGI:1858600]	339.577	113.507	67.0259	77.273	82.2552	685.691	0.0018693	-0.0124107	0.00888382	-0.0213046	-0.0336157	-0.257146	0.999975	0.810449	0.8162	0.696373	0.327418	0.00116277
ENSMUSG00000004961	Syt5	7	4539765	4547541	synaptotagmin V [Source:MGI Symbol;Acc:MGI:1926368]	3095.71	3882.85	5791.76	3915.48	6670.34	228.519	-0.00264774	-0.00954474	-0.182526	-0.276184	-0.132714	0.00211603	0.999975	0.934804	0.00779171	2.0074e-09	0.00140713	0.979251
ENSMUSG00000004980	Hnrnpa2b1	6	51460932	51469894	heterogeneous nuclear ribonucleoprotein A2/B1 [Source:MGI Symbol;Acc:MGI:104819]	15158.4	8373.67	7287.97	6793.76	6730.59	9581.65	0.00201766	-0.0249988	-0.0345992	0.0467277	-0.00621383	0.00626686	0.999975	0.800839	0.695628	0.310013	0.951622	0.943163
ENSMUSG00000004994	Ccdc130	8	84257795	84270380	coiled-coil domain containing 130 [Source:MGI Symbol;Acc:MGI:1914986]	211.087	249.777	224.717	237.8	240.983	233.414	0.00091935	-0.0020261	-0.0214447	0.0106072	-0.00304602	0.00565881	0.999975	0.981148	0.714203	0.881524	0.971244	0.932126
ENSMUSG00000004996	Mri1	8	84249906	84257326	methylthioribose-1-phosphate isomerase 1 [Source:MGI Symbol;Acc:MGI:1915123]	312.456	378.513	218.151	245.265	205.493	386.472	-0.000827796	0.024861	-0.0724976	-0.0451885	-0.0326735	-0.0160238	0.999975	0.709266	0.228593	0.468699	0.564025	0.777946
ENSMUSG00000005034	Prkacb	3	146729574	146812990	protein kinase, cAMP dependent, catalytic, beta [Source:MGI Symbol;Acc:MGI:97594]	12387.4	10288.9	24409.5	11152.5	21592.5	9751.83	-0.000414634	0.0133188	-0.0349507	0.0502583	0.0541184	0.00929738	0.999975	0.880472	0.661404	0.257501	0.289103	0.923978
ENSMUSG00000005043	Sgsh	11	119343425	119355536	N-sulfoglucosamine sulfohydrolase (sulfamidase) [Source:MGI Symbol;Acc:MGI:1350341]	217.698	140.6	140.63	289.99	300.359	426.889	0.000489567	-0.00913431	-0.0130713	-0.0200386	-0.00219438	-0.00979132	0.999975	0.854866	0.828828	0.777074	0.982409	0.896689
ENSMUSG00000005045	Chd5	4	152338651	152390194	chromodomain helicase DNA binding protein 5 [Source:MGI Symbol;Acc:MGI:3036258]	7728.47	3948.23	8872.49	8760.65	13515	1011.18	0.00236977	-0.0587818	0.0257847	-0.0790162	0.0121699	-0.135029	0.999975	0.494212	0.745346	0.125531	0.924611	0.0821307
ENSMUSG00000005054	Cstb	10	78425670	78427619	cystatin B [Source:MGI Symbol;Acc:MGI:109514]	413.742	878.141	485.585	341.152	382.228	1056.85	-0.0013277	0.015907	0.0128507	0.00648598	-0.0195925	0.0357269	0.999975	0.872694	0.878082	0.934625	0.786038	0.570791
ENSMUSG00000005057	Sh2b2	5	136218147	136246556	SH2B adaptor protein 2 [Source:MGI Symbol;Acc:MGI:1345171]	1309.27	136.195	184.152	153.414	245.489	219.934	-0.00132537	-0.0081295	-0.00556917	-0.16261	0.0084847	0.00534323	0.999975	0.891293	0.939014	0.0843348	0.914262	0.938487
ENSMUSG00000005069	Pex5	6	124396816	124415067	peroxisomal biogenesis factor 5 [Source:MGI Symbol;Acc:MGI:1098808]	2363	1387.74	2373.17	1280.57	1711.26	1635.66	-4.79939e-07	-0.018676	-0.0330001	0.0296708	0.0577182	0.0152298	0.999975	0.8468	0.676792	0.634368	0.369081	0.843936
ENSMUSG00000005078	Jkamp	12	72085589	72101461	JNK1/MAPK8-associated membrane protein [Source:MGI Symbol;Acc:MGI:1915057]	1177.86	1709.16	1491.99	1058.14	1277.83	1658.45	0.00218906	0.0502288	-0.0150647	0.025982	0.028128	-0.0123028	0.999975	0.610947	0.870247	0.691081	0.686038	0.879346
ENSMUSG00000005087	Cd44	2	102811141	102901665	CD44 antigen [Source:MGI Symbol;Acc:MGI:88338]	205.622	195.553	225.686	254.749	251.183	495.546	-0.000970754	0.014378	-0.0211055	-0.0469665	-0.00346135	-0.0490706	0.999975	0.702976	0.379097	0.3947	0.965198	0.367621
ENSMUSG00000005089	Slc1a2	2	102658659	102790784	solute carrier family 1 (glial high affinity glutamate transporter), member 2 [Source:MGI Symbol;Acc:MGI:101931]	7254.8	95795.5	115277	136941	147558	35954.4	-0.0023801	-0.0097399	0.166659	-0.0240736	0.10558	-0.0663469	0.999975	0.916996	0.00913382	0.688862	0.0539125	0.341763
ENSMUSG00000005102	Eif2ak4	2	118388618	118475234	eukaryotic translation initiation factor 2 alpha kinase 4 [Source:MGI Symbol;Acc:MGI:1353427]	778.783	569.937	421.43	646.105	564.381	749.847	-0.000912279	0.0128025	0.0269711	0.0207302	-0.0265093	-0.0971104	0.999975	0.8725	0.707125	0.774817	0.70886	0.158444
ENSMUSG00000005103	Wdr1	5	38526813	38563221	WD repeat domain 1 [Source:MGI Symbol;Acc:MGI:1337100]	5183.56	4666.54	5811.91	5243.5	5578.72	4862.47	0.00153663	-0.0513771	-0.025648	0.0441345	0.00508218	-0.00967794	0.999975	0.594304	0.778661	0.276249	0.959622	0.90818
ENSMUSG00000005107	Slc2a9	5	38349273	38503143	solute carrier family 2 (facilitated glucose transporter), member 9 [Source:MGI Symbol;Acc:MGI:2152844]	31.5318	84.2794	33.5176	83.0772	46.3487	65.9555	-0.000440299	-0.00139349	0.00965327	0.0174949	0.000983456	-0.00527506	0.999975	0.983991	NA	0.745875	0.987119	NA
ENSMUSG00000005124	Wisp1	15	66891320	66923201	WNT1 inducible signaling pathway protein 1 [Source:MGI Symbol;Acc:MGI:1197008]	89.0945	29.3144	90.5069	31.3925	147.442	81.7406	-0.00123663	-0.00503807	-0.000446112	-0.0251131	-0.0526351	0.0213836	0.999975	NA	0.996508	NA	0.237517	NA
ENSMUSG00000005125	Ndrg1	15	66929321	66969640	N-myc downstream regulated gene 1 [Source:MGI Symbol;Acc:MGI:1341799]	2541.14	2399.86	1002.51	3674.69	2185.61	4777.89	-0.00394536	-0.00420626	0.0451603	0.040519	0.061532	-0.0141244	0.999975	0.965855	0.455687	0.536603	0.377844	0.854005
ENSMUSG00000005142	Man2b1	8	85083270	85098282	mannosidase 2, alpha B1 [Source:MGI Symbol;Acc:MGI:107286]	775.646	1068.19	1718.87	1505.27	1929.36	1155.26	-0.000830316	-0.0122807	-0.0191051	0.0373853	0.15809	-0.0334608	0.999975	0.88781	0.818523	0.554004	0.00719507	0.622536
ENSMUSG00000005148	Klf5	14	99298691	99313405	Kruppel-like factor 5 [Source:MGI Symbol;Acc:MGI:1338056]	200.94	264.498	355.079	244.109	387.736	53.591	0.000853263	0.00549666	-0.0610558	0.0446182	0.00703856	-0.00277918	0.999975	0.945391	0.359484	0.463494	0.93822	NA
ENSMUSG00000005150	Wdr83	8	85075035	85081306	WD repeat domain containing 83 [Source:MGI Symbol;Acc:MGI:1915086]	447.249	716.073	644.299	393.812	395.55	482.228	-4.80509e-05	0.00458911	0.0181904	-0.0305386	0.0409817	-0.0144041	0.999975	0.970382	0.808801	0.650927	0.549625	0.828529
ENSMUSG00000005161	Prdx2	8	84969587	84974834	peroxiredoxin 2 [Source:MGI Symbol;Acc:MGI:109486]	12558	11295.9	7439.95	4505.75	5128.8	9160.92	0.00213894	0.0168893	-0.0431264	-0.0285822	0.0221042	0.011989	0.999975	0.876688	0.585268	0.570604	0.809781	0.886175
ENSMUSG00000005198	Polr2a	11	69733997	69758637	polymerase (RNA) II (DNA directed) polypeptide A [Source:MGI Symbol;Acc:MGI:98086]	4689.76	1050.3	2302.85	3876.81	4307.11	2756.75	-0.0100622	-0.152628	0.00248527	0.124969	0.0252528	-0.0958617	0.818194	0.278574	0.981757	0.00587628	0.742445	0.109435
ENSMUSG00000005204	Senp3	11	69673115	69682084	SUMO/sentrin specific peptidase 3 [Source:MGI Symbol;Acc:MGI:2158736]	2764.18	3030.37	2266.82	1867.8	2057.02	2991.02	0.00504871	0.0144908	-0.029538	0.00592561	0.00147693	0.0292866	0.988051	0.898822	0.715355	0.925357	0.98984	0.648863
ENSMUSG00000005225	Plekha8	6	54595111	54645839	pleckstrin homology domain containing, family A (phosphoinositide binding specific) member 8 [Source:MGI Symbol;Acc:MGI:2681164]	980.942	501.984	391.812	418.861	460.247	724.483	0.000918835	-0.0043089	0.0170267	0.0536795	0.0825395	0.14745	0.999975	0.969976	0.828427	0.408009	0.262681	0.0505871
ENSMUSG00000005233	Spc25	2	69193895	69206194	SPC25, NDC80 kinetochore complex component, homolog (S. cerevisiae) [Source:MGI Symbol;Acc:MGI:1913692]	248.978	84.5863	32.5316	12.6512	11.7797	14.0946	-0.000689817	0.00281	0.00422708	-0.00423517	-0.00191316	0.000329387	0.999975	0.965855	NA	NA	NA	NA
ENSMUSG00000005237	Dnah2	11	69420809	69549110	dynein, axonemal, heavy chain 2 [Source:MGI Symbol;Acc:MGI:107731]	471.716	96.9924	57.8174	96.4446	73.7077	43.863	-0.000666405	0.00293534	-0.029766	-0.0390922	-0.0190979	0.000317019	0.999975	0.967346	NA	0.450545	0.593974	NA
ENSMUSG00000005262	Ufd1l	16	18811779	18835261	ubiquitin fusion degradation 1 like [Source:MGI Symbol;Acc:MGI:109353]	1699.16	2165.13	1688.64	1692.44	1852.04	2378.33	-0.000501403	0.0158865	-0.0240273	-0.00292747	-0.0447499	-0.0444539	0.999975	0.854094	0.773669	0.961137	0.525248	0.481677
ENSMUSG00000005267	Zfp287	11	62700356	62731905	zinc finger protein 287 [Source:MGI Symbol;Acc:MGI:2176561]	683.82	309.543	357.496	378.651	448.923	409.206	-0.00188096	-0.0150869	0.00403188	-0.00205795	-0.0425316	-0.0213049	0.999975	0.83763	0.965987	0.976049	0.5204	0.712965
ENSMUSG00000005268	Prlr	15	10177238	10349180	prolactin receptor [Source:MGI Symbol;Acc:MGI:97763]	118.283	71.1646	11.7901	234.587	18.6423	129.532	4.00801e-05	0.00182042	-0.00265717	0.0381737	0.00382634	-0.00329822	0.999975	0.919698	NA	0.494549	NA	0.885947
ENSMUSG00000005299	Letm1	5	33739673	33782817	leucine zipper-EF-hand containing transmembrane protein 1 [Source:MGI Symbol;Acc:MGI:1932557]	2953.13	2818.32	3401.06	3140.86	3720.61	3748.18	0.00316348	-0.010414	0.0247279	-0.0323988	0.0533064	0.00156383	0.999975	0.933362	0.764724	0.500998	0.342555	0.991581
ENSMUSG00000005312	Ubqln1	13	58176156	58215653	ubiquilin 1 [Source:MGI Symbol;Acc:MGI:1860276]	6525.98	4146.31	5661.5	6044.73	7136.85	6979.83	0.000973032	-0.0309231	0.00801601	0.0587369	0.0172581	0.00519577	0.999975	0.768043	0.937556	0.214488	0.812281	0.94026
ENSMUSG00000005338	Cadm3	1	173333258	173367695	cell adhesion molecule 3 [Source:MGI Symbol;Acc:MGI:2137858]	11348.9	5901.88	15132.1	13375.1	20938.1	33842.9	0.00336599	-0.0199589	-0.0477371	0.0269379	0.0445453	-0.142509	0.999975	0.744307	0.524065	0.620911	0.41393	6.87664e-05
ENSMUSG00000005354	Txn2	15	77915047	77929006	thioredoxin 2 [Source:MGI Symbol;Acc:MGI:1929468]	2145.44	4922.48	3946.03	2594.65	3242.74	4719.12	9.73394e-05	0.0231135	0.00285008	-0.102087	-0.00841803	-0.010315	0.999975	0.801216	0.978417	0.0236002	0.928453	0.898104
ENSMUSG00000005357	Slc1a6	10	78780496	78814825	solute carrier family 1 (high affinity aspartate/glutamate transporter), member 6 [Source:MGI Symbol;Acc:MGI:1096331]	606.023	141.246	239.618	269.227	342.417	7990.36	-0.000644416	-0.0243494	-0.0390122	-0.241665	-0.0703069	0.00411628	0.999975	0.525338	0.344642	0.00643115	0.313389	0.971575
ENSMUSG00000005360	Slc1a3	15	8634124	8710764	solute carrier family 1 (glial high affinity glutamate transporter), member 3 [Source:MGI Symbol;Acc:MGI:99917]	10088.8	37359	29039.7	22490.5	25220	71668	-0.00810683	0.0220892	0.120111	-0.121243	0.10886	-0.033201	0.999975	0.89444	0.0589663	0.00244198	0.0465439	0.553758
ENSMUSG00000005362	Crbn	6	106780201	106800077	cereblon [Source:MGI Symbol;Acc:MGI:1913277]	1132.15	2511.25	2037.91	1608.25	1783.3	2801.43	-0.000643152	-0.0114603	-0.099826	-0.0597682	-0.110335	0.00423989	0.999975	0.877427	0.205514	0.246019	0.0618418	0.968443
ENSMUSG00000005370	Msh6	17	87975050	87990883	mutS homolog 6 [Source:MGI Symbol;Acc:MGI:1343961]	1415.52	389.127	492.849	557.129	642.462	928.545	0.000731788	-0.0571292	-0.00510707	-0.00652346	-0.0330788	0.0145805	0.999975	0.436207	0.961071	0.927038	0.650259	0.848815
ENSMUSG00000005371	Fbxo11	17	87990859	88065291	F-box protein 11 [Source:MGI Symbol;Acc:MGI:2147134]	5261.18	4077.98	4476.82	4673.08	5365.38	3926.74	0.000196924	0.0027098	0.0272755	0.0183705	-0.0349853	-0.0215282	0.999975	0.994524	0.759935	0.746316	0.573248	0.779057
ENSMUSG00000005373	Mlxipl	5	135089890	135138382	MLX interacting protein-like [Source:MGI Symbol;Acc:MGI:1927999]	24.9899	82.8119	34.3038	47.7065	42.1902	22.5155	-0.000654258	-0.0035412	-0.00978988	-0.0244509	-0.0113562	0.0011736	0.999975	0.959778	NA	0.552797	0.710429	NA
ENSMUSG00000005374	Tbl2	5	135149657	135165760	transducin (beta)-like 2 [Source:MGI Symbol;Acc:MGI:1351652]	830.503	690.617	1000.37	883.481	1056.66	1027.12	-0.00308306	-0.0232336	0.00796426	0.0601548	-0.0393772	-0.0335262	0.999975	0.78834	0.9398	0.332612	0.595186	0.608731
ENSMUSG00000005378	Wbscr22	5	135052957	135064959	Williams Beuren syndrome chromosome region 22 [Source:MGI Symbol;Acc:MGI:1913388]	642.515	711.816	502.428	470.586	531.657	631.027	0.000307345	0.00484726	-0.0264122	-0.0740429	-0.0427995	0.0117126	0.999975	0.967346	0.724571	0.259997	0.53202	0.76723
ENSMUSG00000005397	Nid1	13	13437602	13512275	nidogen 1 [Source:MGI Symbol;Acc:MGI:97342]	3713.19	590.724	1102.77	348.901	477.145	839.233	0.00165528	-0.00389799	0.0342155	-0.00281367	0.0302484	-0.129913	0.999975	0.967346	0.676502	0.971138	0.659476	0.132647
ENSMUSG00000005410	Mcm5	8	75109569	75128439	minichromosome maintenance complex component 5 [Source:MGI Symbol;Acc:MGI:103197]	866.119	175.054	207.564	135.92	219.773	504.942	0.000570812	-0.0260465	-0.0237911	-0.0126352	-0.278932	-0.0650817	0.999975	0.612559	0.676502	0.843416	0.0414955	0.314037
ENSMUSG00000005413	Hmox1	8	75093621	75100589	heme oxygenase 1 [Source:MGI Symbol;Acc:MGI:96163]	196.637	148.781	131.967	126.113	156.531	169.017	0.00109958	-0.0125098	0.00302763	0.0272219	0.018921	-0.00091671	0.999975	0.829963	0.968733	0.629014	0.720662	0.980863
ENSMUSG00000005417	Mprip	11	59661305	59780860	myosin phosphatase Rho interacting protein [Source:MGI Symbol;Acc:MGI:1349438]	10849.3	9398.97	10359.9	13152.8	16586.2	17782.4	0.0012968	-0.00705593	0.13596	-0.015168	-0.00761049	0.0180778	0.999975	0.962926	0.045232	0.776494	0.923274	0.777178
ENSMUSG00000005442	Cic	7	25267704	25294159	capicua transcriptional repressor [Source:MGI Symbol;Acc:MGI:1918972]	9014.91	4343.45	6520.07	8498.79	12402.7	7342.25	-0.00293881	-0.0302099	0.0505241	-0.0875316	-0.00504958	-0.136085	0.999975	0.75753	0.479171	0.0430622	0.939343	0.0570131
ENSMUSG00000005447	Pafah1b3	7	25295049	25297986	platelet-activating factor acetylhydrolase, isoform 1b, subunit 3 [Source:MGI Symbol;Acc:MGI:108414]	3880.41	332.192	267.051	176.311	287.639	562.742	0.000735363	0.00177336	-0.0638718	-0.212556	0.0107758	0.021336	0.999975	0.988743	0.327869	0.0438163	0.89471	0.749487
ENSMUSG00000005469	Prkaca	8	83972993	83996443	protein kinase, cAMP dependent, catalytic, alpha [Source:MGI Symbol;Acc:MGI:97592]	5674.67	3598.58	5222.98	5982.2	7280.31	5782	0.0117013	-0.0562387	-0.115051	-0.0194684	-0.00559295	0.010959	0.999975	0.544584	0.122023	0.698352	0.954391	0.893073
ENSMUSG00000005470	Asf1b	8	83955507	83970197	anti-silencing function 1B histone chaperone [Source:MGI Symbol;Acc:MGI:1914179]	100.67	25.3097	15.4462	17.1052	21.8283	43.9446	-0.000245539	-0.00581489	-0.00462449	0.00229066	-0.00610672	0.00624555	0.999975	NA	NA	NA	NA	NA
ENSMUSG00000005481	Ddx39	8	83715177	83726892	DEAD (Asp-Glu-Ala-Asp) box polypeptide 39 [Source:MGI Symbol;Acc:MGI:1915528]	956.3	496.206	296.278	212.165	219.307	510.52	0.00392086	0.0598113	-0.00751949	0.0210944	0.0290748	0.0856238	0.988051	0.359869	0.926053	0.744531	0.614592	0.220056
ENSMUSG00000005483	Dnajb1	8	83608193	83612653	DnaJ heat shock protein family (Hsp40) member B1 [Source:MGI Symbol;Acc:MGI:1931874]	1698	1419.25	2147.9	1497.68	2789.32	1605.08	0.00215317	-0.0070449	-0.0207224	-0.00936955	0.0714325	0.0524772	0.999975	0.963925	0.762851	0.891126	0.259543	0.400237
ENSMUSG00000005501	Usp40	1	87945119	88008551	ubiquitin specific peptidase 40 [Source:MGI Symbol;Acc:MGI:2443184]	585.419	436.769	221.043	265.478	204.107	503.348	-0.00154517	-0.00093216	0.0346412	0.058915	-0.0153323	-0.0733292	0.999975	0.993856	0.534271	0.355806	0.796744	0.281427
ENSMUSG00000005505	Kbtbd4	2	90904740	90911626	kelch repeat and BTB (POZ) domain containing 4 [Source:MGI Symbol;Acc:MGI:1914386]	201.059	286.518	371.851	130.98	165.499	228.983	-0.000322773	-0.000512404	-0.000976707	-0.016052	0.00936915	0.0268736	0.999975	0.996104	0.99255	0.79118	0.890181	0.592806
ENSMUSG00000005506	Celf1	2	90940382	91019497	CUGBP, Elav-like family member 1 [Source:MGI Symbol;Acc:MGI:1342295]	1491.17	3545.88	5479.99	964.355	1393.92	1087.11	0.00401929	-0.0755354	-0.0109024	0.0887752	-0.05042	0.0233128	0.999975	0.464358	0.913974	0.129718	0.46276	0.649035
ENSMUSG00000005510	Ndufs3	2	90894634	90904827	NADH dehydrogenase (ubiquinone) Fe-S protein 3 [Source:MGI Symbol;Acc:MGI:1915599]	1283.65	2966.98	2462.01	1588.98	1822.16	3002.34	0.00214275	0.014204	-0.0378597	-0.112859	-0.0198014	0.0264007	0.999975	0.861874	0.62341	0.0270321	0.802881	0.68096
ENSMUSG00000005514	Por	5	135670033	135735326	P450 (cytochrome) oxidoreductase [Source:MGI Symbol;Acc:MGI:97744]	2661.17	1651.36	2561.28	2449.33	2798.51	2639.51	0.00578448	-0.0427833	-0.0209622	-0.0593667	-0.118448	-0.117862	0.976716	0.62482	0.795797	0.241778	0.0480904	0.107645
ENSMUSG00000005533	Igf1r	7	67952827	68233668	insulin-like growth factor I receptor [Source:MGI Symbol;Acc:MGI:96433]	3902.36	999.019	1773.54	2745.49	3945.24	2033.49	-0.0037648	-0.00254296	0.136257	0.0363022	-0.0510902	-0.0614717	0.999975	0.98145	0.128105	0.522724	0.450645	0.325462
ENSMUSG00000005534	Insr	8	3122061	3279617	insulin receptor [Source:MGI Symbol;Acc:MGI:96575]	2606.92	893.114	1285.7	1709.56	2050.22	1472.12	-0.00126778	-0.013027	0.114635	0.055762	-0.00571469	-0.0426619	0.999975	0.883072	0.167987	0.300987	0.955276	0.500457
ENSMUSG00000005566	Trim28	7	12999114	13031035	tripartite motif-containing 28 [Source:MGI Symbol;Acc:MGI:109274]	10430.7	2708.07	3527.93	3683.87	4102.87	4870.02	-2.63658e-05	-0.0566241	-0.0863725	-0.0264262	-0.0411007	-0.0527755	0.999975	0.547385	0.217083	0.603862	0.480692	0.340072
ENSMUSG00000005575	Ube2m	7	13035120	13038275	ubiquitin-conjugating enzyme E2M [Source:MGI Symbol;Acc:MGI:108278]	3741.57	5117.81	5239.24	3419.39	4723.07	3706.57	0.00213356	-0.00511971	-0.0163066	-0.0994764	-0.015343	-0.00269088	0.999975	0.970382	0.862645	0.0324577	0.835733	0.976768
ENSMUSG00000005580	Adcy9	16	4287529	4420498	adenylate cyclase 9 [Source:MGI Symbol;Acc:MGI:108450]	561.802	804.613	1338.47	2996.15	3127.13	1335.99	0.0011448	-0.0119522	0.209576	0.0617301	-0.200296	-0.0961091	0.999975	0.860859	0.0260544	0.204497	0.00276208	0.154238
ENSMUSG00000005583	Mef2c	13	83504034	83667080	myocyte enhancer factor 2C [Source:MGI Symbol;Acc:MGI:99458]	6748.31	4087.22	30371.7	7155.45	29405.4	1254.65	-0.00297857	0.0013215	-0.144174	-0.0792511	-0.0744155	-0.00105776	0.888798	0.983991	0.0668247	0.15264	0.12889	0.986153
ENSMUSG00000005609	Ctr9	7	111028951	111056377	CTR9 homolog, Paf1/RNA polymerase II complex component [Source:MGI Symbol;Acc:MGI:109345]	3160.73	1139.96	1438.78	1857.71	1961.99	2036.63	-0.00069218	-0.0220573	0.00639284	0.0423426	0.0479995	0.073304	0.999975	0.769693	0.958868	0.443388	0.469015	0.24328
ENSMUSG00000005610	Eif4g2	7	111067750	111083030	eukaryotic translation initiation factor 4, gamma 2 [Source:MGI Symbol;Acc:MGI:109207]	57583.4	27047.6	23486.8	18232.1	20936.9	25474.7	-0.000188619	0.00229906	0.0570935	0.0826276	0.0824054	0.0428999	0.999975	0.992869	0.405378	0.0308097	0.0493075	0.364199
ENSMUSG00000005611	Mrvi1	7	110868266	110982461	MRV integration site 1 [Source:MGI Symbol;Acc:MGI:1338023]	83.1372	98.4607	86.478	127.629	151.684	89.4176	-0.00015459	0.0117546	0.0153319	0.00343839	0.0592308	0.00603584	0.999975	0.776847	0.736396	0.960663	0.240983	NA
ENSMUSG00000005615	Pcyt1a	16	32430921	32475070	phosphate cytidylyltransferase 1, choline, alpha isoform [Source:MGI Symbol;Acc:MGI:88557]	2327.2	1607.68	1312.22	1185.98	1327.93	2135.07	-0.000872581	-0.0301785	0.0266777	-0.0647082	0.00152476	-0.00801231	0.999975	0.722721	0.745071	0.224472	0.988574	0.930278
ENSMUSG00000005621	Zfp592	7	80993681	81045164	zinc finger protein 592 [Source:MGI Symbol;Acc:MGI:2443541]	1553.29	701.072	840.494	1153.17	1351.82	1205.1	-0.00216465	0.00338391	0.130967	0.0467768	0.0336186	-0.0874665	0.999975	0.978922	0.130721	0.405833	0.644723	0.206585
ENSMUSG00000005625	Psmd4	3	95032694	95042614	proteasome (prosome, macropain) 26S subunit, non-ATPase, 4 [Source:MGI Symbol;Acc:MGI:1201670]	2574.21	3307.11	2877.46	2248.08	2685.32	3790.76	0.00289424	-0.00176	-0.0541583	-0.0788965	0.0305301	0.0353762	0.999975	0.992398	0.456447	0.0778361	0.66041	0.538931
ENSMUSG00000005640	Insrr	3	87796951	87816101	insulin receptor-related receptor [Source:MGI Symbol;Acc:MGI:1346037]	32.6583	4.1789	7.31724	9.56769	18.0737	46.8241	-0.000408257	0.00237965	-0.00295096	0.0144931	0.00730617	0.0142492	0.999975	NA	NA	NA	NA	NA
ENSMUSG00000005656	Snx6	12	54746349	54795703	sorting nexin 6 [Source:MGI Symbol;Acc:MGI:1919433]	1929.49	1528.13	1166.16	895.631	995.812	1477.1	-0.000924885	-0.0185211	0.0139567	0.0264727	0.0404213	0.0043774	0.999975	0.852005	0.888187	0.690686	0.569539	0.96357
ENSMUSG00000005667	Mthfd2	6	83305691	83325908	methylenetetrahydrofolate dehydrogenase (NAD+ dependent), methenyltetrahydrofolate cyclohydrolase [Source:MGI Symbol;Acc:MGI:1338850]	720.155	155.159	171.567	149.563	136.197	280.291	0.515302	0.0216214	0.64883	0.301072	0.0543673	0.143316	0.183545	0.601194	0.00309991	0.0206708	0.277147	0.127299
ENSMUSG00000005672	Kit	5	75574916	75656722	kit oncogene [Source:MGI Symbol;Acc:MGI:96677]	2487.27	1161.71	1257.58	2899.25	1775.37	7197.4	-0.000458745	-0.0382595	-0.0523284	-0.104805	-0.147089	-0.00556211	0.999975	0.467473	0.464181	0.119885	0.0265892	0.948261
ENSMUSG00000005674	Tomm40l	1	171216011	171222514	translocase of outer mitochondrial membrane 40 homolog-like (yeast) [Source:MGI Symbol;Acc:MGI:3589112]	1317.52	2200.1	1210.63	1571.48	1937.24	2762.4	0.0028272	0.00464969	-0.0225187	-0.0567268	0.00527769	0.048192	0.999975	0.966063	0.758427	0.282389	0.962801	0.44223
ENSMUSG00000005681	Apoa2	1	171225054	171226379	apolipoprotein A-II [Source:MGI Symbol;Acc:MGI:88050]	18.9372	28.2761	17.8347	12.5471	15.781	37.1326	-2.21405e-05	0.0100508	-0.000748115	-0.0133201	0.00439984	0.0030051	NA	NA	NA	NA	NA	NA
ENSMUSG00000005682	Pan2	10	128303335	128321358	PAN2 poly(A) specific ribonuclease subunit [Source:MGI Symbol;Acc:MGI:1918984]	983.507	435.989	271.506	304.273	285.463	1075.92	0.000291572	0.00346813	0.0021351	0.0347315	-0.0304139	0.0560989	0.999975	0.971997	0.979179	0.592393	0.613511	0.389274
ENSMUSG00000005683	Cs	10	128337832	128362479	citrate synthase [Source:MGI Symbol;Acc:MGI:88529]	9667.12	6609.6	8432.01	9423.76	10753.3	9374.38	0.00469951	-0.0389009	0.00978226	-0.0235555	0.0229679	0.00206906	0.999975	0.766084	0.921199	0.614532	0.701652	0.980863
ENSMUSG00000005686	Ampd3	7	110768206	110812405	adenosine monophosphate deaminase 3 [Source:MGI Symbol;Acc:MGI:1096344]	585.872	589.345	628.294	611.185	691.032	679.112	-0.000587794	-0.0100006	-0.00527495	0.0158423	-0.00327639	-0.00532713	0.999975	0.888572	0.957871	0.823984	0.972929	0.951197
ENSMUSG00000005687	Bcas2	3	103171655	103179166	breast carcinoma amplified sequence 2 [Source:MGI Symbol;Acc:MGI:1915433]	2002.79	2067.74	1454.47	1054.66	1189.92	1969.25	0.00386838	0.0341736	-0.0250823	-0.0793836	-0.0223494	0.00309918	0.999975	0.7001	0.760373	0.145351	0.771159	0.973773
ENSMUSG00000005698	Ctcf	8	105636568	105682922	CCCTC-binding factor [Source:MGI Symbol;Acc:MGI:109447]	3456.73	1910.49	1794.82	2109.67	2319.49	3364.7	-0.0102215	-0.0242757	-0.0130371	0.0131561	0.00266336	0.0323015	0.836042	0.770893	0.889324	0.847324	0.982379	0.590823
ENSMUSG00000005699	Pard6a	8	105701148	105703496	par-6 family cell polarity regulator alpha [Source:MGI Symbol;Acc:MGI:1927223]	591.344	1257.91	948.222	524.315	696.023	2507.5	0.000709674	0.0412657	-0.00337433	-0.0665259	0.0378891	0.0920857	0.999975	0.62482	0.970222	0.296453	0.6067	0.102702
ENSMUSG00000005716	Pvalb	15	78191114	78206400	parvalbumin [Source:MGI Symbol;Acc:MGI:97821]	89.4425	1856.19	1148.83	688.088	718.753	22919.3	0.000707107	-0.0101238	0.00233359	-0.20982	-0.00289274	-0.0254627	0.999975	0.847454	0.959331	0.00718138	0.965198	0.732415
ENSMUSG00000005718	Tfap4	16	4544661	4559720	transcription factor AP4 [Source:MGI Symbol;Acc:MGI:103239]	280.306	72.7366	33.8446	83.2101	65.5261	198.477	-0.000644348	-0.0102705	-0.0148575	-0.0511425	-0.0431571	-0.445174	0.999975	0.824032	NA	0.238017	0.127345	0.000494752
ENSMUSG00000005732	Ranbp1	16	18239784	18248732	RAN binding protein 1 [Source:MGI Symbol;Acc:MGI:96269]	1749.37	1787.51	1236.29	749.005	895.446	1011.44	0.00152042	0.027445	-0.0762326	-0.136127	-0.0700086	-0.00508466	0.999975	0.774009	0.314586	0.0330597	0.29764	0.953483
ENSMUSG00000005774	Rfx5	3	94954075	94961561	regulatory factor X, 5 (influences HLA class II expression) [Source:MGI Symbol;Acc:MGI:1858421]	477.902	404.129	363.643	577.229	627.046	684.587	0.00266682	0.019445	0.0372902	0.189063	0.184264	0.147958	0.999975	0.805097	0.585268	0.00649523	0.0258416	0.0603028
ENSMUSG00000005779	Psmb4	3	94884093	94886961	proteasome (prosome, macropain) subunit, beta type 4 [Source:MGI Symbol;Acc:MGI:1098257]	3964.71	6094.02	4573.08	2792.63	3168.75	4706.31	0.00503447	0.0215996	-0.0538361	-0.12112	0.00704935	-0.00623939	0.999975	0.797887	0.477037	0.00516224	0.942452	0.941933
ENSMUSG00000005802	Slc30a4	2	122681233	122702663	solute carrier family 30 (zinc transporter), member 4 [Source:MGI Symbol;Acc:MGI:1345282]	224.149	2246.03	2635.41	245.927	401.218	340.416	4.48988e-05	0.0167127	-0.00607725	-0.00695948	0.00164816	0.00553653	0.999975	0.791535	0.951247	0.92416	0.98741	0.937196
ENSMUSG00000005803	Sqrdl	2	122765237	122809569	sulfide quinone reductase-like (yeast) [Source:MGI Symbol;Acc:MGI:1929899]	64.3999	251.764	165.874	144.767	162.591	434.078	-0.000460353	0.00921448	0.0279171	0.00894966	0.00569253	0.0794977	0.999975	0.893522	0.600983	0.889489	0.937352	0.247591
ENSMUSG00000005804	Bloc1s6	2	122738503	122749475	biogenesis of lysosomal organelles complex-1, subunit 6, pallidin [Source:MGI Symbol;Acc:MGI:1927580]	1440.41	886.576	1180.62	652.224	988.386	586.737	-0.000423378	0.00843255	-0.0242952	-0.00536774	-0.0186197	-0.0132735	0.999975	0.937751	0.766733	0.94374	0.819152	0.85561
ENSMUSG00000005813	Metap1	3	138458956	138489515	methionyl aminopeptidase 1 [Source:MGI Symbol;Acc:MGI:1922874]	1346.39	1067.32	1249.79	1037.5	1210.71	902.666	0.00409515	-0.00835455	-0.0359654	0.0192268	0.0240972	0.0395483	0.999975	0.943687	0.651297	0.7855	0.761104	0.538792
ENSMUSG00000005823	Gpr108	17	57234914	57247641	G protein-coupled receptor 108 [Source:MGI Symbol;Acc:MGI:1925558]	374.7	649.27	559.332	525.592	586.918	1272.8	0.00207357	0.0181685	0.00205614	0.0344169	0.0173238	-0.015921	0.999975	0.821959	0.984368	0.61501	0.822563	0.833987
ENSMUSG00000005846	Rsl1d1	16	11192970	11203331	ribosomal L1 domain containing 1 [Source:MGI Symbol;Acc:MGI:1913659]	2114.4	1689.23	1448.54	1240.62	1353.69	1797.18	-0.00147838	-0.00707818	-0.039306	-0.0419091	-0.0187589	-0.00750185	0.999975	0.95601	0.610063	0.46426	0.808409	0.934857
ENSMUSG00000005871	Apc	18	34220924	34322189	adenomatosis polyposis coli [Source:MGI Symbol;Acc:MGI:88039]	20018.9	21055.3	21954.7	11747.5	17702.8	5149.69	-0.00160676	0.032675	0.427047	0.0662241	0.042373	-0.031866	0.999975	0.610607	0.0178506	0.201187	0.496332	0.584068
ENSMUSG00000005873	Reep5	18	34344889	34373415	receptor accessory protein 5 [Source:MGI Symbol;Acc:MGI:1270152]	12935.4	16413.8	15165.8	12676.1	14435.5	12755	0.00300963	-0.00691121	-0.0864913	-0.0401812	-0.039577	0.00859366	0.999975	0.963701	0.232809	0.417814	0.489579	0.932444
ENSMUSG00000005881	Ergic3	2	156008045	156018279	ERGIC and golgi 3 [Source:MGI Symbol;Acc:MGI:1913616]	3596.57	3327.04	2890.49	2395.62	2887.71	3912.26	0.00252603	0.0100353	-0.130699	-0.110439	-0.0364772	-0.0253554	0.999975	0.937751	0.0938929	0.00968079	0.582411	0.691093
ENSMUSG00000005882	Uqcc1	2	155846894	155930310	ubiquinol-cytochrome c reductase complex assembly factor 1 [Source:MGI Symbol;Acc:MGI:1929472]	1027.39	2111.5	1348.8	1413.12	1508.47	2700.85	0.000724785	0.0280906	0.00830946	-0.0153308	-0.00579228	-0.0136209	0.999975	0.782764	0.937556	0.815039	0.957236	0.863953
ENSMUSG00000005886	Ncoa2	1	13139105	13374083	nuclear receptor coactivator 2 [Source:MGI Symbol;Acc:MGI:1276533]	3241.04	1678.38	2925.64	3762.46	5130.86	3538.66	-0.000171942	-0.0141867	0.0493797	0.104985	-0.0249856	0.00576852	0.999975	0.883474	0.510413	0.0340407	0.723916	0.944814
ENSMUSG00000005893	Nr2c2	6	92091390	92174294	nuclear receptor subfamily 2, group C, member 2 [Source:MGI Symbol;Acc:MGI:1352466]	5530.4	2004.92	1886.21	4883.85	6358.63	4798.27	-0.00176445	-1.18976e-05	0.0611669	-0.0358613	-0.055628	-0.0457506	0.999975	0.99907	0.419824	0.51736	0.275115	0.465012
ENSMUSG00000005897	Nr2c1	10	94148023	94197211	nuclear receptor subfamily 2, group C, member 1 [Source:MGI Symbol;Acc:MGI:1352465]	426.488	249.831	237.203	297.379	315.396	497.389	-0.000766289	0.00649769	-0.0104029	0.074029	-0.019175	-0.01902	0.999975	0.933341	0.886537	0.264177	0.778464	0.775197
ENSMUSG00000005899	Smpd4	16	17619354	17644828	sphingomyelin phosphodiesterase 4 [Source:MGI Symbol;Acc:MGI:1924876]	1385.25	718.26	623.339	679.517	914.9	870.606	-0.00107764	0.00460706	-0.0510914	0.00109297	0.00474073	-0.0365866	0.999975	0.968435	0.478748	0.991998	0.965198	0.58133
ENSMUSG00000005907	Pex1	5	3596066	3637232	peroxisomal biogenesis factor 1 [Source:MGI Symbol;Acc:MGI:1918632]	683.557	488.942	526.837	451.578	503.312	510.473	-2.23509e-05	0.00507702	0.0223015	0.0700178	0.0132055	-0.0131373	0.999975	0.967371	0.778661	0.279783	0.872118	0.861516
ENSMUSG00000005917	Otx1	11	21994764	22002897	orthodenticle homeobox 1 [Source:MGI Symbol;Acc:MGI:97450]	384.645	131.23	174.181	113.97	217.275	9.41619	-0.00105773	-0.00324793	-0.0063531	-0.0138854	0.00667947	-0.0037373	0.999975	0.967312	0.927047	0.8137	0.931718	NA
ENSMUSG00000005936	Kctd20	17	28951950	28969549	potassium channel tetramerisation domain containing 20 [Source:MGI Symbol;Acc:MGI:1914239]	3577.43	2455.69	2661.93	1828.62	2224.45	2209.91	-0.0024033	-0.0253264	0.0217635	0.0502237	0.0274243	0.05973	0.999975	0.775187	0.794147	0.35057	0.693584	0.30957
ENSMUSG00000005949	Ctns	11	73183596	73199042	cystinosis, nephropathic [Source:MGI Symbol;Acc:MGI:1932872]	404.341	314.3	302.153	336.312	375.132	427.109	0.00190613	-0.0276871	-0.0221255	-0.0301787	-0.060573	-0.0242497	0.999975	0.674766	0.756245	0.654219	0.365716	0.693943
ENSMUSG00000005950	P2rx5	11	73160421	73172685	purinergic receptor P2X, ligand-gated ion channel, 5 [Source:MGI Symbol;Acc:MGI:2137026]	26.0893	51.693	9.42317	29.8849	17.1149	36.1562	2.12921e-06	0.000513202	0.00245942	-0.0234503	-0.00300229	0.00502112	0.999975	0.992869	NA	NA	NA	NA
ENSMUSG00000005951	Shpk	11	73199460	73224511	sedoheptulokinase [Source:MGI Symbol;Acc:MGI:1921887]	69.3692	105.525	84.4321	106.027	113.039	142.915	0.000294106	-0.00207766	-0.00513776	-0.000311327	0.000415736	0.00284375	0.999975	0.976505	0.910961	0.995776	0.994695	0.963171
ENSMUSG00000005958	Ephb3	16	21204755	21223305	Eph receptor B3 [Source:MGI Symbol;Acc:MGI:104770]	796.88	472.571	1116.77	773.437	1328.7	152.461	0.000942824	-0.257992	0.0406293	-0.0579236	0.0619619	0.0176905	0.999975	0.15789	0.56077	0.340376	0.354218	0.693368
ENSMUSG00000005968	Tuft1	3	94612757	94658872	tuftelin 1 [Source:MGI Symbol;Acc:MGI:109572]	151.148	60.3715	20.4843	80.0879	48.5917	276.682	-0.000853456	0.00857922	-0.00795314	0.328556	-0.0200184	0.0369674	0.999975	0.836787	NA	0.0271356	0.489121	0.403427
ENSMUSG00000005973	Rcn1	2	105386291	105399319	reticulocalbin 1 [Source:MGI Symbol;Acc:MGI:104559]	1660.62	679.362	793.248	588.713	777.913	381.487	0.00194086	-0.0273516	-0.203702	-0.147748	-0.0698935	-0.0263497	0.999975	0.737825	0.0543481	0.0288034	0.309638	0.645349
ENSMUSG00000005981	Trap1	16	4039971	4077827	TNF receptor-associated protein 1 [Source:MGI Symbol;Acc:MGI:1915265]	1461.76	1900.13	1730.61	1653.71	1855.33	3181.48	-0.000526423	-0.0319096	-0.0675021	-0.0515736	-0.0830308	-0.0199525	0.999975	0.693066	0.366441	0.356615	0.210314	0.778255
ENSMUSG00000005982	Naa60	16	3872375	3904780	N(alpha)-acetyltransferase 60, NatF catalytic subunit [Source:MGI Symbol;Acc:MGI:1922013]	2095.88	2680.87	2914.06	2084.85	2997.8	2711.31	0.000159712	0.00308701	0.00406754	-0.0490579	0.0170744	-0.0947007	0.999975	0.996104	0.970222	0.347663	0.851903	0.102553
ENSMUSG00000005983	1700037C18Rik	16	3895179	3908689	RIKEN cDNA 1700037C18 gene [Source:MGI Symbol;Acc:MGI:1920511]	107.494	149.885	135.681	82.6463	122.673	91.8748	0.00116903	-0.000682274	-0.0148816	-0.0348434	0.0141189	-0.00927319	0.999975	0.99465	0.804823	0.46826	0.787662	0.833987
ENSMUSG00000005986	Ankrd13d	19	4270180	4283137	ankyrin repeat domain 13 family, member D [Source:MGI Symbol;Acc:MGI:1915673]	1237.01	1141.95	1599.77	1133.56	1599.7	1161.87	0.00443662	-0.0114625	-0.0370464	-0.05481	-0.00184465	-0.0109183	0.974975	0.91014	0.641427	0.358493	0.987119	0.891958
ENSMUSG00000006005	Tpr	1	150392838	150449935	translocated promoter region, nuclear basket protein [Source:MGI Symbol;Acc:MGI:1922066]	5270.98	1505.72	2446.34	3814.42	4241.59	3402.49	0.0030016	-0.038288	0.128036	0.0533827	-0.034338	-0.0055276	0.999975	0.590873	0.110353	0.209129	0.624189	0.942897
ENSMUSG00000006010	BC003331	1	150361305	150393080	cDNA sequence BC003331 [Source:MGI Symbol;Acc:MGI:2385108]	876.152	1907.48	1198.21	1381.48	1285.28	2087.7	0.00175978	0.0153689	0.0287893	-0.00700217	0.0134809	-0.00785546	0.999975	0.872694	0.724556	0.921557	0.87787	0.933831
ENSMUSG00000006014	Prg4	1	150449412	150466165	proteoglycan 4 (megakaryocyte stimulating factor, articular superficial zone protein) [Source:MGI Symbol;Acc:MGI:1891344]	8.96645	49.8894	99.907	215.346	438.474	202.054	3.96154e-05	0.00580928	0.0156488	0.0998597	0.00864818	-0.00124663	NA	0.83763	0.6244	0.154983	0.70159	0.954478
ENSMUSG00000006019	Dhx34	7	16197147	16222037	DEAH (Asp-Glu-Ala-His) box polypeptide 34 [Source:MGI Symbol;Acc:MGI:1918973]	525.156	291.267	310.761	361.884	446.183	416.668	-0.0024094	-0.0205248	-0.015858	-0.0444339	-0.0313469	-0.0263478	0.999975	0.776274	0.837727	0.497764	0.646392	0.656496
ENSMUSG00000006021	Kptn	7	16119895	16127516	kaptin [Source:MGI Symbol;Acc:MGI:1890380]	297.638	401.424	321.158	242.979	277.948	348.31	-3.55585	-4.02093	-3.79296	-3.14537	-2.96376	-3.46629	5.42701e-164	6.47179e-104	2.92422e-133	1.60893e-158	3.91014e-95	6.98802e-189
ENSMUSG00000006024	Napa	7	16098458	16117975	N-ethylmaleimide sensitive fusion protein attachment protein alpha [Source:MGI Symbol;Acc:MGI:104563]	2869.84	6134.86	6852.52	5891.48	7524.53	8715.18	-0.0110659	-0.185434	-0.183413	-0.187563	-0.238563	-0.309923	0.88161	0.0809	0.00702872	6.41353e-07	4.38375e-09	1.74256e-16
ENSMUSG00000006050	Sra1	18	36666681	36679366	steroid receptor RNA activator 1 [Source:MGI Symbol;Acc:MGI:1344414]	1383.25	1352.03	943.502	1314.88	1496.7	2191.79	0.00137953	0.0385377	-0.0403949	-0.0255969	-0.026882	0.0270442	0.998457	0.659369	0.595885	0.686177	0.724078	0.679979
ENSMUSG00000006057	Atp5g1	11	96068852	96075670	ATP synthase, H+ transporting, mitochondrial F0 complex, subunit C1 (subunit 9) [Source:MGI Symbol;Acc:MGI:107653]	2727.02	5940.86	4722.01	2817.39	2905.65	4558.14	0.0125585	0.0995206	0.0395112	0.0151035	0.101614	0.0380453	0.702222	0.373989	0.61467	0.811048	0.0547075	0.509069
ENSMUSG00000006058	Snf8	11	96034885	96047430	SNF8, ESCRT-II complex subunit, homolog (S. cerevisiae) [Source:MGI Symbol;Acc:MGI:1343161]	1112.5	2582.87	1620.2	1280.8	1492.83	1264.77	0.00282609	0.0540828	0.0280276	-0.0860385	0.0537013	0.0389404	0.999975	0.570931	0.737062	0.0936288	0.419213	0.54128
ENSMUSG00000006095	Tbcb	7	30224131	30232272	tubulin folding cofactor B [Source:MGI Symbol;Acc:MGI:1913661]	2998.49	3457.22	2664.47	1556.41	2057.9	2455.64	0.00322701	0.0665375	-0.0315917	-0.134627	-0.0011029	0.0317145	0.999975	0.533393	0.692119	0.0160412	0.988574	0.620447
ENSMUSG00000006127	Inpp5k	11	75630988	75648871	inositol polyphosphate 5-phosphatase K [Source:MGI Symbol;Acc:MGI:1194899]	999.489	1072.06	873.557	1072.15	1094.17	2162.63	-0.00110096	-3.1664e-05	0.0224127	0.0544889	-0.0665439	0.0258034	0.999975	0.999611	0.785803	0.321434	0.316029	0.712343
ENSMUSG00000006134	Crkl	16	17451987	17486255	v-crk avian sarcoma virus CT10 oncogene homolog-like [Source:MGI Symbol;Acc:MGI:104686]	2682.69	1411.39	1658.94	1637.37	1913.52	2538.62	-0.000955742	-0.0395666	0.00997198	0.0220849	0.0802902	0.0182824	0.999975	0.653859	0.924358	0.752969	0.190902	0.804346
ENSMUSG00000006154	Eps8l1	7	4460674	4480487	EPS8-like 1 [Source:MGI Symbol;Acc:MGI:1914675]	96.5094	298.999	249.35	165.086	156.155	238.493	-3.23041e-05	-0.000839256	0.216595	0.00269759	0.00142419	0.00235928	0.999975	0.985222	0.0984615	0.845784	0.922625	0.85422
ENSMUSG00000006169	Clint1	11	45852051	45910625	clathrin interactor 1 [Source:MGI Symbol;Acc:MGI:2144243]	1915.27	1660.45	2057.02	1767.93	2100.59	1676.9	0.00177878	0.0028688	0.0141412	0.0804293	-0.00447857	0.0126261	0.999975	0.983991	0.88831	0.118993	0.96696	0.876977
ENSMUSG00000006191	Cdkal1	13	29191746	29855674	CDK5 regulatory subunit associated protein 1-like 1 [Source:MGI Symbol;Acc:MGI:1921765]	338.551	292.188	183.104	293.06	294.682	616.852	-1.468e-05	-0.0194331	0.015089	0.0277568	-0.00669606	0.00462502	0.999975	0.77368	0.806893	0.686057	0.938073	0.956769
ENSMUSG00000006205	Htra1	7	130936111	130985660	HtrA serine peptidase 1 [Source:MGI Symbol;Acc:MGI:1929076]	665.1	8252.32	7716.4	4800.91	4913.09	6943.66	-0.000331969	0.009063	0.0436196	-0.0606135	0.0363157	-0.0127258	0.999975	0.82442	0.53159	0.209459	0.641748	0.876977
ENSMUSG00000006215	Zbtb17	4	141444654	141467930	zinc finger and BTB domain containing 17 [Source:MGI Symbol;Acc:MGI:107410]	1117.11	1042.67	870.348	810.261	1154.16	1087.85	0.000577704	-0.0292865	-0.0312603	-0.0302275	0.0645911	0.0956503	0.999975	0.736482	0.693037	0.634092	0.342555	0.134243
ENSMUSG00000006218	Fam131c	4	141368220	141384175	family with sequence similarity 131, member C [Source:MGI Symbol;Acc:MGI:2685539]	1294.4	93.9596	101.518	82.3654	97.1128	335.797	0.000402039	-0.0236933	-0.0150137	-0.0333555	0.00247289	0.0176723	0.999975	0.549043	0.742839	0.470502	0.977853	0.75698
ENSMUSG00000006219	Fblim1	4	141576062	141606096	filamin binding LIM protein 1 [Source:MGI Symbol;Acc:MGI:1921452]	998.659	45.9934	35.1072	32.6414	43.5715	55.326	-0.00159579	-0.0047758	-0.0201975	-0.0101223	-0.00650582	-0.00320767	0.999975	0.908286	NA	0.79006	0.852992	NA
ENSMUSG00000006235	Epor	9	21958897	21963506	erythropoietin receptor [Source:MGI Symbol;Acc:MGI:95408]	16.8318	130.646	83.695	130.548	195.022	222.967	0.000473718	-0.0130617	0.340168	0.00313542	-0.0287293	0.022821	NA	0.798734	0.0945856	0.961839	0.580642	0.615983
ENSMUSG00000006241	Ccdc159	9	21927471	21935872	coiled-coil domain containing 159 [Source:MGI Symbol;Acc:MGI:1914369]	129.545	179.43	103.217	97.7827	100.291	104.889	0.000220925	0.00379223	0.0027135	0.00530204	-0.0308818	0.0108883	0.999975	0.965855	0.965987	0.932567	0.449293	0.804303
ENSMUSG00000006262	Mob1b	5	88720855	88764220	MOB kinase activator 1B [Source:MGI Symbol;Acc:MGI:1915723]	1060.96	1176.26	1220.84	916.369	999.751	1086.06	0.000217345	0.000525086	0.0602293	0.0754334	0.0386948	0.000304865	0.999975	0.993344	0.424171	0.238866	0.589099	0.996625
ENSMUSG00000006273	Atp6v1b2	8	69088646	69113711	ATPase, H+ transporting, lysosomal V1 subunit B2 [Source:MGI Symbol;Acc:MGI:109618]	8871.58	15823.4	27649	18710.3	28555.4	18926.5	0.0241623	-0.0120919	-0.161246	-0.076138	0.00326829	0.0079425	0.85673	0.916082	0.0357937	0.0808371	0.973859	0.935417
ENSMUSG00000006276	Eps15l1	8	72340999	72421460	epidermal growth factor receptor pathway substrate 15-like 1 [Source:MGI Symbol;Acc:MGI:104582]	1887.47	945.925	1074.52	1241.92	1446.82	1400	0.0021581	0.00410913	0.00482455	-0.0179285	-0.133298	-0.0204038	0.999975	0.97346	0.965987	0.788561	0.0523149	0.773458
ENSMUSG00000006281	Tep1	14	50824062	50870560	telomerase associated protein 1 [Source:MGI Symbol;Acc:MGI:109573]	178.264	101.939	111.596	148.345	233.412	263.012	-0.000100444	-0.0010254	0.0104561	0.0221406	-0.0119398	-0.00475435	0.999975	0.989981	0.860316	0.726608	0.859933	0.948261
ENSMUSG00000006288	Ttc5	14	50765415	50785518	tetratricopeptide repeat domain 5 [Source:MGI Symbol;Acc:MGI:2683584]	1442.36	1883.61	1330.84	608.004	666.515	1182.57	0.00141547	0.0178023	0.00226536	-0.0183915	-0.0326645	0.026664	0.999975	0.860674	0.985998	0.797181	0.655013	0.692301
ENSMUSG00000006289	Osgep	14	50906478	50924893	O-sialoglycoprotein endopeptidase [Source:MGI Symbol;Acc:MGI:1913496]	817.247	1050.98	562.997	490.56	464.645	880.986	0.000140077	-0.0127157	-0.0540267	-0.0365416	0.0159897	0.0210186	0.999975	0.899581	0.464181	0.5782	0.8392	0.757279
ENSMUSG00000006299	Aamp	1	74279840	74284738	angio-associated migratory protein [Source:MGI Symbol;Acc:MGI:107809]	3170.45	3873.59	3882.51	3556.08	4125.59	5143.61	0.00536447	-0.0314522	-0.0556643	-0.0518815	0.0045654	-0.0310429	0.999975	0.745467	0.431316	0.238677	0.964334	0.592806
ENSMUSG00000006301	Tmbim1	1	74288247	74305622	transmembrane BAX inhibitor motif containing 1 [Source:MGI Symbol;Acc:MGI:1916910]	199.52	1331.91	713.833	895.841	742.263	2147.28	0.000338541	-0.047338	-0.00210643	0.0156547	0.0131886	0.0121216	0.999975	0.550263	0.983003	0.831828	0.882216	0.888048
ENSMUSG00000006304	Arpc2	1	74236084	74268209	actin related protein 2/3 complex, subunit 2 [Source:MGI Symbol;Acc:MGI:1923959]	5694.33	7847.11	7543.29	6684.52	6246.24	4050.88	0.000923401	-0.0200091	-0.0289525	0.0343237	-0.0331516	0.0238459	0.999975	0.837871	0.708993	0.551694	0.615701	0.691077
ENSMUSG00000006307	Kmt2b	7	30568858	30588726	lysine (K)-specific methyltransferase 2B [Source:MGI Symbol;Acc:MGI:109565]	3384.79	972.556	1199.13	1701.81	1931.42	1692.89	0.000558851	-0.00658076	-0.00362796	0.0629538	0.0447497	-0.0503714	0.999975	0.952216	0.972537	0.209459	0.496332	0.416908
ENSMUSG00000006315	Tmem147	7	30727701	30729540	transmembrane protein 147 [Source:MGI Symbol;Acc:MGI:1915011]	1452.02	2445.8	1667.14	1037.94	1174.99	2145.12	0.0092772	0.14746	0.0171199	-0.034751	0.0522552	-0.00583194	0.660958	0.272068	0.846881	0.588466	0.446626	0.947644
ENSMUSG00000006333	Rps9	7	3703993	3706897	ribosomal protein S9 [Source:MGI Symbol;Acc:MGI:1924096]	10834.2	15872.1	6366.26	4102.98	4106.05	7362.57	-0.000821218	0.0207105	-0.0131678	-0.190404	-0.0852289	-0.00691272	0.999975	0.797812	0.884955	1.35988e-06	0.0739705	0.938079
ENSMUSG00000006335	Tfpt	7	3620324	3629929	TCF3 (E2A) fusion partner [Source:MGI Symbol;Acc:MGI:1916964]	421.237	621.518	553.273	421.634	486.595	519.459	0.00187704	0.0225301	-0.00969214	-0.14233	-0.0199659	-0.00687896	0.999975	0.796217	0.904286	0.0536512	0.790559	0.932444
ENSMUSG00000006342	Susd2	10	75636619	75644008	sushi domain containing 2 [Source:MGI Symbol;Acc:MGI:1918983]	189.584	60.4604	183.496	134.676	596.963	95.9415	-0.00102648	-0.00480171	-0.556305	-0.0307854	-0.0363713	-0.00775047	0.999975	0.92339	0.000653377	0.597885	0.571189	0.862352
ENSMUSG00000006344	Ggt5	10	75589340	75617200	gamma-glutamyltransferase 5 [Source:MGI Symbol;Acc:MGI:1346063]	78.0031	83.4046	73.5341	62.975	72.7959	64.2762	0.000128147	0.0238845	0.0125673	0.0293599	0.0016976	0.0146806	0.999975	0.540176	0.764724	0.504135	0.97427	NA
ENSMUSG00000006345	Ggt1	10	75561604	75586200	gamma-glutamyltransferase 1 [Source:MGI Symbol;Acc:MGI:95706]	30.0602	62.6598	43.1407	45.6856	47.3079	53.4616	0.000123216	-0.00600359	-0.000590228	0.00715526	-0.0017109	-0.00524601	0.999975	0.881449	NA	0.870409	0.976251	NA
ENSMUSG00000006356	Crip2	12	113140236	113145506	cysteine rich protein 2 [Source:MGI Symbol;Acc:MGI:1915587]	4502.95	2852.03	5295.74	2023.96	4980.3	1063.34	-0.0487965	0.0100259	-0.0392481	-0.125114	-0.0496993	0.0182827	0.638581	0.908286	0.62951	0.0310193	0.391943	0.792447
ENSMUSG00000006360	Crip1	12	113146316	113153879	cysteine-rich protein 1 (intestinal) [Source:MGI Symbol;Acc:MGI:88501]	58.678	172.517	77.1484	73.8973	87.9049	138.508	-0.00112762	0.0432085	0.0137179	-0.0194645	0.0156098	0.0661302	0.987847	0.32537	0.740103	0.686853	0.700766	0.17218
ENSMUSG00000006362	Cbfa2t3	8	122625141	122699109	core-binding factor, runt domain, alpha subunit 2, translocated to, 3 (human) [Source:MGI Symbol;Acc:MGI:1338013]	1902.83	717.574	958.345	1475.65	1924.92	1619.2	0.00129393	-0.0129694	0.0427004	0.0113605	0.0718659	-0.01582	0.999975	0.829779	0.513088	0.835824	0.310068	0.860251
ENSMUSG00000006369	Fbln1	15	85205949	85286535	fibulin 1 [Source:MGI Symbol;Acc:MGI:95487]	1594.88	358.529	538.312	442.67	646.204	487.408	-0.000967407	-0.00386244	-0.0107193	-0.00161926	0.0060887	-0.033984	0.999975	0.964257	0.776059	0.984419	0.946427	0.517047
ENSMUSG00000006373	Pgrmc1	X	36598206	36606079	progesterone receptor membrane component 1 [Source:MGI Symbol;Acc:MGI:1858305]	9642.39	11605.3	12351.1	7352.79	9152.16	6940.61	0.00175066	0.0173922	-0.127092	-0.0956698	0.0341129	-0.0350735	0.999975	0.847216	0.142793	0.0389653	0.579777	0.537246
ENSMUSG00000006378	Gcat	15	79030874	79043558	glycine C-acetyltransferase (2-amino-3-ketobutyrate-coenzyme A ligase) [Source:MGI Symbol;Acc:MGI:1349389]	269.93	79.5063	53.612	233.079	328.458	684.301	-0.000223309	-0.000341713	-0.00165118	-0.0569705	-0.0277255	-0.0744823	0.999975	0.997091	NA	0.372122	0.669505	0.270535
ENSMUSG00000006386	Tek	4	94739289	94874976	endothelial-specific receptor tyrosine kinase [Source:MGI Symbol;Acc:MGI:98664]	558.288	657.222	824.955	546.935	695.607	614.219	0.00113376	-0.0170145	0.0124507	-0.000412257	0.145599	0.0643455	0.999975	0.844407	0.876792	0.990949	0.0681871	0.321164
ENSMUSG00000006390	Elovl1	4	118428093	118432953	elongation of very long chain fatty acids (FEN1/Elo2, SUR4/Elo3, yeast)-like 1 [Source:MGI Symbol;Acc:MGI:1858959]	301.719	602.26	296.287	287.818	224.697	509.838	-0.000101293	-0.0433812	0.0183338	0.0268514	-0.00311341	-0.0262319	0.999975	0.464815	0.799246	0.683853	0.968866	0.67558
ENSMUSG00000006392	Med8	4	118409337	118415782	mediator complex subunit 8 [Source:MGI Symbol;Acc:MGI:1915269]	766.008	846.311	579.448	425.971	498.424	718.341	0.00131325	0.027248	0.032748	0.0063606	0.0122791	0.00712083	0.999975	0.767093	0.662925	0.936172	0.891745	0.934857
ENSMUSG00000006395	Hyi	4	118359990	118362744	hydroxypyruvate isomerase (putative) [Source:MGI Symbol;Acc:MGI:1915430]	171.718	209.67	203.585	85.5694	178.811	449.414	0.000178977	0.013861	0.0213878	-0.0229638	-0.0224618	-0.0231347	0.999975	0.818523	0.731231	0.649818	0.684785	0.709773
ENSMUSG00000006398	Cdc20	4	118432901	118437352	cell division cycle 20 [Source:MGI Symbol;Acc:MGI:1859866]	459.728	55.7938	34.361	25.2245	29.1279	156.255	0.00182939	0.00339742	0.00333432	0.00262115	-0.0129648	-0.0238084	0.999975	0.94712	NA	NA	0.54546	0.541367
ENSMUSG00000006403	Adamts4	1	171250421	171260637	a disintegrin-like and metallopeptidase (reprolysin type) with thrombospondin type 1 motif, 4 [Source:MGI Symbol;Acc:MGI:1339949]	332.083	1000.97	264.083	829.858	348.958	1418.79	-0.00158555	-0.51173	0.00320805	0.0505843	0.0231889	-0.0446286	0.999975	0.0214832	0.914092	0.356615	0.662416	0.473851
ENSMUSG00000006411	Nectin4	1	171370099	171388598	nectin cell adhesion molecule 4 [Source:MGI Symbol;Acc:MGI:1918990]	79.9483	79.2518	74.182	197.781	160.006	618.754	0.000216929	-0.00335855	-0.00762488	0.0191337	-0.0211462	-0.00118554	0.999975	0.939233	0.88167	0.77817	0.695147	0.990878
ENSMUSG00000006412	Pfdn2	1	171345670	171359254	prefoldin 2 [Source:MGI Symbol;Acc:MGI:1276111]	1435.93	2364.59	1934.76	1786.09	2361.28	1968.46	0.00273007	0.00480923	-0.0452561	-0.215487	-0.0333545	-0.036128	0.999975	0.972908	0.543585	3.55644e-05	0.645882	0.566749
ENSMUSG00000006418	Rnf114	2	167492645	167516173	ring finger protein 114 [Source:MGI Symbol;Acc:MGI:1933159]	1788	3325.81	2611.21	1555.85	1803.29	2333.97	0.00586598	0.0164079	0.129565	-0.0832448	0.023346	0.0241201	0.931144	0.845889	0.0958076	0.136426	0.753009	0.716222
ENSMUSG00000006423	C330007P06Rik	X	36823737	36874111	RIKEN cDNA C330007P06 gene [Source:MGI Symbol;Acc:MGI:1924894]	742.864	1842.63	1328	1118.27	1078.52	1850.06	0.00078608	-0.0314474	-0.0064915	-0.0403847	-0.00702979	0.00237864	0.999975	0.726103	0.950979	0.490893	0.945414	0.97194
ENSMUSG00000006435	Neurl1a	19	47178820	47259440	neuralized E3 ubiquitin protein ligase 1A [Source:MGI Symbol;Acc:MGI:1334263]	2031.22	8113.16	10658.9	9736.42	14372.4	6550.34	0.000839449	0.00485098	0.0469973	-0.10683	0.0120455	0.00111511	0.999975	0.97013	0.550466	0.0739677	0.932045	0.998504
ENSMUSG00000006442	Srm	4	148591503	148594993	spermidine synthase [Source:MGI Symbol;Acc:MGI:102690]	2222.4	1227.28	1282.1	1183.31	1437.68	1146	0.00160098	-0.0940961	-0.22363	-0.0794626	-0.0700536	-0.0743693	0.999975	0.397943	0.00953578	0.136352	0.304332	0.25116
ENSMUSG00000006445	Epha2	4	141301240	141329384	Eph receptor A2 [Source:MGI Symbol;Acc:MGI:95278]	85.8293	50.2375	73.2078	43.4845	56.5346	58.8277	-0.000301489	0.00495442	0.00666065	0.021057	0.0060016	0.0224502	0.999975	0.91589	0.887643	0.607058	0.886938	NA
ENSMUSG00000006456	Rbm14	19	4800569	4811634	RNA binding motif protein 14 [Source:MGI Symbol;Acc:MGI:1929092]	1308.99	444.152	667.935	620.917	750.351	812.97	-0.00394428	-0.0179515	-0.0122727	0.0217698	0.00949486	0.0300957	0.999975	0.825447	0.893843	0.760065	0.924682	0.648863
ENSMUSG00000006457	Actn3	19	4861223	4877909	actinin alpha 3 [Source:MGI Symbol;Acc:MGI:99678]	83.0061	36.1367	49.6642	59.3272	38.5999	87.2118	0.000852954	0.0126856	0.0129459	-0.0483206	0.0047342	0.292494	0.999975	NA	NA	0.257701	0.895692	NA
ENSMUSG00000006463	Zdhhc24	19	4878668	4885397	zinc finger, DHHC domain containing 24 [Source:MGI Symbol;Acc:MGI:1917855]	454.594	654.27	605.929	468.097	502.37	751.632	0.00396205	-0.00361712	-0.00711191	0.120441	-0.0181843	0.0429191	0.908223	0.973246	0.940679	0.0800045	0.806391	0.490132
ENSMUSG00000006464	Bbs1	19	4886898	4906627	Bardet-Biedl syndrome 1 (human) [Source:MGI Symbol;Acc:MGI:1277215]	1313.36	1280.46	1423.54	1315.97	1624.89	909.539	0.00264755	-0.00688439	-0.0220221	-0.0249637	-0.0130861	-0.0208591	0.999975	0.957873	0.794147	0.701721	0.880994	0.756733
ENSMUSG00000006471	Ndor1	2	25244821	25256022	NADPH dependent diflavin oxidoreductase 1 [Source:MGI Symbol;Acc:MGI:1926047]	842.137	189.301	154.013	595.839	576.991	680.625	0.00165791	0.0111046	0.0155261	0.0151184	0.0480441	0.0378879	0.999975	0.873391	0.79813	0.838471	0.494579	0.540892
ENSMUSG00000006476	Nsmf	2	25054355	25062881	NMDA receptor synaptonuclear signaling and neuronal migration factor [Source:MGI Symbol;Acc:MGI:1861755]	4517.39	48954.3	29004.9	28561	24565.1	3588.41	-0.0012893	0.0240357	0.216895	0.00250377	0.222285	-0.0346138	0.999975	0.746492	0.00345239	0.968088	9.43747e-05	0.585964
ENSMUSG00000006494	Pdk1	2	71873224	71903858	pyruvate dehydrogenase kinase, isoenzyme 1 [Source:MGI Symbol;Acc:MGI:1926119]	1875.25	1893.62	2443.04	1693.15	2796.68	1108.97	-0.00239815	0.0426249	0.058275	0.142457	0.111631	0.0125221	0.976716	0.662023	0.426946	0.00716266	0.0802236	0.848819
ENSMUSG00000006498	Ptbp1	10	79854427	79864771	polypyrimidine tract binding protein 1 [Source:MGI Symbol;Acc:MGI:97791]	2359.19	701.733	657.792	762.483	893.616	1145.82	-0.00486648	-0.020356	-0.0251797	-0.057164	0.0482441	-0.0508826	0.974975	0.797887	0.73803	0.343327	0.526372	0.423481
ENSMUSG00000006517	Mvd	8	122433601	122443422	mevalonate (diphospho) decarboxylase [Source:MGI Symbol;Acc:MGI:2179327]	1348.85	1048.62	813.501	479.861	608.303	616.924	0.000786142	-0.0131901	-0.024301	-0.0105447	0.0195323	0.00600072	0.999975	0.879403	0.749911	0.884285	0.768625	0.945114
ENSMUSG00000006519	Cyba	8	122424776	122432930	cytochrome b-245, alpha polypeptide [Source:MGI Symbol;Acc:MGI:1316658]	165.538	529.16	292.446	137.216	162.084	263.333	-0.000166836	0.0107646	-0.00567821	-0.0843935	0.0469588	0.00109908	0.999975	0.892651	0.944881	0.197284	0.342555	0.986923
ENSMUSG00000006522	Itih3	14	30908573	30923760	inter-alpha trypsin inhibitor, heavy chain 3 [Source:MGI Symbol;Acc:MGI:96620]	100.845	893.924	470.687	648.768	714.526	2934.59	-0.00041851	-0.00994403	0.0170076	-0.547512	-0.0127347	-0.309613	0.999975	0.904884	0.802366	5.46521e-16	0.882007	6.04401e-10
ENSMUSG00000006526	Tmem110	14	30825590	30876986	transmembrane protein 110 [Source:MGI Symbol;Acc:MGI:1921500]	578.802	901.473	680.531	616.342	703.162	940.539	0.00207922	-0.00839018	0.00465843	-0.0377072	0.00347585	-0.0134142	0.999975	0.946024	0.967712	0.560872	0.97427	0.853089
ENSMUSG00000006527	Sfmbt1	14	30714849	30822713	Scm-like with four mbt domains 1 [Source:MGI Symbol;Acc:MGI:1859609]	1213.11	671.235	912.565	1141.01	1392.6	1226.11	-0.000112027	-0.0160957	-0.00663731	0.0211426	-0.0558756	0.0118331	0.999975	0.840971	0.947252	0.753697	0.407985	0.886175
ENSMUSG00000006567	Atp7b	8	21992785	22060305	ATPase, Cu++ transporting, beta polypeptide [Source:MGI Symbol;Acc:MGI:103297]	229.626	85.0916	48.1489	67.2537	55.433	95.3726	-0.00010053	-0.00896091	-0.011319	-0.0173452	-0.00915862	-0.00283191	0.999975	0.807503	NA	0.730509	0.796545	0.957587
ENSMUSG00000006574	Slc4a1	11	102348824	102366203	solute carrier family 4 (anion exchanger), member 1 [Source:MGI Symbol;Acc:MGI:109393]	76.1495	60.5898	61.092	15.6781	23.9415	77.8404	0.000444979	-0.0105807	-0.00201328	0.0206988	0.000721463	0.024646	0.999975	0.433322	0.956263	NA	NA	NA
ENSMUSG00000006575	Rundc3a	11	102393403	102402555	RUN domain containing 3A [Source:MGI Symbol;Acc:MGI:1858752]	5084.7	15190.9	12690.6	9471.23	13276.9	9773.07	-0.000131353	0.0209666	0.044058	-0.0385553	0.0975077	0.0791353	0.999975	0.840867	0.5342	0.433616	0.0371036	0.12053
ENSMUSG00000006576	Slc4a3	1	75546266	75562172	solute carrier family 4 (anion exchanger), member 3 [Source:MGI Symbol;Acc:MGI:109350]	3500.62	2830.71	5585.21	3469.42	6464.37	2870.51	0.000214426	-0.0130966	-0.0379953	-0.0558046	0.0969537	-0.0178216	0.999975	0.945334	0.642418	0.251791	0.05778	0.80162
ENSMUSG00000006585	Cdt1	8	122568015	122573554	chromatin licensing and DNA replication factor 1 [Source:MGI Symbol;Acc:MGI:1914427]	300.438	47.5032	48.2125	43.2368	66.8409	170.768	0.000375937	-0.0032457	-0.000541232	-0.0255743	-0.0237914	-0.0530734	0.999975	0.9262	NA	0.497049	0.452346	0.197441
ENSMUSG00000006586	Runx1t1	4	13743436	13893649	runt-related transcription factor 1; translocated to, 1 (cyclin D-related) [Source:MGI Symbol;Acc:MGI:104793]	3933.31	394.291	439.834	804.688	725.614	512.731	-0.000971093	-0.0117629	0.0762141	0.0175554	0.00319808	0.0775364	0.999975	0.851097	0.321805	0.841826	0.974628	0.250138
ENSMUSG00000006589	Aprt	8	122574635	122576909	adenine phosphoribosyl transferase [Source:MGI Symbol;Acc:MGI:88061]	1061.87	1087.13	751.384	491.846	532.141	573.205	0.00135617	-0.00638647	-0.235081	-0.0811902	-0.0319065	-0.0203408	0.999975	0.961271	0.0133454	0.21114	0.638338	0.754798
ENSMUSG00000006599	Gtf2h1	7	46796103	46823800	general transcription factor II H, polypeptide 1 [Source:MGI Symbol;Acc:MGI:1277216]	1083.78	1353.67	1244.31	1013.94	1224.73	1394.06	-0.000177208	-0.0136071	0.00535408	0.0331827	-0.0800205	-0.0405786	0.999975	0.891371	0.964725	0.598661	0.24	0.516886
ENSMUSG00000006611	Hfe	13	23702034	23710854	hemochromatosis [Source:MGI Symbol;Acc:MGI:109191]	88.0344	313.732	204.404	171.792	174.885	536.337	0.0011075	0.0334291	0.0211565	0.0153166	0.0289979	0.0158158	0.999975	0.568153	0.717353	0.815539	0.574856	0.81648
ENSMUSG00000006638	Abhd1	5	30950066	30955091	abhydrolase domain containing 1 [Source:MGI Symbol;Acc:MGI:1931013]	31.2124	16.6689	11.9726	47.16	48.6204	107.094	0.000265507	-0.00391475	-0.00471814	-0.0297488	-0.000537497	-0.0310374	0.999975	NA	NA	0.461084	0.991005	0.389274
ENSMUSG00000006641	Slc5a6	5	31036036	31048924	solute carrier family 5 (sodium-dependent vitamin transporter), member 6 [Source:MGI Symbol;Acc:MGI:2660847]	801.334	425.017	565.598	564.852	780.059	981.964	0.00076449	-0.0200769	-0.182687	-0.17064	-0.304623	-0.0476742	0.999975	0.718657	0.0842031	0.0170193	0.000506453	0.461923
ENSMUSG00000006649	Nphs1	7	30458315	30487223	nephrosis 1, nephrin [Source:MGI Symbol;Acc:MGI:1859637]	8.91461	71.6249	71.8312	42.6484	47.4511	21.5272	-2.69173e-05	0.0102917	0.0243444	-0.0123542	-0.00749673	-0.00902795	NA	0.798734	0.477418	0.769062	0.829249	NA
ENSMUSG00000006651	Aplp1	7	30434982	30445535	amyloid beta (A4) precursor-like protein 1 [Source:MGI Symbol;Acc:MGI:88046]	21606.3	29455.3	49703.7	40368.5	51853.5	24982	-0.00236456	-0.147542	-0.0640516	-0.0316049	0.0320813	-0.0791353	0.999975	0.2037	0.367652	0.440825	0.556417	0.0815283
ENSMUSG00000006673	Qrich1	9	108516806	108560163	glutamine-rich 1 [Source:MGI Symbol;Acc:MGI:1916482]	2951.49	1784.98	2178.88	2084.31	2545.6	2330.18	0.00163669	-0.0337262	-0.0190704	0.03142	-0.0399701	-0.0102873	0.999975	0.704549	0.812025	0.569678	0.537603	0.901046
ENSMUSG00000006675	P4htm	9	108578862	108597667	prolyl 4-hydroxylase, transmembrane (endoplasmic reticulum) [Source:MGI Symbol;Acc:MGI:1921693]	545.185	1742.03	2017.16	2008.88	2524.06	2705.34	-0.000725397	-0.0248525	-0.199065	-0.136099	-0.0686684	-0.0545815	0.999975	0.757906	0.00788482	0.00365474	0.277041	0.377102
ENSMUSG00000006676	Usp19	9	108490602	108502337	ubiquitin specific peptidase 19 [Source:MGI Symbol;Acc:MGI:1918722]	3822.72	2203.24	2999.76	3378.83	3997.36	4087.3	4.30596e-05	-0.00614658	-0.00159301	0.0614232	0.00772929	0.0594971	0.999975	0.963925	0.988111	0.191674	0.941373	0.283542
ENSMUSG00000006678	Pola1	X	93304767	93632155	polymerase (DNA directed), alpha 1 [Source:MGI Symbol;Acc:MGI:99660]	439.338	157.57	108.13	138.945	113.141	251.931	-0.000169063	-0.0020075	0.00971676	0.00917154	0.00163857	0.00420781	0.999975	0.969232	0.861058	0.891126	0.982799	0.952385
ENSMUSG00000006699	Cdc42	4	137319696	137357720	cell division cycle 42 [Source:MGI Symbol;Acc:MGI:106211]	13091.8	14728.1	13358.4	7115.44	8677.13	11983.4	-0.000840288	0.0165685	-0.0373828	-0.0105517	0.0503827	0.0147495	0.999975	0.862844	0.632892	0.856542	0.354363	0.858741
ENSMUSG00000006705	Pknox1	17	31564749	31607684	Pbx/knotted 1 homeobox [Source:MGI Symbol;Acc:MGI:1201409]	940.042	371.33	411.15	420.442	484.018	619.053	-0.00211135	-0.00356947	0.0325786	-0.0142403	-0.0321329	-0.107269	0.999975	0.969133	0.630655	0.838402	0.633398	0.146376
ENSMUSG00000006711	D130043K22Rik	13	24845135	24901270	RIKEN cDNA D130043K22 gene [Source:MGI Symbol;Acc:MGI:3036268]	559.309	466.123	1202.47	984.475	1666.81	192.388	0.00251671	0.00204297	-0.00206318	0.162598	-0.0138197	-0.0305452	0.999975	0.967346	0.982739	0.00358527	0.868624	0.517608
ENSMUSG00000006715	Gmnn	13	24751845	24761923	geminin [Source:MGI Symbol;Acc:MGI:1927344]	133.888	144.613	87.8002	57.3204	64.0669	131.506	0.00140219	0.0120404	-0.0138854	-0.00176885	0.00338513	0.0140396	0.999975	0.822337	0.740103	0.978764	0.934529	0.755737
ENSMUSG00000006717	Acot13	13	24817948	24831517	acyl-CoA thioesterase 13 [Source:MGI Symbol;Acc:MGI:1914084]	337.457	2767.03	1149.24	1104.73	1036.24	1436.34	0.000390066	0.030718	-0.0796272	-0.182474	-0.0195576	0.0145116	0.999975	0.747029	0.292229	0.000905225	0.803247	0.848795
ENSMUSG00000006720	Zfp184	13	21945094	21960779	zinc finger protein 184 (Kruppel-like) [Source:MGI Symbol;Acc:MGI:1922244]	482.676	92.2122	72.9472	73.6448	91.8884	45.3328	-0.000112025	0.00762912	-0.0158062	0.0318556	0.0362563	0.0016746	0.999975	0.864714	0.658137	0.475799	0.310068	NA
ENSMUSG00000006728	Cdk4	10	127063534	127067920	cyclin-dependent kinase 4 [Source:MGI Symbol;Acc:MGI:88357]	5533.99	2283.28	1084.07	890.521	893.976	1474.39	0.00218717	-0.0105965	-0.134332	-0.0288806	-0.042187	-0.0151745	0.999975	0.9262	0.111968	0.662443	0.547814	0.882878
ENSMUSG00000006731	B4galnt1	10	127165156	127172340	beta-1,4-N-acetyl-galactosaminyl transferase 1 [Source:MGI Symbol;Acc:MGI:1342057]	2899.16	1970.98	2963.48	3753.54	5263.7	2401.32	0.00158264	-0.00805963	0.0339067	0.0301548	0.0297706	-0.0151702	0.999975	0.943687	0.672619	0.522537	0.663477	0.844965
ENSMUSG00000006732	Mettl1	10	127041414	127046365	methyltransferase like 1 [Source:MGI Symbol;Acc:MGI:1339986]	290.452	445.671	372.223	267.6	278.771	217.916	-0.000392027	-0.00323777	-0.00382119	-0.0430888	-0.00422753	-0.00791126	0.999975	0.970382	0.965987	0.512357	0.964334	0.903
ENSMUSG00000006736	Tspan31	10	127067317	127070261	tetraspanin 31 [Source:MGI Symbol;Acc:MGI:1914375]	1624.35	1496.24	1426.02	1254.51	1571.97	2165.19	0.00155068	0.00668069	-0.0049725	-0.0358555	0.0997876	0.0231805	0.999975	0.959778	0.962938	0.551542	0.103242	0.731798
ENSMUSG00000006740	Kif5b	18	6201002	6242174	kinesin family member 5B [Source:MGI Symbol;Acc:MGI:1098268]	5259.04	11829	6950.17	8233.31	7607.17	11766.7	0.00696127	-0.00345554	0.104417	-0.029616	-0.0060707	0.00190246	0.999975	0.975231	0.119589	0.640534	0.957628	0.980863
ENSMUSG00000006763	Saal1	7	46686108	46710680	serum amyloid A-like 1 [Source:MGI Symbol;Acc:MGI:1926185]	701.339	397.298	299.035	295.392	318.585	680.244	0.000423728	-0.0045478	-0.0702297	0.0158904	0.0883039	0.00570668	0.999975	0.967346	0.338055	0.818845	0.233331	0.94712
ENSMUSG00000006764	Tph2	10	115078641	115185022	tryptophan hydroxylase 2 [Source:MGI Symbol;Acc:MGI:2651811]	210.112	146.136	52.0126	33.9329	18.9182	33.3362	0.00176403	0.0193776	0.0147326	0.0205199	0.0041938	-0.00120647	0.998457	0.622413	NA	0.461124	NA	NA
ENSMUSG00000006782	Cnp	11	100574904	100591729	2',3'-cyclic nucleotide 3' phosphodiesterase [Source:MGI Symbol;Acc:MGI:88437]	1302.15	19359.1	4996.4	8308.32	3609.68	14799.5	0.00164592	-0.325688	0.000764329	0.0157738	0.0244938	-0.0353152	0.999975	0.12616	0.986841	0.797092	0.700433	0.539657
ENSMUSG00000006784	Ttc25	11	100545607	100572568	tetratricopeptide repeat domain 25 [Source:MGI Symbol;Acc:MGI:1921657]	55.6605	21.3813	22.0307	22.2811	37.7803	32.7322	-0.00147898	0.00383006	0.00429363	-0.014455	0.00583295	-0.00616404	0.888798	NA	NA	NA	0.867889	NA
ENSMUSG00000006800	Sulf2	2	166073089	166155663	sulfatase 2 [Source:MGI Symbol;Acc:MGI:1919293]	5748.97	2352.13	5018.22	3489.92	4860.28	941.77	0.000654985	-0.0358165	-0.035945	-0.00949906	-0.0433926	-0.173672	0.999975	0.633328	0.6483	0.896458	0.523994	0.0370281
ENSMUSG00000006818	Sod2	17	13007839	13018119	superoxide dismutase 2, mitochondrial [Source:MGI Symbol;Acc:MGI:98352]	2618.97	5260.36	5621.67	4114.5	4747.36	5047.1	0.00262239	0.0118437	0.0604435	0.0900709	0.0639427	0.0380645	0.999975	0.92204	0.390967	0.0778566	0.196575	0.535016
ENSMUSG00000006850	Tmco6	18	36735068	36742391	transmembrane and coiled-coil domains 6 [Source:MGI Symbol;Acc:MGI:1919233]	272.683	403.231	254.652	147.592	152.483	377.73	-0.00161174	0.0191835	-0.0222357	-0.0127736	-0.0414623	0.0416164	0.999975	0.75753	0.734531	0.841758	0.421089	0.469833
ENSMUSG00000006906	Stambp	6	83543211	83572729	STAM binding protein [Source:MGI Symbol;Acc:MGI:1917777]	1274.87	759.735	875.144	925.105	1094.72	1125.7	-0.00163936	-0.016908	-0.116622	-0.00763107	-0.0140964	0.0343824	0.999975	0.842111	0.174029	0.906806	0.872755	0.595438
ENSMUSG00000006920	Ezh1	11	101191115	101226463	enhancer of zeste 1 polycomb repressive complex 2 subunit [Source:MGI Symbol;Acc:MGI:1097695]	1028.28	1304.96	1268.13	2446.78	2584.2	3128.71	0.000489788	0.00973293	0.00336614	0.171091	-0.00606403	0.080147	0.999975	0.923229	0.974376	8.17266e-05	0.955067	0.134054
ENSMUSG00000006930	Hap1	11	100347327	100356128	huntingtin-associated protein 1 [Source:MGI Symbol;Acc:MGI:1261831]	13249.3	2248.44	2379.63	3998.93	4570.54	2229.61	0.168168	0.00140831	-0.0281192	-0.197083	-0.174592	0.0420986	0.00646381	0.987887	0.50218	0.00346091	0.0187236	0.486912
ENSMUSG00000006931	P3h4	11	100408456	100414836	prolyl 3-hydroxylase family member 4 (non-enzymatic) [Source:MGI Symbol;Acc:MGI:1913430]	470.311	517.17	286.193	370.488	363.83	683.903	0.00193286	0.00200192	0.00174303	-0.0793736	0.00193895	-0.0264639	0.999975	0.987217	0.984747	0.2315	0.987119	0.691674
ENSMUSG00000006932	Ctnnb1	9	120929216	120960507	catenin (cadherin associated protein), beta 1 [Source:MGI Symbol;Acc:MGI:88276]	23562.5	19062.1	22461.2	14063.3	16581.7	19229.9	-0.0169327	-0.00380037	0.00519564	-0.0468102	0.00353708	-0.0438797	0.974975	0.9716	0.965987	0.265207	0.976088	0.331067
ENSMUSG00000006941	Eif1b	9	120492232	120495330	eukaryotic translation initiation factor 1B [Source:MGI Symbol;Acc:MGI:1916219]	3091.64	3852.13	2575.03	2545.77	2299.26	3593.76	0.00161448	-0.0112776	-0.0497983	-0.0287838	0.00138487	-0.00619242	0.999975	0.931761	0.495695	0.584398	0.989507	0.945474
ENSMUSG00000006958	Chrd	16	20733127	20742384	chordin [Source:MGI Symbol;Acc:MGI:1313268]	252.414	964.01	454.515	769.256	424.174	600.107	-0.000646321	0.00583919	0.00410957	0.0914365	-0.143902	-0.00370638	0.999975	0.959778	0.965469	0.157255	0.11399	0.966013
ENSMUSG00000006998	Psmd2	16	20651652	20663414	proteasome (prosome, macropain) 26S subunit, non-ATPase, 2 [Source:MGI Symbol;Acc:MGI:1096584]	8128.82	5770.43	8650.03	5888.81	7708.61	7964.3	0.00732553	-0.0498072	-0.0338376	-0.0249707	0.0109497	-0.00388859	0.988051	0.58601	0.660502	0.598661	0.915319	0.964269
ENSMUSG00000007021	Syngr3	17	24685092	24689955	synaptogyrin 3 [Source:MGI Symbol;Acc:MGI:1341881]	4011.4	4373.76	6300.14	4839.39	5763.68	2621.69	0.00362766	-0.00256335	-0.0632371	0.0042727	0.12363	0.00927585	0.999975	0.983991	0.387955	0.957723	0.0224788	0.9072
ENSMUSG00000007029	Vars	17	35000987	35016322	valyl-tRNA synthetase [Source:MGI Symbol;Acc:MGI:90675]	2784.9	744.073	1001.37	1421.25	1554.52	1897.95	0.00102179	-0.0214778	-0.0528825	0.0263239	-0.0324918	0.00736666	0.999975	0.791535	0.480785	0.668802	0.656768	0.935417
ENSMUSG00000007033	Hspa1l	17	34972703	34979285	heat shock protein 1-like [Source:MGI Symbol;Acc:MGI:96231]	20.7226	59.0811	61.1955	13.9198	16.8118	14.7608	-0.00047301	0.00126201	0.00202553	0.0110639	0.00887448	0.00124817	0.999975	0.983991	0.978216	NA	NA	NA
ENSMUSG00000007036	Abhd16a	17	35089263	35102987	abhydrolase domain containing 16A [Source:MGI Symbol;Acc:MGI:99476]	1216.36	2016.48	2115.75	1781.59	2282.96	9409.06	-0.000597158	0.00232	-0.0395944	-0.0877968	-0.0482236	-0.00314608	0.999975	0.988969	0.61248	0.0874008	0.459113	0.96935
ENSMUSG00000007038	Neu1	17	34931253	34935953	neuraminidase 1 [Source:MGI Symbol;Acc:MGI:97305]	738.201	1278.34	1445.2	1295.61	1725.62	2021.66	0.00181422	-0.00972375	-0.0996633	-0.00328527	-0.0848446	-0.0901331	0.999975	0.91772	0.203361	0.962436	0.196008	0.0948403
ENSMUSG00000007039	Ddah2	17	35059035	35062095	dimethylarginine dimethylaminohydrolase 2 [Source:MGI Symbol;Acc:MGI:1859016]	3383.9	972.728	478.304	269.725	302.217	1481.04	-0.0132695	-0.0229948	-0.0402626	-0.120863	-0.00199615	0.0110737	0.821742	0.745241	0.565763	0.12241	0.982674	0.895187
ENSMUSG00000007041	Clic1	17	35049966	35058749	chloride intracellular channel 1 [Source:MGI Symbol;Acc:MGI:2148924]	778.836	709.648	440.649	232.233	300.269	1518.47	-0.00226112	0.00925974	0.00672411	-0.0284956	0.00856011	0.228616	0.999975	0.875832	0.943581	0.656894	0.918301	0.00311545
ENSMUSG00000007050	Lsm2	17	34981862	34985891	LSM2 homolog, U6 small nuclear RNA and mRNA degradation associated [Source:MGI Symbol;Acc:MGI:90676]	492.332	180.961	148.203	135.441	172.947	339.593	0.000266465	0.00812105	-0.0355234	-0.0220844	0.000516624	0.0255805	0.999975	0.909167	0.477037	0.72162	0.993465	0.665432
ENSMUSG00000007080	Pole	5	110286306	110337474	polymerase (DNA directed), epsilon [Source:MGI Symbol;Acc:MGI:1196391]	506.832	40.6526	34.9829	62.8837	62.5595	64.7093	-0.00109656	-0.0176355	0.00595276	0.0183674	0.00578513	-0.00799866	0.999975	0.447801	NA	0.705844	0.889057	NA
ENSMUSG00000007097	Atp1a2	1	172271709	172298064	ATPase, Na+/K+ transporting, alpha 2 polypeptide [Source:MGI Symbol;Acc:MGI:88106]	11762.1	29935.7	39364.6	40956.1	50041.6	49212.9	0.00482529	-0.0231566	0.0500031	-0.0833937	0.0247452	-0.130919	0.999975	0.763059	0.57169	0.0662069	0.725264	0.00124506
ENSMUSG00000007207	Stx1a	5	135023482	135051100	syntaxin 1A (brain) [Source:MGI Symbol;Acc:MGI:109355]	3085.39	5294.22	15700.4	3637.2	11657.3	125.753	0.00408441	0.0270452	-0.0546434	-0.140842	-0.0178854	0.0151076	0.999975	0.745467	0.419372	0.0167395	0.789052	0.602436
ENSMUSG00000007216	Zfp775	6	48602063	48623227	zinc finger protein 775 [Source:MGI Symbol;Acc:MGI:2683557]	428.132	242.076	199.402	216.389	240.676	309.224	0.00208791	-0.0305603	-0.019081	-0.0385682	-0.00639826	-0.0209269	0.999975	0.590556	0.754667	0.54752	0.931718	0.723665
ENSMUSG00000007279	Scube2	7	109798676	109865679	signal peptide, CUB domain, EGF-like 2 [Source:MGI Symbol;Acc:MGI:1928765]	70.2214	26.9184	29.523	42.3028	41.2967	28.5928	0.000609982	0.00443332	0.0124325	0.0124079	0.0107308	-0.000725696	0.999975	NA	NA	0.778459	0.698285	NA
ENSMUSG00000007338	Mrpl49	19	6053630	6057751	mitochondrial ribosomal protein L49 [Source:MGI Symbol;Acc:MGI:108180]	952.023	1520.75	1207.89	923.078	1067.92	1691.01	-0.000403866	0.0259554	-0.0133611	-0.0268193	0.0111481	-0.0014137	0.999975	0.78745	0.885966	0.684829	0.91515	0.986923
ENSMUSG00000007379	Dennd2c	3	103102604	103169769	DENN/MADD domain containing 2C [Source:MGI Symbol;Acc:MGI:3036254]	84.3384	40.8609	36.1999	21.1848	25.9786	23.3175	0.000455254	-0.00401381	-0.008483	-0.018949	-0.0120839	-0.000238921	0.999975	0.911787	NA	NA	0.593927	NA
ENSMUSG00000007411	Mark3	12	111574510	111656227	MAP/microtubule affinity regulating kinase 3 [Source:MGI Symbol;Acc:MGI:1341865]	4448.49	2606.08	2901.18	2212.86	2600.28	2734.94	0.00656865	0.00341886	0.113108	0.0454436	0.0802818	0.0344893	0.974975	0.978579	0.11927	0.369811	0.144663	0.563199
ENSMUSG00000007415	Gatad1	5	3632932	3657185	GATA zinc finger domain containing 1 [Source:MGI Symbol;Acc:MGI:1914460]	2151.89	4215.57	3500.46	2121.92	2955.21	2984.26	0.00188357	0.0467355	0.0492336	-0.0487772	0.0596215	-0.009777	0.999975	0.632154	0.513088	0.32979	0.324233	0.909528
ENSMUSG00000007440	Pcdha11	18	37005203	37187657	protocadherin alpha 11 [Source:MGI Symbol;Acc:MGI:1298372]	112.415	26.1544	79.2306	72.7194	99.9607	68.3074	0.000280944	-0.000538058	0.0191095	0.0366697	0.01043	-0.00501746	0.999975	NA	0.573134	0.309266	0.821774	NA
ENSMUSG00000007458	M6pr	6	122308720	122317680	mannose-6-phosphate receptor, cation dependent [Source:MGI Symbol;Acc:MGI:96904]	1334.54	2723.98	2463.97	2661.12	2870.88	4601	0.00116909	0.00700131	-0.015842	-0.0328523	0.00371374	0.0519369	0.999975	0.962348	0.858122	0.541494	0.974128	0.326567
ENSMUSG00000007476	Lrrc8a	2	30237715	30263790	leucine rich repeat containing 8A [Source:MGI Symbol;Acc:MGI:2652847]	451.996	280.81	324.936	393.225	453.243	732.892	0.000580541	0.00334814	0.0267552	-0.0532492	0.0544097	-0.02121	0.999975	0.969133	0.688944	0.414013	0.384218	0.707147
ENSMUSG00000007480	Mc5r	18	68337603	68339711	melanocortin 5 receptor [Source:MGI Symbol;Acc:MGI:99420]	32.7424	62.772	55.2642	11.3083	16.3905	8.19896	-0.000112288	0.0031352	-0.00071374	-0.00245387	-0.000801328	0.00694939	0.999975	0.961793	NA	NA	NA	NA
ENSMUSG00000007564	Ppp2r1a	17	20945311	20965916	protein phosphatase 2, regulatory subunit A, alpha [Source:MGI Symbol;Acc:MGI:1926334]	17741	12902.9	21063.9	17002.1	21237.4	16333.8	0.00148493	-0.0518217	-0.0422337	-0.0163914	0.0194222	-0.0359925	0.999975	0.59508	0.585424	0.742204	0.777787	0.535016
ENSMUSG00000007570	Fance	17	28313530	28326568	Fanconi anemia, complementation group E [Source:MGI Symbol;Acc:MGI:1920025]	435.348	485.528	323.06	354.05	341.524	497.723	0.000108476	0.00915721	0.0357213	-0.00801349	-0.114849	-0.0146143	0.999975	0.929815	0.601007	0.917474	0.164596	0.83201
ENSMUSG00000007589	Tinf2	14	55679083	55681817	Terf1 (TRF1)-interacting nuclear factor 2 [Source:MGI Symbol;Acc:MGI:107246]	307.378	523.13	277.29	245.554	269.315	979.525	-0.000164456	0.0126754	-0.0232646	-0.0650643	0.0287116	-0.00142696	0.999975	0.889454	0.713859	0.322049	0.651704	0.987097
ENSMUSG00000007594	Hapln4	8	70083457	70090862	hyaluronan and proteoglycan link protein 4 [Source:MGI Symbol;Acc:MGI:2679531]	91.0154	1023.89	2210.75	3707.95	4707.15	5152.49	0.00112071	-0.0063422	0.136879	0.266316	0.0423698	-0.00427578	0.999975	0.925279	0.151037	3.41522e-06	0.542403	0.964229
ENSMUSG00000007603	Dus3l	17	56764751	56770092	dihydrouridine synthase 3-like (S. cerevisiae) [Source:MGI Symbol;Acc:MGI:2147092]	1568.98	1435.41	1003.84	923.272	926.331	1848.69	0.00125365	0.0199213	-0.0141713	-0.0413909	-0.0842805	0.0304295	0.999975	0.821743	0.878082	0.516312	0.248539	0.651241
ENSMUSG00000007610	Gtpbp3	8	71488103	71499583	GTP binding protein 3 [Source:MGI Symbol;Acc:MGI:1917609]	384.954	734.099	499.942	528.78	583.392	603.189	0.00121847	-0.0194105	-0.0152035	-0.0406102	-0.0216437	-0.015585	0.999975	0.828525	0.854242	0.534512	0.771277	0.824418
ENSMUSG00000007613	Tgfbr1	4	47353222	47414931	transforming growth factor, beta receptor I [Source:MGI Symbol;Acc:MGI:98728]	2237.83	1367.49	1408.36	904.044	1111.13	498.996	-0.00577552	-0.0184971	0.0036808	0.0935718	0.0294637	0.0113581	0.908223	0.821743	0.973608	0.136947	0.69278	0.88129
ENSMUSG00000007617	Homer1	13	93303757	93404129	homer scaffolding protein 1 [Source:MGI Symbol;Acc:MGI:1347345]	1808.18	3855.71	8425.66	3183.91	7347.78	1072.11	-0.00492169	0.000826862	0.0173394	0.105862	0.129875	0.0531205	0.999975	0.99538	0.665532	0.0756611	0.148443	0.378792
ENSMUSG00000007646	Rad51c	11	87376645	87404954	RAD51 paralog C [Source:MGI Symbol;Acc:MGI:2150020]	125.711	102.181	104.581	91.1295	97.4975	176.855	-0.00111884	0.0106419	0.00756664	0.0627805	-0.00433609	0.0353651	0.999975	0.809327	0.899317	0.23166	0.934117	0.385289
ENSMUSG00000007653	Gabrb2	11	42419757	42629028	gamma-aminobutyric acid (GABA) A receptor, subunit beta 2 [Source:MGI Symbol;Acc:MGI:95620]	2407.17	1622.4	3909.71	4159.89	6322.22	6814.06	-0.000921372	-0.00886598	-0.00363844	0.104739	-0.0509966	0.0169196	0.999975	0.812155	0.951613	0.0624402	0.448195	0.823996
ENSMUSG00000007655	Cav1	6	17306335	17341452	caveolin 1, caveolae protein [Source:MGI Symbol;Acc:MGI:102709]	1183.89	745.403	599.192	485.543	531.831	600.454	-0.000131461	0.0129863	0.0180075	0.0339717	0.129584	0.199974	0.999975	0.875832	0.799175	0.609953	0.130083	0.0386817
ENSMUSG00000007656	Arpp19	9	75037614	75060313	cAMP-regulated phosphoprotein 19 [Source:MGI Symbol;Acc:MGI:1891691]	4249.1	5684.48	13146.8	2749.7	9262.19	2192.38	-0.00194308	0.0489293	0.0126952	-0.0175433	-0.00567668	0.0233187	0.999975	0.563526	0.90223	0.774383	0.940409	0.738052
ENSMUSG00000007659	Bcl2l1	2	152780668	152831728	BCL2-like 1 [Source:MGI Symbol;Acc:MGI:88139]	3279.01	3427.78	3489.01	3062.56	3806.95	4995.77	0.00310925	0.0068289	0.00900594	-0.0671867	0.0364285	0.0730783	0.999975	0.960963	0.928858	0.175718	0.552442	0.163789
ENSMUSG00000007670	Khsrp	17	57021058	57031507	KH-type splicing regulatory protein [Source:MGI Symbol;Acc:MGI:1336214]	5383.73	1502.73	2007.27	3288.26	3865.98	2894.07	-4.69019e-05	-0.174899	-0.373973	0.0632658	-0.010269	-0.043563	0.999975	0.240143	0.00200004	0.121241	0.914371	0.466257
ENSMUSG00000007682	Dio2	12	90724554	90738438	deiodinase, iodothyronine, type II [Source:MGI Symbol;Acc:MGI:1338833]	309.671	5692.24	6031.74	2077.09	3934.07	1782.44	-0.000973767	0.00726579	0.0233819	0.193977	0.290979	-0.0187009	0.999975	0.787654	0.475773	0.000340416	1.07811e-05	0.763159
ENSMUSG00000007721	Ccdc124	8	70868227	70873935	coiled-coil domain containing 124 [Source:MGI Symbol;Acc:MGI:1916403]	1489.85	4110.68	3007.64	1671.81	2080.65	2083.84	0.00201855	0.0226201	-0.00949996	-0.107143	0.0112591	0.0743283	0.999975	0.823423	0.926444	0.0413279	0.898976	0.232133
ENSMUSG00000007739	Cct4	11	22990519	23003780	chaperonin containing Tcp1, subunit 4 (delta) [Source:MGI Symbol;Acc:MGI:104689]	7730.68	3704.02	3331.24	2861.6	3401.9	4368.73	0.00166114	-0.0104394	-0.0489822	-0.109133	0.00034823	0.0566206	0.999975	0.893522	0.523025	0.0102758	0.997723	0.336489
ENSMUSG00000007777	0610009B22Rik	11	51685386	51688874	RIKEN cDNA 0610009B22 gene [Source:MGI Symbol;Acc:MGI:1913300]	361.204	808.313	517.423	320.379	328.958	536.948	7.25917e-05	0.0158909	-0.0208926	-0.0331882	0.0622445	0.0170548	0.999975	0.857634	0.766178	0.619002	0.433851	0.80587
ENSMUSG00000007783	Cpt1c	7	44959372	44974851	carnitine palmitoyltransferase 1c [Source:MGI Symbol;Acc:MGI:2446526]	1307.21	2262.31	2441.57	3363.08	3276.21	1947.2	0.000940988	-0.0293965	-0.0745276	-0.00115353	-0.0315651	0.0150267	0.999975	0.730854	0.329495	0.99707	0.648805	0.861524
ENSMUSG00000007805	Twist2	1	91801461	91848028	twist basic helix-loop-helix transcription factor 2 [Source:MGI Symbol;Acc:MGI:104685]	33.2451	12.9172	27.9586	33.3311	61.9639	8.98676	0.000665028	-0.00715611	-0.00956145	-0.0329029	-0.61567	0.00445489	0.999975	NA	NA	0.277365	0.0072692	NA
ENSMUSG00000007812	Zfp655	5	145231715	145247302	zinc finger protein 655 [Source:MGI Symbol;Acc:MGI:1919861]	1018.82	1150.66	1023.88	951.837	1146.96	1623.07	7.13967e-05	-0.0048985	-0.0174959	0.00804883	0.0048419	0.0737719	0.999975	0.970382	0.840037	0.91726	0.970844	0.232133
ENSMUSG00000007815	Rhoa	9	108306129	108337934	ras homolog family member A [Source:MGI Symbol;Acc:MGI:1096342]	5700.87	7550.96	5523.73	4009.27	4610.87	7133.03	-0.000787352	0.0118832	-0.0248102	-0.0171865	0.0265546	0.0164129	0.999975	0.944451	0.751611	0.756889	0.686038	0.820806
ENSMUSG00000007817	Zmiz1	14	25459185	25666743	zinc finger, MIZ-type containing 1 [Source:MGI Symbol;Acc:MGI:3040693]	13090.3	2304.67	3500.3	5829.13	9210.35	6157.78	-0.00274048	-0.0565905	0.083055	-0.00473003	0.00908971	-0.160564	0.999975	0.510288	0.287868	0.934234	0.916121	0.0148965
ENSMUSG00000007827	Ankrd26	6	118501308	118562226	ankyrin repeat domain 26 [Source:MGI Symbol;Acc:MGI:1917887]	693.899	338.235	470.893	487.347	682.039	578.699	-3.64693e-05	-0.0152793	0.0116533	0.00382642	-0.0171402	-0.0186546	0.999975	0.78745	0.886724	0.973483	0.808409	0.780615
ENSMUSG00000007833	Aldh16a1	7	45140684	45154584	aldehyde dehydrogenase 16 family, member A1 [Source:MGI Symbol;Acc:MGI:1916998]	347.02	162.185	166.412	160.733	186.346	503.681	-0.00207412	0.00105609	-0.00283707	0.00949908	0.0257944	0.0120089	0.999975	0.992869	0.969638	0.881896	0.65992	0.871111
ENSMUSG00000007836	Hnrnpa0	13	58125879	58128556	heterogeneous nuclear ribonucleoprotein A0 [Source:MGI Symbol;Acc:MGI:1924384]	14995.9	3816.39	5679.65	4636.29	5717.45	6121.84	-0.000173309	-0.0651404	-0.0369425	-0.0367318	-0.0320874	-0.101405	0.999975	0.482037	0.637107	0.434522	0.599507	0.0336383
ENSMUSG00000007837	Prrg2	7	45053584	45062677	proline-rich Gla (G-carboxyglutamic acid) polypeptide 2 [Source:MGI Symbol;Acc:MGI:1929596]	141.54	208.579	161.972	113.855	136.815	214.495	0.000548547	-0.00367904	0.00488432	0.00645606	0.00628564	0.0164945	0.999975	0.969133	0.950979	0.921235	0.927224	0.750989
ENSMUSG00000007850	Hnrnph1	11	50376990	50386528	heterogeneous nuclear ribonucleoprotein H1 [Source:MGI Symbol;Acc:MGI:1891925]	10354.3	4003.79	3125.2	3059.88	2974.89	5660.96	0.00188886	-0.0276616	-0.100033	0.00618697	-0.0351179	0.0108912	0.999975	0.772341	0.230932	0.929963	0.630387	0.891958
ENSMUSG00000007867	Ift43	12	86082561	86162458	intraflagellar transport 43 [Source:MGI Symbol;Acc:MGI:1923661]	228.824	281.25	152.088	119.825	131.034	329.987	0.00111794	0.0317299	-0.0119106	-0.0403042	-0.00606335	0.0105508	0.999975	0.594766	0.843911	0.454534	0.925807	0.876977
ENSMUSG00000007872	Id3	4	136143497	136145755	inhibitor of DNA binding 3 [Source:MGI Symbol;Acc:MGI:96398]	1048.67	3316.66	1266.34	900.981	942.892	863.149	-0.000353894	-0.0265123	-0.0803063	-0.219396	0.00318313	-0.0193428	0.999975	0.730854	0.29925	0.000465972	0.973811	0.772371
ENSMUSG00000007880	Arid1a	4	133679008	133756769	AT rich interactive domain 1A (SWI-like) [Source:MGI Symbol;Acc:MGI:1935147]	9534.46	1984.96	3554.77	5555.2	7814.32	3142.51	-0.00107522	-0.0958715	0.0148211	0.0082559	0.00601654	-0.0885504	0.999975	0.375394	0.868989	0.88664	0.951913	0.152847
ENSMUSG00000007888	Crlf1	8	70493158	70504081	cytokine receptor-like factor 1 [Source:MGI Symbol;Acc:MGI:1340030]	284.418	501.552	37.6169	496.045	35.5107	72.5246	-0.0035644	0.0173978	0.0157704	0.340239	0.00514765	0.00929712	0.690998	0.813137	NA	0.0016012	0.883952	NA
ENSMUSG00000007891	Ctsd	7	142375911	142388038	cathepsin D [Source:MGI Symbol;Acc:MGI:88562]	2551.19	8529.03	9330.95	4258.85	5225.25	6057.8	0.00231522	-0.0167532	-0.0452327	-0.00319447	0.0745724	0.011731	0.999975	0.866133	0.553156	0.958699	0.107539	0.888697
ENSMUSG00000007892	Rplp1	9	61913284	61914542	ribosomal protein, large, P1 [Source:MGI Symbol;Acc:MGI:1927099]	10144.9	22857.4	10482.4	8094.58	9070.35	8012.02	0.000462894	0.0303116	-0.0146388	-0.299959	-0.156484	-0.0213133	0.999975	0.698147	0.871573	1.58419e-14	0.0013116	0.755737
ENSMUSG00000007908	Hmgcll1	9	76014855	76136350	3-hydroxymethyl-3-methylglutaryl-Coenzyme A lyase-like 1 [Source:MGI Symbol;Acc:MGI:2446108]	838.16	458.333	374.084	377.311	409.153	710.076	-0.00038422	-0.00620085	-0.0280303	0.0794939	-0.0239349	0.164403	0.999975	0.94874	0.701382	0.232313	0.720923	0.0383678
ENSMUSG00000007944	Ttc9b	7	27653915	27657346	tetratricopeptide repeat domain 9B [Source:MGI Symbol;Acc:MGI:1920282]	2535.57	6030.04	7792.97	2167.52	4431.21	1741.83	0.00158451	0.0654589	0.0835575	-0.203402	-0.0541648	-0.0669697	0.999975	0.499859	0.285998	0.000806288	0.414235	0.277646
ENSMUSG00000007950	Abhd8	8	71456705	71463655	abhydrolase domain containing 8 [Source:MGI Symbol;Acc:MGI:1918946]	3764.63	12574.8	11776.8	8342.06	11740.9	9672.3	0.00945579	0.009583	0.108758	-0.067697	0.0486988	-0.0469143	0.837707	0.9262	0.100731	0.134488	0.42059	0.386166
ENSMUSG00000007987	Ift22	5	136908150	136915404	intraflagellar transport 22 [Source:MGI Symbol;Acc:MGI:1914536]	944.018	2139.7	2105.41	1194.5	1677.5	1382.05	0.00464663	0.0170278	-0.0776963	-0.0983531	-0.0446566	0.00534214	0.942426	0.857634	0.288958	0.0692422	0.502544	0.953483
ENSMUSG00000007989	Fzd3	14	65201026	65262463	frizzled class receptor 3 [Source:MGI Symbol;Acc:MGI:108476]	1789.22	1858.73	4416.39	930.193	1830.39	716.179	-0.00125948	0.016835	0.120944	0.0424683	-0.0268719	-0.00210959	0.999975	0.85915	0.0932456	0.511407	0.719689	0.980863
ENSMUSG00000008028	1700008O03Rik	7	44360043	44385820	RIKEN cDNA 1700008O03 gene [Source:MGI Symbol;Acc:MGI:1916599]	35.5423	66.1615	32.5639	34.527	25.2949	39.8369	-0.000314372	0.00255817	0.00798904	-0.0237163	-0.00318908	0.0044479	0.999975	0.97013	NA	0.465128	0.924347	NA
ENSMUSG00000008035	Mid1ip1	X	10715013	10719690	Mid1 interacting protein 1 (gastrulation specific G12-like (zebrafish)) [Source:MGI Symbol;Acc:MGI:1915291]	2197.92	3355.16	2798.53	2809.84	3105.01	4980.06	0.00493092	-0.0216051	-0.00301205	-0.0632275	0.0108598	-0.0600939	0.999975	0.801216	0.975556	0.22648	0.915621	0.229652
ENSMUSG00000008036	Ap2s1	7	16738410	16749294	adaptor-related protein complex 2, sigma 1 subunit [Source:MGI Symbol;Acc:MGI:2141861]	3704.24	5440.85	5227.62	3087.93	3936.27	3893.44	0.00696399	0.0161051	-0.062767	-0.0862124	-0.0157456	-0.00514274	0.978833	0.889454	0.372089	0.0973874	0.830337	0.955116
ENSMUSG00000008090	Fgfrl1	5	108692382	108706924	fibroblast growth factor receptor-like 1 [Source:MGI Symbol;Acc:MGI:2150920]	385.624	1171.16	799.265	666.008	727.37	814.817	-0.00133638	-0.0208236	-0.0195117	0.0787206	0.113908	-0.027498	0.999975	0.6703	0.778415	0.236295	0.159452	0.679914
ENSMUSG00000008129	4930432K21Rik	8	84148025	84172590	RIKEN cDNA 4930432K21 gene [Source:MGI Symbol;Acc:MGI:1921916]	80.5452	48.6393	65.5795	64.045	97.7577	104.679	-0.000599663	-0.00191259	-0.00363306	-0.024834	-0.0325487	-0.0186863	0.999975	0.967963	0.93413	0.564089	0.407647	0.615948
ENSMUSG00000008136	Fhl2	1	43123074	43196984	four and a half LIM domains 2 [Source:MGI Symbol;Acc:MGI:1338762]	293.482	850.97	1370.54	785.212	1507.83	89.6718	-0.00271148	-0.000125545	0.0183798	-0.042879	-0.0491584	0.0460933	0.974975	0.99923	0.851457	0.504059	0.483655	0.102702
ENSMUSG00000008140	Emc10	7	44489937	44496529	ER membrane protein complex subunit 10 [Source:MGI Symbol;Acc:MGI:1916933]	3859.56	6346.18	6165.03	5708.64	6622.92	6624	0.00223256	-0.00171757	-0.0296919	-0.011884	0.115071	0.0141594	0.999975	0.972099	0.71084	0.838402	0.00704665	0.845199
ENSMUSG00000008153	Clstn3	6	124430759	124464794	calsyntenin 3 [Source:MGI Symbol;Acc:MGI:2178323]	7237.11	4946.73	15545.2	11960.5	17796.6	20876.5	0.00382893	-0.0307977	-0.0860671	0.00574752	0.07608	-0.0400307	0.999975	0.653946	0.239723	0.933878	0.118693	0.523475
ENSMUSG00000008167	Fbxw9	8	85060055	85067124	F-box and WD-40 domain protein 9 [Source:MGI Symbol;Acc:MGI:1915878]	1243.84	768.257	599.821	268.261	319.461	364.517	0.0014519	0.0168388	-0.000762483	-0.0611339	0.00266838	-0.00529723	0.999975	0.740562	0.989881	0.351662	0.980806	0.94788
ENSMUSG00000008200	Fnbp4	2	90745370	90781021	formin binding protein 4 [Source:MGI Symbol;Acc:MGI:1860513]	1800.02	951.622	673.858	751.563	745.478	1207.86	0.00147491	0.0165295	0.0166808	0.0856555	-0.0814146	-0.0146822	0.999975	0.832884	0.839734	0.17587	0.262288	0.839196
ENSMUSG00000008206	Cers4	8	4493026	4531680	ceramide synthase 4 [Source:MGI Symbol;Acc:MGI:1914510]	1325.7	1021.22	1281.83	1138.96	1429.48	1123.6	-0.00105254	-0.0194183	-0.0729527	-0.0633356	-0.0522798	-0.0409898	0.999975	0.816976	0.341866	0.269122	0.435521	0.517614
ENSMUSG00000008226	Scrn3	2	73312601	73337818	secernin 3 [Source:MGI Symbol;Acc:MGI:1921866]	172.4	919.297	715.383	851.237	850.279	1332.66	-0.0032589	0.000277364	0.017178	0.0794514	0.00815997	0.0597608	0.555828	0.996975	0.840386	0.181654	0.936008	0.330543
ENSMUSG00000008301	Phax	18	56562443	56587712	phosphorylated adaptor for RNA export [Source:MGI Symbol;Acc:MGI:1891839]	1731.85	1309.32	1291.42	1040.32	1189.55	1390.22	0.000183453	-0.0212113	-0.0251371	0.00609019	-0.0307922	0.0115852	0.999975	0.821062	0.746538	0.939912	0.673974	0.886642
ENSMUSG00000008305	Tle1	4	72117142	72200919	transducin-like enhancer of split 1 [Source:MGI Symbol;Acc:MGI:104636]	2332.69	1581.91	1364.08	1806.17	1774.29	1036.06	-0.00203481	-0.016287	0.0211912	0.0852667	-0.00601085	0.143113	0.999975	0.86265	0.826739	0.137321	0.955822	0.0362276
ENSMUSG00000008307	1700109H08Rik	5	3571566	3584356	RIKEN cDNA 1700109H08 gene [Source:MGI Symbol;Acc:MGI:1924286]	40.7639	54.6271	20.6389	21.0922	15.676	56.4904	-0.000272468	0.0139129	0.00109718	0.0261233	0.00225267	-0.0124544	0.999975	0.601194	NA	NA	NA	NA
ENSMUSG00000008318	Relt	7	100845847	100863446	RELT tumor necrosis factor receptor [Source:MGI Symbol;Acc:MGI:2443373]	136.518	355.264	249.841	350.089	397.681	922.329	0.000808785	0.0258911	0.0141654	0.0349875	-0.0159642	0.0152381	0.999975	0.710075	0.798948	0.600356	0.832105	0.843725
ENSMUSG00000008333	Snrpb2	2	143063039	143072853	U2 small nuclear ribonucleoprotein B [Source:MGI Symbol;Acc:MGI:104805]	935.661	1345.91	1110.15	590.699	684.201	619.34	-0.000166051	0.0129067	-0.0473079	-0.0728587	0.0147476	-0.0361237	0.999975	0.924247	0.505403	0.235501	0.85126	0.539992
ENSMUSG00000008348	Ubc	5	125385965	125390202	ubiquitin C [Source:MGI Symbol;Acc:MGI:98889]	1675.93	393.968	511.499	1257.53	1484.53	1520	0.00258847	-0.000914329	-0.0499248	0.029748	0.0495785	0.0254114	0.999975	0.991321	0.471111	0.65788	0.466356	0.714608
ENSMUSG00000008373	Prpf31	7	3629985	3642486	pre-mRNA processing factor 31 [Source:MGI Symbol;Acc:MGI:1916238]	1224.31	1375.82	1078.92	877.756	1005.32	1153.16	0.000225232	0.0208388	-0.0216966	-0.0458582	-0.0352343	-0.0390121	0.999975	0.825888	0.790246	0.464088	0.631241	0.54544
ENSMUSG00000008384	Sertad1	7	27486910	27490316	SERTA domain containing 1 [Source:MGI Symbol;Acc:MGI:1913438]	88.4223	284.98	326.242	192.777	423.699	514.66	-5.20882e-05	0.00112087	-0.0061825	-0.0193595	0.338435	0.00515847	0.999975	0.993344	0.928958	0.774816	0.00356054	0.908068
ENSMUSG00000008393	Carhsp1	16	8658587	8672153	calcium regulated heat stable protein 1 [Source:MGI Symbol;Acc:MGI:1196368]	4011.47	2697.38	821.028	1448.13	815.288	1477.2	-0.00617834	-0.00241404	0.16161	0.00721198	0.00319431	-0.0216164	0.988051	0.983991	0.0729256	0.942689	0.976004	0.738839
ENSMUSG00000008398	Elk3	10	93247414	93311135	ELK3, member of ETS oncogene family [Source:MGI Symbol;Acc:MGI:101762]	496.265	305.977	360.177	276.728	322.364	369.59	-0.000955398	0.0197856	0.136819	0.1295	0.176887	0.0102914	0.999975	0.749631	0.174029	0.0999429	0.0829414	0.891391
ENSMUSG00000008429	Herpud2	9	25108132	25151820	HERPUD family member 2 [Source:MGI Symbol;Acc:MGI:1915393]	1459.32	1736.55	1857.15	1451.99	1902.33	2192.11	-0.000529729	0.000336225	0.00349861	0.0320932	0.0303808	0.0232845	0.999975	0.998349	0.970222	0.597734	0.667734	0.738839
ENSMUSG00000008435	Rdh13	7	4424770	4445649	retinol dehydrogenase 13 (all-trans and 9-cis) [Source:MGI Symbol;Acc:MGI:1918732]	1053.16	614.286	406.406	467.426	490.774	805.534	0.00235168	-0.000616456	0.0153234	0.214373	0.0291044	0.113834	0.999975	0.996104	0.841378	0.00272999	0.689873	0.107645
ENSMUSG00000008450	Nutf2	8	105860580	105879330	nuclear transport factor 2 [Source:MGI Symbol;Acc:MGI:1915301]	588.342	395.22	347.753	295.968	366.902	401.138	0.00119742	0.00340466	0.018254	-0.0263861	0.0249215	-0.0139533	0.999975	0.97557	0.812297	0.699799	0.72198	0.841311
ENSMUSG00000008475	Arpc5	1	152766542	152775597	actin related protein 2/3 complex, subunit 5 [Source:MGI Symbol;Acc:MGI:1915021]	5416	9943.03	4661.76	4052.81	2691.56	1965.66	0.00131193	0.0396806	-0.000780851	0.0613163	0.142367	0.0288173	0.999975	0.661597	0.992157	0.202443	0.0188899	0.659802
ENSMUSG00000008489	Elavl2	4	91250763	91400785	ELAV (embryonic lethal, abnormal vision, Drosophila)-like 2 (Hu antigen B) [Source:MGI Symbol;Acc:MGI:1100887]	5061.73	1886.65	3095.85	2067.22	2391.94	667.052	-0.00221568	-0.0156207	-0.0381015	0.00816841	0.0165215	0.0160787	0.999975	0.781775	0.6244	0.927038	0.834143	0.83314
ENSMUSG00000008496	Pou2f2	7	25087344	25179726	POU domain, class 2, transcription factor 2 [Source:MGI Symbol;Acc:MGI:101897]	1185.29	164.406	232.13	258.56	369.225	163.854	0.0013734	-0.00726595	0.00714617	0.0379827	-0.0312587	-0.0330057	0.999975	0.908387	0.910913	0.564136	0.585736	0.355222
ENSMUSG00000008540	Mgst1	6	138140316	138156755	microsomal glutathione S-transferase 1 [Source:MGI Symbol;Acc:MGI:1913850]	275.41	509.124	213.352	159.518	143.866	650.524	-0.000147656	0.0205152	0.0187216	-0.0109651	0.021376	0.0275846	0.999975	0.775555	0.752999	0.858867	0.637917	0.659405
ENSMUSG00000008575	Nfib	4	82290173	82705750	nuclear factor I/B [Source:MGI Symbol;Acc:MGI:103188]	11262	3704.37	3180.2	5858.71	4747.26	4919.76	-0.00343239	-0.0332363	0.0254515	0.135276	-0.094452	-0.180284	0.88161	0.709204	0.762395	0.00379708	0.114513	0.000642995
ENSMUSG00000008604	Ubqln4	3	88553758	88569725	ubiquilin 4 [Source:MGI Symbol;Acc:MGI:2150152]	3673.27	3713.07	4302.96	4083.32	6480.35	2918.4	0.00447864	-0.0383242	-0.0417	-0.154258	-0.0572495	0.0289846	0.999975	0.654685	0.594636	8.08399e-05	0.300733	0.66034
ENSMUSG00000008658	Rbfox1	16	6809222	7412479	RNA binding protein, fox-1 homolog (C. elegans) 1 [Source:MGI Symbol;Acc:MGI:1926224]	5737.11	4717.33	6582.13	12250.5	12059.5	7987.99	-0.00718266	-0.0386189	0.0459061	0.163018	-0.0714544	0.00228657	0.974975	0.549043	0.549709	7.52426e-05	0.249081	0.988449
ENSMUSG00000008668	Rps18	17	33951999	33956001	ribosomal protein S18 [Source:MGI Symbol;Acc:MGI:98146]	6323.66	13667.4	4698.14	2645.69	2876.77	4188.12	-0.000180039	0.0539552	-0.0329137	-0.309288	-0.181979	-0.00606608	0.999975	0.501979	0.735089	1.82624e-13	9.81201e-05	0.927616
ENSMUSG00000008682	Rpl10	X	74270812	74273135	ribosomal protein L10 [Source:MGI Symbol;Acc:MGI:105943]	10954.5	8251.56	3583.85	4424.13	4807.01	4964.27	-0.0028895	0.00266818	-0.118904	-0.354987	-0.236467	-0.078622	0.999975	0.985222	0.110195	2.26213e-20	5.85658e-07	0.148975
ENSMUSG00000008683	Rps15a	7	118104372	118116188	ribosomal protein S15A [Source:MGI Symbol;Acc:MGI:2389091]	7478.31	7979.92	3237.93	3268.85	3592.65	4510.24	-0.000104825	0.0569918	0.0359801	-0.119229	-0.0444236	-0.0405899	0.999975	0.605962	0.653161	0.00240653	0.485011	0.509069
ENSMUSG00000008690	Ncaph2	15	89355719	89372826	non-SMC condensin II complex, subunit H2 [Source:MGI Symbol;Acc:MGI:1289164]	3218.49	4685.94	3211.06	3050.84	3826.24	5158.88	-0.000709507	-0.00332481	-0.0338208	-0.097573	-0.0410066	-0.0041696	0.999975	0.983991	0.68013	0.0174069	0.490964	0.964926
ENSMUSG00000008730	Hipk1	3	103739815	103791563	homeodomain interacting protein kinase 1 [Source:MGI Symbol;Acc:MGI:1314873]	3551.01	3001.15	3438.8	5048.82	6275.27	6912	0.000183067	0.00262195	0.0967239	0.0454632	0.0223046	-0.0127689	0.999975	0.983991	0.224623	0.389825	0.762653	0.879346
ENSMUSG00000008734	Gprc5b	7	118972047	118995211	G protein-coupled receptor, family C, group 5, member B [Source:MGI Symbol;Acc:MGI:1927596]	1032.72	7094.15	4350.18	6828.17	5166.1	15434.3	-0.00266537	-0.0203701	0.0308838	0.0220629	0.0405527	-0.00777097	0.999975	0.788896	0.700575	0.738444	0.544363	0.927616
ENSMUSG00000008763	Man1a2	3	100562208	100685503	mannosidase, alpha, class 1A, member 2 [Source:MGI Symbol;Acc:MGI:104676]	2989.76	2429.67	4946.15	3584.14	6366.45	2441.45	-0.000649419	-0.0472238	0.0094862	0.0658949	-0.0271285	-0.0421452	0.999975	0.565632	0.922409	0.147843	0.67812	0.477923
ENSMUSG00000008822	Acyp1	12	85272398	85288438	acylphosphatase 1, erythrocyte (common) type [Source:MGI Symbol;Acc:MGI:1913454]	174.624	1006.05	421.402	232.415	222.633	878.898	0.00186817	0.18798	0.0625556	0.0103347	-0.026552	0.0549943	0.988051	0.161663	0.340159	0.88415	0.656768	0.385668
ENSMUSG00000008845	Cd163	6	124304656	124330527	CD163 antigen [Source:MGI Symbol;Acc:MGI:2135946]	115.566	96.1466	102.421	50.2081	81.1979	45.403	0.651738	0.0123451	0.0212788	0.029489	0.016399	0.817144	0.002477	0.634696	0.461057	0.361452	0.586857	NA
ENSMUSG00000008855	Hdac5	11	102194432	102230166	histone deacetylase 5 [Source:MGI Symbol;Acc:MGI:1333784]	3557.44	6913.88	5257.49	5771.11	6403.88	6093.68	-0.0012984	-0.0166528	0.00382972	-0.158147	0.00473758	0.00888404	0.999975	0.851536	0.978417	0.00112121	0.965468	0.917381
ENSMUSG00000008859	Rala	13	17880575	17944239	v-ral simian leukemia viral oncogene A (ras related) [Source:MGI Symbol;Acc:MGI:1927243]	5135.82	2781.27	2776.6	1720.11	2041.04	2058.55	0.000529063	-0.00559393	0.0263768	0.0180908	0.0249754	0.00332061	0.999975	0.969133	0.744692	0.776612	0.735354	0.971228
ENSMUSG00000008892	Vdac3	8	22577075	22593813	voltage-dependent anion channel 3 [Source:MGI Symbol;Acc:MGI:106922]	3783.63	3056.79	2988.6	2282.74	2601.81	4092.06	0.00179821	0.000753762	-0.046187	-0.0107071	-0.00409621	0.0312047	0.999975	0.996462	0.544701	0.858867	0.96877	0.615948
ENSMUSG00000008958	Vps72	3	95111022	95123051	vacuolar protein sorting 72 [Source:MGI Symbol;Acc:MGI:1202305]	1952.27	964.772	772.366	719.995	833.647	1411.55	0.00456314	-0.00799442	-0.0278479	-0.141487	-0.0290389	0.0603967	0.999975	0.94716	0.720656	0.0216013	0.695147	0.325084
ENSMUSG00000008976	Gabpa	16	84834925	84863779	GA repeat binding protein, alpha [Source:MGI Symbol;Acc:MGI:95610]	1204.44	860.106	729.252	677.141	624.308	946.374	-0.00384534	-0.0252773	-0.00584208	0.0477179	-0.04367	-0.0317044	0.999975	0.775555	0.951613	0.459505	0.51943	0.630649
ENSMUSG00000008999	Bmp7	2	172868012	172940321	bone morphogenetic protein 7 [Source:MGI Symbol;Acc:MGI:103302]	772.802	306.457	438.33	398.318	706.061	325.843	0.00258034	0.00541048	-0.0140568	-0.0617869	-0.0261699	-0.0124815	0.999975	0.957873	0.825254	0.350281	0.69278	0.81654
ENSMUSG00000009013	Dynll1	5	115297110	115300999	dynein light chain LC8-type 1 [Source:MGI Symbol;Acc:MGI:1861457]	5832.4	10980.2	7802.44	5829.82	6579.25	2737.78	0.00124915	0.0183409	-0.0434157	-0.0345091	0.0454993	0.0554711	0.999975	0.878857	0.56717	0.48607	0.42249	0.371608
ENSMUSG00000009030	Pdcl	2	37350074	37359332	phosducin-like [Source:MGI Symbol;Acc:MGI:1914716]	1196.29	1171.74	1091.09	552.272	658.703	1480.72	-0.00571599	-0.0139924	-0.00876163	0.121161	-0.00288235	0.0548015	0.888798	0.891661	0.931442	0.0738452	0.988574	0.38409
ENSMUSG00000009035	Tmem184b	15	79360684	79403303	transmembrane protein 184b [Source:MGI Symbol;Acc:MGI:2445179]	1465.22	1259.54	2127.7	2214.28	3441.13	3073.49	0.000492952	-0.0638676	0.00372014	0.047101	0.0340707	0.000941349	0.999975	0.508387	0.977682	0.391989	0.59384	0.999957
ENSMUSG00000009073	Nf2	11	4765845	4849536	neurofibromatosis 2 [Source:MGI Symbol;Acc:MGI:97307]	5999.23	5405.8	3679.88	4089.36	3994.87	2932.98	-0.00263319	0.0053305	0.121514	0.0339611	0.00214274	-0.0486061	0.999975	0.97557	0.123702	0.507469	0.985396	0.446381
ENSMUSG00000009075	Cabp7	11	4736892	4746778	calcium binding protein 7 [Source:MGI Symbol;Acc:MGI:2183437]	230.329	10802.3	376.897	9661.37	831.934	4608.31	0.00144004	-0.00675363	0.0346293	0.0568598	0.138874	-0.0129955	0.999975	0.955643	0.537255	0.338635	0.1087	0.86973
ENSMUSG00000009076	Zmat5	11	4704678	4737669	zinc finger, matrin type 5 [Source:MGI Symbol;Acc:MGI:1914428]	348.076	640.715	425.096	358.744	389.255	710.327	0.000534669	-0.0077815	0.00343284	0.00965449	-0.0124958	0.00678893	0.999975	0.948968	0.965987	0.906575	0.87742	0.941484
ENSMUSG00000009079	Ewsr1	11	5069689	5099266	Ewing sarcoma breakpoint region 1 [Source:MGI Symbol;Acc:MGI:99960]	6186.92	3165.9	3395.99	3807.23	4204.08	4459.76	0.00282677	-0.0167959	0.000364163	0.0156572	-0.0453683	-0.0449046	0.999975	0.8725	0.996955	0.804762	0.450853	0.450562
ENSMUSG00000009090	Ap1b1	11	4986824	5042791	adaptor protein complex AP-1, beta 1 subunit [Source:MGI Symbol;Acc:MGI:1096368]	4328.11	4118.83	6406.09	6857.73	9126.38	5449.35	0.00338367	-0.00132527	0.024823	-0.0670662	0.0408908	-0.025909	0.999975	0.993344	0.766733	0.118066	0.48511	0.692458
ENSMUSG00000009092	Derl3	10	75893398	75895941	Der1-like domain family, member 3 [Source:MGI Symbol;Acc:MGI:1917627]	13.4814	22.3884	23.2141	18.7848	26.8513	26.8454	-0.000717353	-0.00939203	-0.00878965	-0.00764557	-0.756412	-0.00421346	NA	NA	NA	NA	0.0351307	NA
ENSMUSG00000009097	Tbx1	16	18581713	18586969	T-box 1 [Source:MGI Symbol;Acc:MGI:98493]	37.4107	63.6165	55.555	48.0958	60.7741	91.7241	0.00066695	-0.013194	0.000276334	-0.00130153	0.00289608	-0.00729601	0.999975	0.700328	NA	0.97981	0.958263	0.853089
ENSMUSG00000009112	Bcl2l13	6	120836212	120892842	BCL2-like 13 (apoptosis facilitator) [Source:MGI Symbol;Acc:MGI:2136959]	1692.38	2030.89	2027.89	1742.79	2403.84	1577.19	-0.00271553	0.00460555	0.0452002	-0.0155046	0.0309084	-0.0824248	0.947933	0.970382	0.549327	0.844569	0.678064	0.228929
ENSMUSG00000009207	Lnpk1	2	74520291	74579435	ER junction formation factor 1 [Source:MGI Symbol;Acc:MGI:1918115]	869.635	796.036	1423.52	822.846	1102.67	777.811	-0.00197406	-0.0193858	-0.0450413	0.0943541	0.0114038	-0.0205645	0.999975	0.751364	0.548744	0.1774	0.905032	0.731798
ENSMUSG00000009216	Fam163b	2	27110380	27142491	family with sequence similarity 163, member B [Source:MGI Symbol;Acc:MGI:1926106]	708.812	2877.23	3192.74	4782.56	4584.07	435.373	-0.00103522	-0.00200379	0.0385222	0.0634707	-0.120405	-0.635025	0.999975	0.989981	0.69494	0.257701	0.0420941	1.11969e-12
ENSMUSG00000009281	Rarres2	6	48569696	48572789	retinoic acid receptor responder (tazarotene induced) 2 [Source:MGI Symbol;Acc:MGI:1918910]	58.0617	330.57	127.622	101.616	66.5932	357.942	-0.00114591	0.00354718	-0.0151245	-0.0185128	0.0032087	0.0242693	0.988051	0.968435	0.781739	0.721919	0.946894	0.659405
ENSMUSG00000009291	Pttg1ip	10	77581720	77598732	pituitary tumor-transforming 1 interacting protein [Source:MGI Symbol;Acc:MGI:2652132]	1425.58	3416.66	2171.01	1479.84	1483.61	2528.3	0.00172146	0.0626545	0.0254413	-0.111216	-0.0105127	-0.0435254	0.999975	0.533393	0.758427	0.0214773	0.91515	0.479181
ENSMUSG00000009292	Trpm2	10	77907722	77970563	transient receptor potential cation channel, subfamily M, member 2 [Source:MGI Symbol;Acc:MGI:1351901]	300.278	450.359	679.023	874.535	1089.58	950.974	0.000964479	-0.0033048	-0.0199325	-0.0176063	0.0104668	0.0464563	0.999975	0.962769	0.794147	0.804762	0.916121	0.465713
ENSMUSG00000009293	Ube2g2	10	77622275	77645993	ubiquitin-conjugating enzyme E2G 2 [Source:MGI Symbol;Acc:MGI:1343188]	908.44	1934.85	1307.87	1084.13	1006.68	966.546	0.000629378	0.0446537	0.0294522	0.0800162	0.00864644	0.0171546	0.999975	0.563526	0.71569	0.182607	0.931718	0.81648
ENSMUSG00000009356	Lpo	11	87806428	87828289	lactoperoxidase [Source:MGI Symbol;Acc:MGI:1923363]	50.9423	33.0801	36.2949	18.1404	24.9692	91.1349	-7.77311e-05	-0.00222886	-0.00317314	-0.0127391	0.00400127	-0.0178673	0.999975	NA	NA	NA	0.896203	0.613589
ENSMUSG00000009376	Met	6	17463800	17573980	met proto-oncogene [Source:MGI Symbol;Acc:MGI:96969]	783.515	130.069	860.079	166.407	359.666	19.5266	-0.0020464	-0.0102767	-0.00504302	-0.0212401	-0.013751	0.000467914	0.974975	0.812155	0.907692	0.66206	0.829658	NA
ENSMUSG00000009378	Slc16a12	19	34668403	34747289	solute carrier family 16 (monocarboxylic acid transporters), member 12 [Source:MGI Symbol;Acc:MGI:2147716]	135.173	139.047	122.968	95.4208	116.771	132.871	-0.00086393	0.0105998	-0.00569772	-0.0386573	-0.0161673	-0.0290829	0.999975	0.829963	0.918284	0.458785	0.716976	0.471757
ENSMUSG00000009394	Syn2	6	115134902	115282006	synapsin II [Source:MGI Symbol;Acc:MGI:103020]	4897.08	19147.5	26943	25068.9	32232.9	11200.3	0.00597058	0.00514663	-0.00693191	0.0560303	0.199213	0.0389514	0.93851	0.967346	0.918776	0.281811	5.09577e-05	0.477604
ENSMUSG00000009406	Elk1	X	20933395	20950608	ELK1, member of ETS oncogene family [Source:MGI Symbol;Acc:MGI:101833]	1434.67	2933.29	2772.2	2579.75	2809.61	2263.52	-0.00300849	0.000741149	-0.00790879	0.134721	-0.033575	-0.0649379	0.999975	0.986735	0.939733	0.0185425	0.596179	0.334447
ENSMUSG00000009418	Nav1	1	135434580	135607295	neuron navigator 1 [Source:MGI Symbol;Acc:MGI:2183683]	15562.4	2474.22	4578.39	4232.97	4716.46	1133.36	-0.00329895	-0.028424	0.00280045	0.051199	0.0214456	-0.0316888	0.999975	0.695395	0.976877	0.395046	0.779272	0.588634
ENSMUSG00000009470	Tnpo1	13	98839019	98926384	transportin 1 [Source:MGI Symbol;Acc:MGI:2681523]	4384.15	1631.04	1753.58	1727.06	1754.09	2154.03	-0.00253594	-0.0112038	0.170969	0.056316	-0.0165227	-0.0315038	0.999975	0.912453	0.0263193	0.363233	0.844773	0.622536
ENSMUSG00000009535	Rnmt	18	68300355	68324852	RNA (guanine-7-) methyltransferase [Source:MGI Symbol;Acc:MGI:1915147]	2635.48	1927.61	1949.36	1761.24	2012.63	3312.77	0.00286362	0.0189567	0.00136858	-0.0320414	-0.0504317	0.052783	0.999975	0.828194	0.989714	0.576021	0.432772	0.38626
ENSMUSG00000009545	Kcnq1	7	143106362	143427042	potassium voltage-gated channel, subfamily Q, member 1 [Source:MGI Symbol;Acc:MGI:108083]	37.5838	31.1544	44.2233	15.7347	29.1568	32.8823	-4.90651e-05	0.00196063	0.010547	-0.00244634	0.0045992	0.0148255	0.999975	NA	NA	NA	0.874832	NA
ENSMUSG00000009549	Srp14	2	118475850	118479711	signal recognition particle 14 [Source:MGI Symbol;Acc:MGI:107169]	1627.21	4906.93	2350.93	1576.34	1592.62	2224.86	0.00349938	0.0684099	-0.0254329	-0.102591	0.0112356	0.034071	0.999975	0.501983	0.76021	0.0439707	0.892223	0.59738
ENSMUSG00000009551	6330409D20Rik	2	32732620	32741016	RIKEN cDNA 6330409D20 gene [Source:MGI Symbol;Acc:MGI:1917980]	72.0686	51.0271	47.9707	49.199	75.1003	37.6468	-0.000743276	0.00311432	0.0123475	-0.00816675	0.0144607	-0.00952515	0.999975	0.950827	NA	0.862194	0.717251	NA
ENSMUSG00000009555	Cdk9	2	32705784	32713076	cyclin-dependent kinase 9 (CDC2-related kinase) [Source:MGI Symbol;Acc:MGI:1328368]	1747.16	1854.66	1981.98	1575.2	1919.2	1872.42	-0.00133848	-0.0484986	-0.0222838	-0.0536132	-0.0257201	-0.0219623	0.999975	0.610607	0.793123	0.306654	0.706486	0.755847
ENSMUSG00000009563	Tor2a	2	32757234	32762244	torsin family 2, member A [Source:MGI Symbol;Acc:MGI:1353596]	669.786	808.804	601.034	554.754	593.054	762.285	-0.00233125	0.0266835	0.0210576	-0.0517321	0.00376869	0.0286384	0.999975	0.766084	0.787542	0.410224	0.972284	0.658361
ENSMUSG00000009566	Fpgs	2	32682609	32704145	folylpolyglutamyl synthetase [Source:MGI Symbol;Acc:MGI:95576]	366.515	187.609	145.036	125.174	131.318	187.899	-0.00216261	-0.0232412	-0.0229409	-0.0410425	0.00121599	0.0110284	0.999975	0.64113	0.6664	0.468699	0.98741	0.832069
ENSMUSG00000009569	Mkl2	16	13256481	13417529	MKL/myocardin-like 2 [Source:MGI Symbol;Acc:MGI:3050795]	2135.96	3020.42	6819.24	9309.52	14611.3	1454.05	-0.00275034	-0.0184857	0.0871447	0.0754144	-0.0278681	-0.00554891	0.999975	0.826936	0.216984	0.0676096	0.690743	0.94931
ENSMUSG00000009575	Cbx5	15	103191544	103239816	chromobox 5 [Source:MGI Symbol;Acc:MGI:109372]	12643.2	5852.8	6059.7	6799.44	7873.43	4423.05	-0.0023611	-0.0162059	0.0278835	0.0354878	0.0382892	-0.000230599	0.999975	0.872694	0.737062	0.477709	0.537603	0.992014
ENSMUSG00000009585	Apobec3	15	79891659	79915906	apolipoprotein B mRNA editing enzyme, catalytic polypeptide 3 [Source:MGI Symbol;Acc:MGI:1933111]	92.2375	140.289	80.3754	77.8258	82.2462	77.0942	0.000833612	0.022366	0.0217761	0.0290535	0.00266031	0.00600747	0.999975	0.585522	0.594707	0.565072	0.965854	NA
ENSMUSG00000009614	Sardh	2	27188393	27248337	sarcosine dehydrogenase [Source:MGI Symbol;Acc:MGI:2183102]	345.585	610.024	647.307	412.453	497.986	678.213	0.000736436	-0.0232504	0.00322963	-0.0786512	-0.00757099	-0.0321002	0.999975	0.720661	0.972412	0.241778	0.931718	0.58542
ENSMUSG00000009621	Vav2	2	27262104	27427033	vav 2 oncogene [Source:MGI Symbol;Acc:MGI:102718]	1943.5	436.084	540.968	335.136	527.658	483.512	-0.00263112	-0.0233475	0.0156657	-0.0396996	0.0136825	-0.0434561	0.999975	0.745663	0.844448	0.550513	0.867889	0.597204
ENSMUSG00000009628	Tex15	8	33516738	33585582	testis expressed gene 15 [Source:MGI Symbol;Acc:MGI:1934816]	263.64	47.8751	13.6378	43.6948	19.9235	9.68863	8.74396e-05	0.00474043	-0.000657307	0.0350624	-0.00316797	-0.00409848	0.999975	0.908286	NA	0.339675	NA	NA
ENSMUSG00000009630	Ppp2cb	8	33599625	33619441	protein phosphatase 2 (formerly 2A), catalytic subunit, beta isoform [Source:MGI Symbol;Acc:MGI:1321161]	3713.69	3578.48	4074.99	3076.46	4240.13	3883.55	0.00298017	-0.0206884	-0.0102515	-0.0575537	-0.0222747	0.00249949	0.999975	0.841781	0.917878	0.188012	0.749011	0.971455
ENSMUSG00000009633	G0s2	1	193272161	193273217	G0/G1 switch gene 2 [Source:MGI Symbol;Acc:MGI:1316737]	59.2215	280.964	115.244	92.247	70.082	294.141	0.000376756	0.00124221	-0.00207945	-0.00306287	0.00715751	-0.00440463	0.999975	0.992398	0.974376	0.960721	0.870205	0.950952
ENSMUSG00000009640	Dmap1	4	117674681	117682273	DNA methyltransferase 1-associated protein 1 [Source:MGI Symbol;Acc:MGI:1913483]	995.565	536.954	595.824	586.898	721.023	887.887	-0.00058317	-0.00913672	-0.0402493	-0.0801117	-0.0195693	-0.0200615	0.999975	0.908286	0.570924	0.191087	0.793885	0.775314
ENSMUSG00000009647	Mcu	10	59446984	59616692	mitochondrial calcium uniporter [Source:MGI Symbol;Acc:MGI:3026965]	1023.02	798.356	914.524	1075.06	911.127	1164.12	0.00110525	-0.00189919	-0.014605	0.0155213	-0.0155292	0.0199609	0.999975	0.988969	0.870795	0.823984	0.857203	0.77687
ENSMUSG00000009681	Bcr	10	75060896	75184923	breakpoint cluster region [Source:MGI Symbol;Acc:MGI:88141]	5797.73	3036.67	3965.9	7033.23	7674.5	2979.21	-0.00444174	-0.0607534	-0.00165624	-0.0551585	0.0383123	-0.0671689	0.999975	0.467524	0.983973	0.291611	0.576776	0.244113
ENSMUSG00000009687	Fxyd5	7	31032722	31042481	FXYD domain-containing ion transport regulator 5 [Source:MGI Symbol;Acc:MGI:1201785]	230.559	247.011	259.096	207.239	307.9	344.285	0.000767444	0.320664	-0.0384517	0.0138699	0.0229535	0.348586	0.999975	0.161095	0.520999	0.839806	0.666058	0.00311062
ENSMUSG00000009731	Kcnd1	X	7822289	7838280	potassium voltage-gated channel, Shal-related family, member 1 [Source:MGI Symbol;Acc:MGI:96671]	317.656	216.752	389.578	357.625	528.545	255.714	0.00321727	0.00318999	0.00556568	0.0230628	-0.025397	0.00100178	0.942426	0.970382	0.953557	0.745443	0.716098	0.98907
ENSMUSG00000009733	Tfcp2	15	100502799	100552008	transcription factor CP2 [Source:MGI Symbol;Acc:MGI:98509]	801.635	507.422	469.127	545.293	622.741	681.427	9.28706e-06	-0.021493	-0.0175452	-0.00129411	-0.023592	0.00046022	0.999975	0.78419	0.793123	0.985044	0.754425	0.994703
ENSMUSG00000009739	Pou6f1	15	100575318	100599984	POU domain, class 6, transcription factor 1 [Source:MGI Symbol;Acc:MGI:102935]	3544.93	4447.01	4923.77	4274.07	5831.9	2146.21	-0.00244713	0.0175969	0.244015	-0.0215322	0.0285116	-0.0494878	0.999975	0.830368	0.0015584	0.711665	0.700443	0.425294
ENSMUSG00000009741	Ubp1	9	113930934	113977202	upstream binding protein 1 [Source:MGI Symbol;Acc:MGI:104889]	2319.32	1534.79	1206.62	1384.46	1421.16	2122.56	0.00302701	-0.00270766	0.0063677	0.108234	-0.0368062	0.0632188	0.999975	0.983991	0.951613	0.037776	0.59926	0.277849
ENSMUSG00000009772	Nuak2	1	132316126	132333488	NUAK family, SNF1-like kinase, 2 [Source:MGI Symbol;Acc:MGI:1921387]	305.496	32.3566	28.3645	35.7435	31.1809	83.8653	-0.000270595	-0.000465129	-0.0193302	0.0257918	-0.00161244	0.037173	0.999975	NA	NA	0.458911	0.966082	NA
ENSMUSG00000009828	Ick	9	78109192	78172107	intestinal cell kinase [Source:MGI Symbol;Acc:MGI:1934157]	3490.96	1101.31	651.027	738.173	763.874	599.602	-0.00751274	-0.0604012	0.0363341	0.0526398	0.0186975	0.016949	0.974975	0.494212	0.625647	0.381932	0.806391	0.804101
ENSMUSG00000009863	Sdhb	4	140961203	140979193	succinate dehydrogenase complex, subunit B, iron sulfur (Ip) [Source:MGI Symbol;Acc:MGI:1914930]	3175.98	5343.5	4130.52	2963.17	3631.89	5228.7	0.00248851	0.00840548	-0.0506959	-0.137787	-0.0193268	0.0462482	0.999975	0.958167	0.502556	0.00120523	0.791363	0.451713
ENSMUSG00000009876	Cox4i2	2	152754173	152765037	cytochrome c oxidase subunit IV isoform 2 [Source:MGI Symbol;Acc:MGI:2135755]	46.174	83.6321	66.2972	30.4246	53.7052	116.277	9.71347e-05	0.00162988	0.00402729	-0.00595302	0.028654	0.012218	0.999975	0.983991	0.933686	NA	0.265688	0.764962
ENSMUSG00000009894	Snap47	11	59407134	59451186	synaptosomal-associated protein, 47 [Source:MGI Symbol;Acc:MGI:1915076]	7930.37	7206.38	11795	9379.27	12434	8846.92	0.000879615	-0.0257392	-0.0666793	-0.0801285	0.00332842	0.00100233	0.999975	0.745328	0.353021	0.0358191	0.973071	0.977648
ENSMUSG00000009905	Kdsr	1	106720459	106759727	3-ketodihydrosphingosine reductase [Source:MGI Symbol;Acc:MGI:1918000]	643.614	1081.74	886.915	815.946	904.6	1763.37	-0.000151628	-0.0223967	-0.14608	-0.080511	-0.147806	-0.0847572	0.999975	0.80672	0.122023	0.183411	0.043086	0.148988
ENSMUSG00000009907	Vps4b	1	106764071	106796728	vacuolar protein sorting 4B [Source:MGI Symbol;Acc:MGI:1100499]	1022.39	1282.28	1458.92	1371.6	1678.25	1495.76	-0.00207195	-0.00353623	-0.0146011	0.0531927	0.0356863	-0.0222846	0.999975	0.980024	0.878082	0.314426	0.612464	0.750481
ENSMUSG00000009927	Rps25	9	44407139	44410427	ribosomal protein S25 [Source:MGI Symbol;Acc:MGI:1922867]	5788.81	14986.5	4285.28	3382.58	3566.32	5356.71	-0.00128558	0.0505227	-0.00569192	-0.323795	-0.19924	-0.00763084	0.999975	0.528768	0.950712	2.89329e-14	6.68607e-05	0.93812
ENSMUSG00000009995	Taz	X	74281912	74290151	tafazzin [Source:MGI Symbol;Acc:MGI:109626]	527.963	849.983	466.7	470.524	465.047	993.564	0.00104867	0.0200712	-0.0247594	-0.0338833	-0.0268122	0.0128285	0.999975	0.811635	0.731534	0.609846	0.673974	0.87028
ENSMUSG00000010021	Kif19a	11	114765388	114790739	kinesin family member 19A [Source:MGI Symbol;Acc:MGI:2447024]	72.8496	354.926	123.592	99.0188	65.4325	117.956	0.000577598	-0.202121	0.00404695	-0.0431203	0.0354336	0.0258473	0.999975	0.290086	0.950549	0.412828	0.208685	0.455328
ENSMUSG00000010025	Aldh3a2	11	61223417	61267464	aldehyde dehydrogenase family 3, subfamily A2 [Source:MGI Symbol;Acc:MGI:1353452]	1123.13	1552.38	1460.06	1632.37	1762.42	2754.22	0.0035647	-0.0150866	0.0039663	-0.0150417	0.0324462	0.0165494	0.999975	0.886872	0.970664	0.806455	0.637029	0.830431
ENSMUSG00000010044	Zmynd10	9	107547298	107551319	zinc finger, MYND domain containing 10 [Source:MGI Symbol;Acc:MGI:2387863]	113.466	47.4477	41.5961	55.0417	71.1317	29.8182	-9.7596e-05	-0.0104399	-0.0227419	-0.0336295	-0.373047	0.00784277	0.999975	0.709204	NA	0.437739	0.0549515	NA
ENSMUSG00000010045	Tmem115	9	107533945	107538673	transmembrane protein 115 [Source:MGI Symbol;Acc:MGI:1930765]	1105.43	743.394	1010.23	1061.1	1261.44	1524.42	0.00264982	-0.011556	-0.0102854	-0.0152487	0.0545898	-0.0430131	0.999975	0.909167	0.913165	0.824642	0.426513	0.54588
ENSMUSG00000010047	Hyal2	9	107567945	107572779	hyaluronoglucosaminidase 2 [Source:MGI Symbol;Acc:MGI:1196334]	985.992	286.823	252.98	277.231	287.76	416.869	-0.00237735	-0.00567427	-0.00117792	-0.0435281	0.00163245	0.00121805	0.999975	0.955663	0.983702	0.500817	0.987119	0.989559
ENSMUSG00000010048	Ifrd2	9	107587642	107593385	interferon-related developmental regulator 2 [Source:MGI Symbol;Acc:MGI:1316708]	196.87	245.194	157.831	137.48	148.874	325.222	-0.000751682	-0.0233348	-0.0396061	0.0115706	-0.0218093	-0.00342039	0.999975	0.701303	0.413678	0.854914	0.684671	0.966278
ENSMUSG00000010051	Hyal1	9	107576927	107581710	hyaluronoglucosaminidase 1 [Source:MGI Symbol;Acc:MGI:96298]	55.223	89.0992	81.9602	80.6686	80.7669	100.869	9.02635e-05	0.0152998	-0.00800875	0.00279181	0.00717037	-0.00676642	0.999975	0.684238	0.862645	0.958803	0.887803	0.888697
ENSMUSG00000010054	Tusc2	9	107563255	107566112	tumor suppressor candidate 2 [Source:MGI Symbol;Acc:MGI:1931086]	1738.95	3246.12	2837.4	2191.54	3013.14	3508.79	0.00377973	0.00966359	-0.0290645	-0.0808972	0.00707766	0.0147535	0.996955	0.926607	0.713963	0.122528	0.955276	0.844642
ENSMUSG00000010057	Nprl2	9	107542226	107545706	nitrogen permease regulator-like 2 [Source:MGI Symbol;Acc:MGI:1914482]	753.661	700.148	692.167	679.797	781.264	990.496	0.000732757	-0.0148265	-0.100331	-0.0172187	0.0203969	0.00736854	0.999975	0.835178	0.229615	0.80609	0.796545	0.93464
ENSMUSG00000010064	Slc38a3	9	107650634	107669530	solute carrier family 38, member 3 [Source:MGI Symbol;Acc:MGI:1923507]	1556.66	1686.19	2218.4	1900.04	2733.46	2878.51	0.00152068	-0.00900882	8.14257e-05	-0.046108	-0.0490528	-0.229013	0.999975	0.925279	0.99424	0.416255	0.422392	9.08365e-06
ENSMUSG00000010066	Cacna2d2	9	107399612	107529343	calcium channel, voltage-dependent, alpha 2/delta subunit 2 [Source:MGI Symbol;Acc:MGI:1929813]	3766.42	490.175	859.305	1018.14	1226.18	6004.11	0.00375918	-0.0205753	0.00753277	0.0136902	0.0330487	-0.0281073	0.999975	0.755826	0.934858	0.864302	0.647475	0.665432
ENSMUSG00000010067	Rassf1	9	107551555	107562267	Ras association (RalGDS/AF-6) domain family member 1 [Source:MGI Symbol;Acc:MGI:1928386]	492.613	196.801	113.041	252.538	290.387	620.64	-0.000133733	0.000829356	-0.015882	-0.0273871	0.0594963	-0.00629507	0.999975	0.994854	0.754657	0.68228	0.316029	0.951451
ENSMUSG00000010080	Epn3	11	94489599	94499974	epsin 3 [Source:MGI Symbol;Acc:MGI:1919139]	78.8109	76.6728	20.4672	119.317	25.4458	931.997	-0.000265182	0.00367769	-0.00377548	0.0308696	-0.00084544	-0.219448	0.999975	0.937751	NA	0.553822	0.980806	0.0193225
ENSMUSG00000010086	Rnf112	11	61448442	61454131	ring finger protein 112 [Source:MGI Symbol;Acc:MGI:106611]	1491.17	5046.89	4631.54	5537.76	4746.26	6691.62	0.00145161	0.00968657	0.0203608	0.195149	-0.00426817	-0.00947339	0.999975	0.967346	0.804823	4.47332e-05	0.968765	0.879346
ENSMUSG00000010095	Slc3a2	19	8706882	8723369	solute carrier family 3 (activators of dibasic and neutral amino acid transport), member 2 [Source:MGI Symbol;Acc:MGI:96955]	3501.13	3118.29	4660.14	3413.57	4497.77	4640.77	0.163253	-0.0497118	-0.0223224	-0.0889925	0.0667179	-0.0100792	0.0714467	0.623542	0.792449	0.0324248	0.228297	0.902597
ENSMUSG00000010097	Nxf1	19	8757073	8772475	nuclear RNA export factor 1 [Source:MGI Symbol;Acc:MGI:1858330]	3250.82	1405.82	759.273	1468.2	1318.94	2695.03	0.00271256	0.0254288	0.00128492	0.000833627	-0.00939781	-0.0157534	0.999975	0.795722	0.990198	0.992048	0.924347	0.841276
ENSMUSG00000010110	Stx5a	19	8741413	8756069	syntaxin 5A [Source:MGI Symbol;Acc:MGI:1928483]	1512.54	1281.19	1086.48	960.272	1092.99	1524.16	0.000700446	0.00949639	-0.00320836	-0.0350987	-0.000561974	0.0430005	0.999975	0.936066	0.972412	0.598074	0.992679	0.484872
ENSMUSG00000010122	Slc47a1	11	61343401	61378345	solute carrier family 47, member 1 [Source:MGI Symbol;Acc:MGI:1914723]	30.2924	101.317	172.963	103.012	188.104	256.353	-0.000112457	0.00160124	-0.0563707	0.00638869	0.00109486	-0.00120134	0.999975	0.9262	0.161873	0.848958	0.970593	0.973773
ENSMUSG00000010142	Tnfrsf13b	11	61126755	61149372	tumor necrosis factor receptor superfamily, member 13b [Source:MGI Symbol;Acc:MGI:1889411]	21.7996	129.357	98.2608	37.8646	49.3151	22.6286	-0.000178132	0.0046318	-0.000503391	0.00386618	-0.0130169	0.00358764	0.999975	0.952406	0.985998	0.929232	0.674601	NA
ENSMUSG00000010154	Spire2	8	123332713	123369515	spire homolog 2 (Drosophila) [Source:MGI Symbol;Acc:MGI:2446256]	973.307	483.133	527.686	471.277	564.905	659.721	0.00238295	0.00502751	-0.0187837	-0.0707417	0.0027961	0.0430354	0.999975	0.961271	0.820467	0.267632	0.980806	0.488619
ENSMUSG00000010175	Prox1	1	190118035	190170714	prospero homeobox 1 [Source:MGI Symbol;Acc:MGI:97772]	1742.91	1878.17	331.431	2889.91	499.536	1242.9	-0.00158543	-0.0305267	0.0417498	0.149574	0.0360956	-0.0346733	0.999975	0.622413	0.439191	0.0867271	0.618525	0.578817
ENSMUSG00000010277	2610507B11Rik	11	78261752	78290623	RIKEN cDNA 2610507B11 gene [Source:MGI Symbol;Acc:MGI:1919753]	5508.67	9243.45	11138.9	11134.4	13055.1	9498.56	0.00574237	-0.0142221	0.196796	0.0543751	0.114679	0.0126925	0.999975	0.907327	0.00615451	0.21469	0.0160774	0.87427
ENSMUSG00000010290	AI597479	1	43098710	43115947	expressed sequence AI597479 [Source:MGI Symbol;Acc:MGI:2138299]	1289.85	1349.53	843.224	868.369	889.641	1443.33	-0.00172452	-0.0192013	-0.0162106	0.00558981	-0.0282056	-0.0202447	0.999975	0.842424	0.854408	0.945469	0.706781	0.784039
ENSMUSG00000010307	Tmem86a	7	47050601	47054777	transmembrane protein 86A [Source:MGI Symbol;Acc:MGI:1915143]	374.711	622.979	725.725	383.018	557.585	534.653	0.00145672	-0.011646	-0.149119	-0.0870346	-0.076384	-0.0569193	0.999975	0.886587	0.124527	0.204842	0.284772	0.360742
ENSMUSG00000010311	Optc	1	133897199	133907999	opticin [Source:MGI Symbol;Acc:MGI:2151113]	82.8064	15.7726	10.9227	11.1891	14.5014	32.4553	-0.000480814	0.00135212	0.0105547	-0.001076	-0.00222768	0.0125107	0.999975	NA	NA	NA	NA	NA
ENSMUSG00000010358	Ifi35	11	101448407	101458698	interferon-induced protein 35 [Source:MGI Symbol;Acc:MGI:1917360]	45.7217	135.436	87.3418	54.0369	67.1666	115.263	0.000390902	0.0212646	0.0523596	0.0180087	0.013913	0.0247227	0.999975	0.659369	0.196653	0.699172	0.665284	0.488619
ENSMUSG00000010362	Rdm1	11	101627195	101636100	RAD52 motif 1 [Source:MGI Symbol;Acc:MGI:1913849]	111.36	320.7	101.154	102.376	94.544	298.551	-0.00088767	-0.0011401	-0.00697836	-0.104345	-0.0124187	0.000691256	0.999975	0.994854	0.897357	0.142798	0.784104	0.992667
ENSMUSG00000010376	Nedd8	14	55662265	55671906	neural precursor cell expressed, developmentally down-regulated gene 8 [Source:MGI Symbol;Acc:MGI:97301]	1852.61	4500.69	3346.54	1438.62	1792.55	2706.01	0.00359686	0.0119574	-0.045602	-0.0915498	-0.00201915	0.0133662	0.999975	0.924263	0.533928	0.0901319	0.987119	0.866316
ENSMUSG00000010392	Gosr1	11	76726602	76763579	golgi SNAP receptor complex member 1 [Source:MGI Symbol;Acc:MGI:1858260]	1209.92	1302.56	1335.67	1518.27	1529.79	1436.67	-0.00122602	-0.0664258	0.0493698	0.0356904	-0.0153492	-0.0235975	0.999975	0.501983	0.524887	0.543385	0.857945	0.737852
ENSMUSG00000010406	Mrpl52	14	54426909	54429756	mitochondrial ribosomal protein L52 [Source:MGI Symbol;Acc:MGI:1916086]	862.622	912.119	374.571	394.942	373.862	632.775	0.00167802	0.0200511	-0.021933	-0.238504	-0.059227	-0.00343987	0.999975	0.808896	0.770418	0.00311023	0.376931	0.942666
ENSMUSG00000010453	Kansl3	1	36335730	36369181	KAT8 regulatory NSL complex subunit 3 [Source:MGI Symbol;Acc:MGI:1918055]	1967	1842.94	1478	2207.5	2357.98	2551.58	0.00371741	0.0184812	0.224231	0.138557	0.0264232	0.0396715	0.999975	0.859461	0.0214601	0.00317526	0.712534	0.497756
ENSMUSG00000010461	Eya4	10	23104168	23349895	EYA transcriptional coactivator and phosphatase 4 [Source:MGI Symbol;Acc:MGI:1337104]	59.5922	149.484	153.841	128.499	150.417	27.4947	-5.50839e-05	0.00331093	0.00253048	0.00441818	-0.0168764	-0.00265165	0.999975	0.967346	0.972717	0.949046	0.754028	NA
ENSMUSG00000010476	Ebf3	7	137193673	137314445	early B cell factor 3 [Source:MGI Symbol;Acc:MGI:894289]	2961.2	28.9526	26.3302	52.1393	54.7414	465.415	0.00420897	0.00726133	-0.00962907	-0.016304	0.00113067	-0.0326029	0.999975	NA	NA	0.711234	0.9861	0.516886
ENSMUSG00000010505	Myt1	2	181763332	181827797	myelin transcription factor 1 [Source:MGI Symbol;Acc:MGI:1100535]	1272.72	344.209	157.62	294.869	203.12	1612.24	-0.00399116	-0.00506292	-0.00538692	0.019016	0.0159679	-0.0127851	0.999975	0.9625	0.940168	0.7892	0.792033	0.878788
ENSMUSG00000010517	Faf1	4	109676588	109963960	Fas-associated factor 1 [Source:MGI Symbol;Acc:MGI:109419]	2393.12	1077.4	895.348	975.963	979.22	1676.19	0.00479334	0.0461386	0.0901037	-0.0131862	-0.0316116	-0.0662489	0.999975	0.569387	0.254454	0.854442	0.686535	0.249682
ENSMUSG00000010529	Gm266	12	111484611	111485823	predicted gene 266 [Source:MGI Symbol;Acc:MGI:2685112]	74.3958	207.415	94.7248	88.8275	66.8881	159.747	0.000303319	-0.00574118	-0.0168817	0.000806306	0.00878984	-0.00828889	0.999975	0.937751	0.701138	0.991768	0.823539	0.86973
ENSMUSG00000010554	Mettl16	11	74770830	74828525	methyltransferase like 16 [Source:MGI Symbol;Acc:MGI:1914743]	1388.09	777.303	772.383	843.068	895.873	1045.86	0.00221959	-0.00233481	0.0336199	0.0689214	0.135239	0.0508254	0.999975	0.977294	0.629326	0.277365	0.0650997	0.727063
ENSMUSG00000010592	Dazl	17	50279394	50293599	deleted in azoospermia-like [Source:MGI Symbol;Acc:MGI:1342328]	14.1015	161.489	112.704	65.4277	70.5182	11.8282	0.000311284	0.0132615	-0.0250455	0.00952343	-0.0125002	-0.00506685	NA	0.800839	0.582242	0.854442	0.737849	NA
ENSMUSG00000010607	Pigyl	9	22156846	22158358	phosphatidylinositol glycan anchor biosynthesis, class Y-like [Source:MGI Symbol;Acc:MGI:1913518]	388.995	1186.35	539.621	379.057	353.692	959.545	-0.0023127	0.00938037	-0.0239354	0.0135417	0.00373039	0.0159961	0.999975	0.927699	0.754893	0.854195	0.968199	0.784582
ENSMUSG00000010608	Rbm25	12	83631236	83683123	RNA binding motif protein 25 [Source:MGI Symbol;Acc:MGI:1914289]	3838.85	2405.15	3119.73	2421.8	2811.46	2023.37	0.0040667	-0.0237479	-0.00841005	0.0996121	0.0550553	-0.077979	0.999975	0.78745	0.932903	0.0203884	0.365716	0.189439
ENSMUSG00000010609	Psen2	1	180227004	180263438	presenilin 2 [Source:MGI Symbol;Acc:MGI:109284]	322.362	358.842	418.147	397.821	447.673	769.526	-0.000396024	0.0285351	-0.0120202	0.0234616	0.0387499	0.0030267	0.999975	0.59508	0.886974	0.743066	0.585143	0.974216
ENSMUSG00000010660	Plcd1	9	119071527	119093502	phospholipase C, delta 1 [Source:MGI Symbol;Acc:MGI:97614]	330.661	345.593	274.851	245.994	342.145	231.43	-0.000957563	0.00268805	-0.0432718	-0.057795	-0.00390199	-0.252217	0.999975	0.983991	0.475773	0.372763	0.965469	0.0354553
ENSMUSG00000010663	Fads1	19	10182888	10196870	fatty acid desaturase 1 [Source:MGI Symbol;Acc:MGI:1923517]	6535.17	11147.7	10342.1	7718.49	9982.69	9549.64	-0.000868963	-0.00991843	0.0281978	-0.152098	0.0161705	-0.117457	0.999975	0.916455	0.735329	6.63117e-06	0.865752	0.0291226
ENSMUSG00000010721	Lmbr1	5	29229802	29378390	limb region 1 [Source:MGI Symbol;Acc:MGI:1861746]	1330.25	1103.1	1134.84	882.212	1017.52	1126.86	0.000358592	0.00439547	-0.0221553	-0.0267878	-0.0807205	-0.018733	0.999975	0.973208	0.788309	0.584288	0.172523	0.585964
ENSMUSG00000010751	Tnfrsf22	7	143634806	143649661	tumor necrosis factor receptor superfamily, member 22 [Source:MGI Symbol;Acc:MGI:1930270]	83.691	48.5951	41.058	43.0391	43.658	44.0004	-2.12164e-05	-0.00916168	-0.0195756	-0.000133385	0.00213904	0.000373875	0.999975	0.797887	NA	0.997582	0.965198	NA
ENSMUSG00000010755	Cars	7	143557230	143600090	cysteinyl-tRNA synthetase [Source:MGI Symbol;Acc:MGI:1351477]	1589.72	702.354	933.094	747.928	1001.18	948.876	0.244916	-0.0122825	-0.0189953	-0.0629223	-0.011673	0.0562858	0.454917	0.89444	0.830941	0.290025	0.897745	0.38173
ENSMUSG00000010803	Gabra1	11	42130939	42182930	gamma-aminobutyric acid (GABA) A receptor, subunit alpha 1 [Source:MGI Symbol;Acc:MGI:95613]	1212.57	8421.7	14181.5	9069.99	13311.5	23568	0.00108013	-0.00172671	0.00801822	0.0584875	0.025648	0.0246119	0.999975	0.988969	0.9398	0.334292	0.733863	0.72583
ENSMUSG00000010825	Grid2ip	5	143357338	143392152	glutamate receptor, ionotropic, delta 2 (Grid2) interacting protein 1 [Source:MGI Symbol;Acc:MGI:2176213]	107.193	29.0923	23.2361	44.2318	88.3126	3320.39	0.000417913	0.0150449	0.00034585	0.0327506	-0.0161973	-0.0398967	0.999975	NA	NA	0.389109	0.69278	0.539882
ENSMUSG00000010830	Kdelr3	15	79516408	79527739	KDEL (Lys-Asp-Glu-Leu) endoplasmic reticulum protein retention receptor 3 [Source:MGI Symbol;Acc:MGI:2145953]	75.5746	44.8999	31.5393	11.2381	20.7435	49.8428	-0.000643569	-0.00605861	0.000629307	0.00179685	-0.0063937	0.015221	0.999975	0.870018	NA	NA	NA	NA
ENSMUSG00000010911	Apip	2	103073675	103092644	APAF1 interacting protein [Source:MGI Symbol;Acc:MGI:1926788]	290.913	486.093	275.905	168.708	179.988	637.253	0.000475141	0.0263683	0.0464807	-0.014595	0.0124609	0.0105152	0.999975	0.707361	0.458816	0.813804	0.84618	0.912819
ENSMUSG00000010914	Pdhx	2	103021075	103073513	pyruvate dehydrogenase complex, component X [Source:MGI Symbol;Acc:MGI:1351627]	1280	1787.84	1902.09	1178.28	1317.64	2036.33	0.00291423	-0.00706375	-0.0280411	0.0163699	0.00344799	0.0190717	0.999975	0.954606	0.730778	0.811413	0.97448	0.769718
ENSMUSG00000010936	Vac14	8	110618585	110720398	Vac14 homolog (S. cerevisiae) [Source:MGI Symbol;Acc:MGI:2157980]	1530.6	522.611	543.283	762.938	869.215	1127.07	0.000893762	-0.0198644	-0.0310241	-0.0190259	-0.0641354	0.00376449	0.999975	0.78039	0.687442	0.786169	0.354726	0.971082
ENSMUSG00000011096	Akt1s1	7	44848991	44855421	AKT1 substrate 1 (proline-rich) [Source:MGI Symbol;Acc:MGI:1914855]	1879.56	2404.86	2151.03	1338.55	1576.38	1550.24	-7.63605e-05	0.00376538	0.0231484	-0.00266903	0.049631	-0.04682	0.999975	0.983991	0.785591	0.969855	0.452371	0.451713
ENSMUSG00000011114	Tbrg1	9	37648763	37657312	transforming growth factor beta regulated gene 1 [Source:MGI Symbol;Acc:MGI:1100877]	1689.08	1282.96	1216.47	1016.11	1299.06	1461.41	0.00304015	0.0169784	0.0186264	0.0209533	-0.0102144	0.0619882	0.999975	0.872694	0.836736	0.766074	0.914709	0.310793
ENSMUSG00000011148	Adssl1	12	112620045	112641354	adenylosuccinate synthetase like 1 [Source:MGI Symbol;Acc:MGI:87947]	85.7216	432.42	295.833	379.341	370.586	779.83	0.000130279	-0.10742	-0.0113025	-0.030356	-0.153637	-0.173644	0.999975	0.343437	0.855755	0.64219	0.105053	0.0195493
ENSMUSG00000011154	Cfap161	7	83774101	83794880	cilia and flagella associated protein 161 [Source:MGI Symbol;Acc:MGI:1922806]	30.1018	26.5443	10.4667	11.6398	18.8313	46.9444	0.000291572	0.00277236	-0.0121681	0.00440779	0.00791237	0.00946956	0.999975	NA	NA	NA	NA	NA
ENSMUSG00000011158	Brf1	12	112959862	113000621	BRF1, RNA polymerase III transcription initiation factor 90 kDa subunit [Source:MGI Symbol;Acc:MGI:1919558]	1238.51	1287.13	1071.37	1175.27	1345.72	1160.98	0.000370751	0.00649573	0.0349225	-0.0200524	0.0172067	-0.0359046	0.999975	0.962194	0.653753	0.754778	0.825423	0.582671
ENSMUSG00000011171	Vipr2	12	116077726	116146261	vasoactive intestinal peptide receptor 2 [Source:MGI Symbol;Acc:MGI:107166]	44.5064	33.1576	22.192	30.9844	23.7647	308.565	0.000894666	-0.000882706	0.00598754	0.0276172	0.00201414	0.0070493	0.999975	NA	NA	NA	NA	0.918741
ENSMUSG00000011179	Odc1	12	17544873	17551502	ornithine decarboxylase, structural 1 [Source:MGI Symbol;Acc:MGI:97402]	4550.16	2649.4	1746.37	1511.29	1634.19	3370.1	-0.00284296	0.0118942	-0.0494351	-0.143652	-0.0713468	-0.0808296	0.999975	0.913039	0.518667	0.0098894	0.249021	0.118374
ENSMUSG00000011254	Thg1l	11	45946843	45955494	tRNA-histidine guanylyltransferase 1-like (S. cerevisiae) [Source:MGI Symbol;Acc:MGI:1913878]	274.659	308.463	250.337	188.542	204.79	187.283	0.00208726	0.00971843	-0.0128215	0.0658069	0.0255744	0.0256398	0.999975	0.887382	0.862252	0.30851	0.657142	0.597294
ENSMUSG00000011256	Adam19	11	46055992	46147343	a disintegrin and metallopeptidase domain 19 (meltrin beta) [Source:MGI Symbol;Acc:MGI:105377]	1353.87	427.49	1117.06	507.495	882.68	377.52	0.000110899	-0.0504989	0.0197895	0.165288	0.154436	-0.0114746	0.999975	0.46361	0.819182	0.0347559	0.0681427	0.876977
ENSMUSG00000011257	Pabpc4	4	123262351	123298925	poly(A) binding protein, cytoplasmic 4 [Source:MGI Symbol;Acc:MGI:2385206]	2137.96	1143.21	1206.07	794.074	1061.56	683.769	-0.00302728	-0.000254448	0.0093548	-0.0558546	-0.00668444	0.00282858	0.999975	0.998537	0.926053	0.343053	0.946894	0.97194
ENSMUSG00000011267	Zfp296	7	19577287	19580656	zinc finger protein 296 [Source:MGI Symbol;Acc:MGI:1926956]	14.0252	11.5021	23.9264	29.2128	90.8934	77.5558	-0.00015728	-0.00266015	-0.022034	0.00486579	0.00594021	-0.0139864	NA	NA	NA	NA	0.912037	NA
ENSMUSG00000011305	Plin5	17	56111601	56117596	perilipin 5 [Source:MGI Symbol;Acc:MGI:1914218]	38.0355	20.7859	22.0021	15.6803	15.1088	9.56152	0.00035417	-0.00198723	-0.0105389	-0.00764301	-0.00617165	0.000450882	0.999975	NA	NA	NA	NA	NA
ENSMUSG00000011306	Sugp1	8	70042813	70072347	SURP and G patch domain containing 1 [Source:MGI Symbol;Acc:MGI:1917866]	1324.33	1175.41	1291.73	1245.34	1419.46	1646.86	-0.000923932	-0.00403015	-0.0238848	-0.0408022	0.0123201	-0.0327473	0.999975	0.974888	0.764881	0.475185	0.891825	0.611782
ENSMUSG00000011382	Dhdh	7	45470987	45488805	dihydrodiol dehydrogenase (dimeric) [Source:MGI Symbol;Acc:MGI:1919005]	150.435	301.737	204.76	273.474	353.516	434.785	0.000140738	0.0051609	0.00515154	-0.0260394	-0.00909212	-0.00556281	0.999975	0.962926	0.948735	0.703281	0.916597	0.938429
ENSMUSG00000011427	Zfp790	7	29816114	29831005	zinc finger protein 790 [Source:MGI Symbol;Acc:MGI:1923431]	790.995	319.509	368.341	423.346	506.93	557.438	0.00167405	-0.0373963	-0.0363786	0.0643578	0.01985	0.0207654	0.999975	0.579118	0.594636	0.317779	0.79416	0.722552
ENSMUSG00000011589	Fsd1	17	55986511	55996881	fibronectin type 3 and SPRY domain-containing protein [Source:MGI Symbol;Acc:MGI:1934858]	1876.98	1426.08	1286.22	931.936	1109.36	994.065	0.00532952	-0.00887187	-0.0233261	0.0126978	0.0416802	0.0533244	0.957471	0.950827	0.775645	0.858483	0.555998	0.403771
ENSMUSG00000011658	Fuz	7	44896079	44902631	fuzzy planar cell polarity protein [Source:MGI Symbol;Acc:MGI:1917550]	283.373	384.632	229.294	277.055	300.511	495.672	-0.000930057	0.00420682	-0.0199467	-0.0564904	-0.0012104	0.0207974	0.999975	0.967963	0.752999	0.384623	0.987119	0.751793
ENSMUSG00000011751	Sptbn4	7	27356383	27447686	spectrin beta, non-erythrocytic 4 [Source:MGI Symbol;Acc:MGI:1890574]	2181.63	3666.7	5016.11	5432.3	5784.51	4904.18	0.00177244	-0.0392421	0.0341684	0.00523126	0.00603922	-0.16312	0.999975	0.657313	0.678203	0.935561	0.957236	0.00431443
ENSMUSG00000011752	Pgam1	19	41911871	41918664	phosphoglycerate mutase 1 [Source:MGI Symbol;Acc:MGI:97552]	2342.73	2277.37	2933.44	3363.81	4387.87	4676.73	-0.000886623	-0.0140939	-0.00874094	-0.0192024	0.0768233	0.0576657	0.999975	0.973246	0.922409	0.747308	0.159744	0.35634
ENSMUSG00000011831	Evi5	5	107744795	107875107	ecotropic viral integration site 5 [Source:MGI Symbol;Acc:MGI:104736]	1708.29	2709.66	2303.73	2001.12	2508.84	2098.05	-0.000505428	0.00238245	0.0576897	0.0425272	-0.00885256	0.00929278	0.999975	0.986943	0.439191	0.468699	0.928476	0.914121
ENSMUSG00000011832	Evi5l	8	4166567	4211257	ecotropic viral integration site 5 like [Source:MGI Symbol;Acc:MGI:2442167]	5267.38	2363.12	2931.23	3182.43	4111.51	2550.09	0.00460537	-0.151463	0.00784335	0.000532088	0.0314697	-1.72667e-05	0.999975	0.2336	0.943689	0.997093	0.669505	0.999957
ENSMUSG00000011837	Snapc2	8	4253080	4256220	small nuclear RNA activating complex, polypeptide 2 [Source:MGI Symbol;Acc:MGI:1914861]	992.004	666.224	758.462	679.924	876.097	915.967	0.00186969	-0.0516446	-0.122327	-0.0378285	-0.120047	0.00919021	0.999975	0.544584	0.157497	0.56087	0.0969433	0.911055
ENSMUSG00000011877	Git1	11	77493562	77507786	G protein-coupled receptor kinase-interactor 1 [Source:MGI Symbol;Acc:MGI:1927140]	5630.56	11832.1	11810.8	17574.4	21023	5415.79	-0.000420491	-0.0276292	0.021789	-0.144183	0.011702	-0.0234962	0.999975	0.623491	0.79476	0.000644952	0.892245	0.729033
ENSMUSG00000011884	Gltp	5	114669398	114690984	glycolipid transfer protein [Source:MGI Symbol;Acc:MGI:1929253]	591.289	2505.74	870.965	1019.77	763.207	1459.99	0.00179726	-0.0306177	0.0227468	0.0177508	0.0175582	-0.044842	0.999975	0.638134	0.784456	0.805347	0.825427	0.504793
ENSMUSG00000011958	Bnip2	9	69989466	70008317	BCL2/adenovirus E1B interacting protein 2 [Source:MGI Symbol;Acc:MGI:109327]	1285.12	1554.45	889.03	594.346	668.504	1245.38	0.00413259	0.0374503	0.0157064	-0.0022654	0.00175913	-0.00311945	0.999975	0.614071	0.859526	0.976049	0.98741	0.968083
ENSMUSG00000011960	Ccnt1	15	98538689	98570923	cyclin T1 [Source:MGI Symbol;Acc:MGI:1328363]	2344.24	958.271	1298.41	1395.47	1598.08	1943.27	-0.00347124	-0.0246987	-0.00131772	0.107581	0.0697118	0.0150112	0.999975	0.771912	0.98739	0.052249	0.259156	0.847327
ENSMUSG00000012017	Scarf2	16	17797282	17808287	scavenger receptor class F, member 2 [Source:MGI Symbol;Acc:MGI:1858430]	237.709	200.203	158.058	181.218	184.737	140.654	0.000954315	0.0142569	-0.00788003	-0.00660827	0.107545	0.0200954	0.999975	0.810985	0.885984	0.922102	0.152637	0.633646
ENSMUSG00000012076	Brms1l	12	55836366	55869735	breast cancer metastasis-suppressor 1-like [Source:MGI Symbol;Acc:MGI:1196337]	1442.27	1807.84	1600.07	1499.36	1625.28	2145.6	0.00523311	-0.00259912	-0.0274854	0.0416293	0.017065	0.0768127	0.969926	0.983991	0.740121	0.478744	0.832155	0.163657
ENSMUSG00000012114	Med15	16	17651221	17722930	mediator complex subunit 15 [Source:MGI Symbol;Acc:MGI:2137379]	1639.36	1067.66	1581.77	1803.12	2331.73	1627.79	-0.00170938	0.00991098	0.00412153	0.0841057	0.0219816	-0.0208938	0.999975	0.932755	0.974999	0.0879037	0.781931	0.764987
ENSMUSG00000012117	Dhdds	4	133969028	134000918	dehydrodolichyl diphosphate synthase [Source:MGI Symbol;Acc:MGI:1914672]	1634.45	1562.58	1895.7	2083	2531.22	2237.83	-0.000235871	-0.0354884	-0.0774306	-0.00780061	-0.00143552	-0.00379755	0.999975	0.691484	0.292596	0.879027	0.988574	0.968819
ENSMUSG00000012123	Aim1l	4	134065912	134092504	absent in melanoma 1-like [Source:MGI Symbol;Acc:MGI:1334463]	30.7314	22.2536	16.3953	25.265	36.6656	9.10674	9.80165e-05	0.00289183	-0.00856344	-0.0139592	0.00953576	-0.00239379	0.999975	NA	NA	NA	0.729252	NA
ENSMUSG00000012126	Ubxn11	4	134102570	134127593	UBX domain protein 11 [Source:MGI Symbol;Acc:MGI:1914836]	144.502	249.627	198.072	135.169	220.878	145.919	-0.000312363	0.0575523	0.0116943	-0.137762	-0.0274785	0.0130698	0.999975	0.360204	0.858122	0.110911	0.619385	0.789113
ENSMUSG00000012296	Tjap1	17	46257851	46283026	tight junction associated protein 1 [Source:MGI Symbol;Acc:MGI:1921344]	475.75	548.629	258.61	305.24	255.037	477.099	0.00168296	-0.0073134	-0.00161541	0.0467632	-0.0211727	0.0162505	0.999975	0.932288	0.983555	0.475158	0.72858	0.81648
ENSMUSG00000012405	Rpl15	14	18267823	18271391	ribosomal protein L15 [Source:MGI Symbol;Acc:MGI:1913730]	8506.6	5806.93	3525.83	2994.01	3300.52	4021.01	-1.79166e-05	-0.000555043	-0.0883922	-0.189106	-0.0667486	-0.024993	0.999975	0.997838	0.276677	6.00513e-06	0.258092	0.711755
ENSMUSG00000012422	Tmem167	13	90089123	90143907	transmembrane protein 167 [Source:MGI Symbol;Acc:MGI:1913324]	2582.01	2898.4	2098.23	1250.52	1414.73	1791.6	0.000677547	0.0411812	0.0251448	0.0388286	0.0225792	0.022836	0.999975	0.653946	0.764724	0.544249	0.770961	0.729266
ENSMUSG00000012429	Mplkip	13	17695413	17699105	M-phase specific PLK1 intereacting protein [Source:MGI Symbol;Acc:MGI:1913558]	504.986	500.324	296.032	219.733	217.061	382.829	0.000510603	0.0549141	-0.00061533	-0.02389	-0.0210313	-0.00380447	0.999975	0.483865	0.992157	0.719626	0.714249	0.954478
ENSMUSG00000012443	Kif11	19	37376403	37421859	kinesin family member 11 [Source:MGI Symbol;Acc:MGI:1098231]	448.118	92.3403	59.598	27.6789	29.4597	26.8439	-0.00118128	-0.0089704	0.02781	0.0182906	-0.00690057	-0.00253816	0.999975	0.856077	0.345359	NA	0.796744	NA
ENSMUSG00000012483	Rpa3	6	8255936	8259173	replication protein A3 [Source:MGI Symbol;Acc:MGI:1915490]	221.191	570.292	206.424	84.5072	78.828	236.258	-0.000149744	0.143128	0.00991482	-0.0100289	-0.00235362	0.013909	0.999975	0.297235	0.88167	0.848059	0.967594	0.803425
ENSMUSG00000012535	Tnpo3	6	29540827	29609887	transportin 3 [Source:MGI Symbol;Acc:MGI:1196412]	3818.93	1880.31	2236.43	2485.74	2987.27	2507.73	-0.00119353	-0.0116107	-0.0200945	-0.00971299	0.0316949	0.0383481	0.999975	0.92339	0.825254	0.894293	0.63889	0.541034
ENSMUSG00000012609	Ttll5	12	85824659	86061893	tubulin tyrosine ligase-like family, member 5 [Source:MGI Symbol;Acc:MGI:2443657]	656.764	696.584	692.487	966.246	1058.77	4098.68	-0.00209763	-0.0613504	0.158021	0.152577	0.0715386	-0.00550853	0.999975	0.503234	0.11197	0.011197	0.314027	0.951197
ENSMUSG00000012640	Zfp715	7	43296197	43313294	zinc finger protein 715 [Source:MGI Symbol;Acc:MGI:1917180]	1204.7	1172.91	707.261	610.344	629.679	1316.11	-0.00152672	0.00401659	-0.0286506	-0.0265794	-0.0223329	0.00363549	0.999975	0.976943	0.723401	0.694182	0.784104	0.971082
ENSMUSG00000012819	Cdh23	10	60302748	60696490	cadherin 23 (otocadherin) [Source:MGI Symbol;Acc:MGI:1890219]	240.24	44.9697	29.7972	95.0598	47.1882	23.9236	0.00268767	-0.00525633	0.00500535	-0.03118	-0.0201668	-0.0156799	0.941344	0.89838	NA	0.555559	0.450347	NA
ENSMUSG00000012848	Rps5	7	12922290	12926686	ribosomal protein S5 [Source:MGI Symbol;Acc:MGI:1097682]	10686.4	15284.4	5581.71	3742.93	3914.85	5985.27	-0.00249187	0.0151476	-0.0200716	-0.337597	-0.179189	-0.0723632	0.999975	0.877427	0.813567	1.26521e-16	6.25485e-05	0.193274
ENSMUSG00000013033	Adgrl1	8	83900105	83941954	adhesion G protein-coupled receptor L1 [Source:MGI Symbol;Acc:MGI:1929461]	19820.8	8116.89	16887.7	20416.6	31350.9	8709.76	0.000326983	-0.0145198	0.111421	0.0777625	-0.00346766	-0.135109	0.999975	0.890129	0.137721	0.0652219	0.9607	0.0170263
ENSMUSG00000013076	Amotl1	9	14541966	14643529	angiomotin-like 1 [Source:MGI Symbol;Acc:MGI:1922973]	2010.55	933.938	908.451	1074.99	1548.37	1153.9	-1.87744e-05	0.0647834	0.1832	-0.0112162	0.103878	0.0398371	0.999975	0.447517	0.0507697	0.877289	0.12607	0.528464
ENSMUSG00000013089	Etv5	16	22381309	22439719	ets variant 5 [Source:MGI Symbol;Acc:MGI:1096867]	1324.73	1661.92	3243.09	2225.65	4620.09	2087.43	-0.00440641	-0.0667	-0.004937	0.0126796	0.250103	0.069198	0.974975	0.503234	0.961157	0.860525	3.91496e-07	0.282662
ENSMUSG00000013150	Gfod2	8	105713854	105758664	glucose-fructose oxidoreductase domain containing 2 [Source:MGI Symbol;Acc:MGI:1917825]	1864.52	855.019	1055.41	580.105	776.924	1047.62	0.00415971	0.00880365	-0.00329152	0.017625	0.0987905	0.138744	0.999975	0.936066	0.973322	0.8137	0.172772	0.0286507
ENSMUSG00000013155	Enkd1	8	105703651	105708210	enkurin domain containing 1 [Source:MGI Symbol;Acc:MGI:2142593]	240.244	204.002	165.652	142.324	185.448	251.252	6.41516e-05	0.0092713	-0.0235087	-0.0353783	-0.0216763	0.102681	0.999975	0.87941	0.665532	0.549941	0.70284	0.175964
ENSMUSG00000013160	Atp6v0d1	8	105524465	105566047	ATPase, H+ transporting, lysosomal V0 subunit D1 [Source:MGI Symbol;Acc:MGI:1201778]	5909.71	7601.59	10083	6371.96	8630.83	8189.74	0.00215632	0.0066224	-0.0730314	-0.0632694	0.00928496	0.0134353	0.999975	0.993862	0.301946	0.112714	0.918544	0.851121
ENSMUSG00000013236	Ptprs	17	56412431	56476483	protein tyrosine phosphatase, receptor type, S [Source:MGI Symbol;Acc:MGI:97815]	19353.4	8427.7	11032.6	14685.1	18425.6	6766.53	-0.000986389	-0.0317261	-0.0204466	0.0394638	-0.00381347	-0.123537	0.999975	0.695395	0.818362	0.378704	0.963839	0.0109263
ENSMUSG00000013275	Slc41a1	1	131827493	131848865	solute carrier family 41, member 1 [Source:MGI Symbol;Acc:MGI:2444823]	1317.59	2032.37	2111.38	2596.49	2370.72	3386.41	-0.00274913	-0.0247936	0.00799827	-0.00167544	-0.0150366	-0.137739	0.999975	0.766084	0.949959	0.983215	0.857153	0.0061239
ENSMUSG00000013367	Iglon5	7	43472904	43490075	IgLON family member 5 [Source:MGI Symbol;Acc:MGI:2686277]	3371.11	959.014	918.47	806.923	928.827	1815.48	0.00146602	-0.015309	0.0297721	0.0468206	-0.0297595	-0.0114221	0.999975	0.876974	0.673376	0.445271	0.693062	0.885974
ENSMUSG00000013419	Zfp651	9	121759330	121771742	zinc finger protein 651 [Source:MGI Symbol;Acc:MGI:2670992]	2487.83	4717.2	3441.52	3323.29	3727.43	2343.03	0.00326599	-0.00880797	0.106574	-0.0344717	0.0321221	-0.141832	0.999975	0.939233	0.195985	0.506769	0.666417	0.0220352
ENSMUSG00000013465	Nelfb	2	25199712	25211489	negative elongation factor complex member B [Source:MGI Symbol;Acc:MGI:1931035]	1966.29	1734.95	1591.13	1380.62	1709.91	2225.15	0.00128545	-0.017419	-0.0284929	-0.0262038	0.0230189	0.014376	0.999975	0.869754	0.723698	0.667791	0.758217	0.851661
ENSMUSG00000013483	Card14	11	119307768	119345375	caspase recruitment domain family, member 14 [Source:MGI Symbol;Acc:MGI:2386258]	27.6238	17.1395	15.5574	14.0709	19.3004	29.4602	-5.21527e-05	0.0052471	-0.00937766	0.000644911	-0.00587295	-0.00462532	0.999975	NA	NA	NA	NA	NA
ENSMUSG00000013495	Tmem175	5	108629770	108648782	transmembrane protein 175 [Source:MGI Symbol;Acc:MGI:1919642]	431.139	782.097	799.85	852.441	988.162	895.991	-0.0018516	-0.00203583	-0.030174	-0.0555774	-0.0677715	-0.0108647	0.999975	0.986943	0.705128	0.336253	0.329915	0.894238
ENSMUSG00000013523	Bcas1	2	170346991	170427845	breast carcinoma amplified sequence 1 [Source:MGI Symbol;Acc:MGI:1924210]	338.995	9876.11	2002.13	4013.39	1472.56	6784.3	0.00162066	-0.00854142	0.0102495	0.0279105	0.00736253	-0.0186927	0.999975	0.8725	0.90841	0.625841	0.880994	0.71817
ENSMUSG00000013539	Tango2	16	18300825	18348103	transport and golgi organization 2 [Source:MGI Symbol;Acc:MGI:101825]	468.183	2683.78	2477.18	705.115	996.663	865.159	0.00302024	0.0435743	-0.00801873	-0.0029367	0.0172403	0.0471496	0.988051	0.563526	0.929014	0.964295	0.837458	0.465573
ENSMUSG00000013584	Aldh1a2	9	71215789	71296243	aldehyde dehydrogenase family 1, subfamily A2 [Source:MGI Symbol;Acc:MGI:107928]	540.952	244.917	382.424	269.184	505.665	451.909	0.000804625	0.0108598	-0.00362024	0.0257166	0.0187015	0.0176633	0.999975	0.85915	0.912438	0.700236	0.76255	0.765131
ENSMUSG00000013593	Ndufs2	1	171234853	171251388	NADH dehydrogenase (ubiquinone) Fe-S protein 2 [Source:MGI Symbol;Acc:MGI:2385112]	3862.03	8450.39	6716.99	4618.13	5131.78	9769.11	0.00507661	-0.0253345	-0.00666502	-0.0485851	-0.00961797	0.0134592	0.988051	0.831746	0.951845	0.259982	0.918544	0.832314
ENSMUSG00000013622	Atraid	5	31048312	31054623	all-trans retinoic acid induced differentiation factor [Source:MGI Symbol;Acc:MGI:1918918]	1137.41	2097.2	1423.18	1056.99	1092.9	1957.61	0.00212567	0.0143347	-0.0155551	-0.155947	-0.0601131	0.00786133	0.999975	0.898822	0.862645	0.00516306	0.38422	0.930859
ENSMUSG00000013629	Cad	5	31054780	31078479	carbamoyl-phosphate synthetase 2, aspartate transcarbamylase, and dihydroorotase [Source:MGI Symbol;Acc:MGI:1916969]	2122.77	311.368	618.083	641.446	868.915	723.07	-0.00378324	-0.00859706	-0.00259719	-0.0457104	-0.192885	-0.0218952	0.998457	0.909768	0.977332	0.467546	0.0172861	0.726518
ENSMUSG00000013646	Sh3bp5l	11	58330724	58347728	SH3 binding domain protein 5 like [Source:MGI Symbol;Acc:MGI:1933124]	1362.16	1803.41	1828.14	1140.55	1457.52	1936.62	0.00500501	0.0173573	0.0232485	0.075771	0.0116658	0.0950519	0.974975	0.866531	0.784456	0.155044	0.897564	0.0783141
ENSMUSG00000013662	Atad1	19	32672563	32712298	ATPase family, AAA domain containing 1 [Source:MGI Symbol;Acc:MGI:1915229]	3202.99	3441.58	4750.72	2925.62	3313.05	3757.96	-0.000274082	-0.0166003	-0.0357779	0.0189465	0.00657181	0.00644609	0.999975	0.862358	0.642418	0.744975	0.956282	0.940443
ENSMUSG00000013663	Pten	19	32757497	32826160	phosphatase and tensin homolog [Source:MGI Symbol;Acc:MGI:109583]	6021.72	5133.13	7887.68	5526.76	8384.05	3945.02	-0.00054285	0.0156787	0.0224668	0.0670781	0.0985416	-0.0197687	0.999975	0.87908	0.759935	0.187058	0.0308151	0.74283
ENSMUSG00000013698	Pea15a	1	172196728	172206804	phosphoprotein enriched in astrocytes 15A [Source:MGI Symbol;Acc:MGI:104799]	13561.6	29415.8	19536.6	15750.6	19810.6	23947.1	-5.42437e-05	-0.00688243	-0.0998733	-0.0913581	-0.0420018	-0.00629076	0.999975	0.953133	0.197175	0.0603441	0.514205	0.964926
ENSMUSG00000013701	Timm23	14	32180162	32201898	translocase of inner mitochondrial membrane 23 [Source:MGI Symbol;Acc:MGI:1858317]	738.675	721.712	507.525	582.798	661.38	1271.26	0.0028425	0.0222715	-0.00920176	-0.0107301	-0.00886948	0.0549098	0.999975	0.797887	0.916303	0.883531	0.91515	0.389274
ENSMUSG00000013707	Tnfaip8l2	3	95139521	95142360	tumor necrosis factor, alpha-induced protein 8-like 2 [Source:MGI Symbol;Acc:MGI:1917019]	21.5439	140.702	79.1593	49.4551	61.7806	33.9061	-3.01388e-05	0.0259757	0.00251016	0.0182468	0.0176528	0.0187576	0.999975	0.544281	0.956727	0.679716	0.618253	NA
ENSMUSG00000013736	Trnt1	6	106769120	106782474	tRNA nucleotidyl transferase, CCA-adding, 1 [Source:MGI Symbol;Acc:MGI:1917297]	1004.73	1914.96	1563.53	741.793	907.882	1275.81	0.00104829	0.0150584	0.00169104	0.0740063	0.0409621	0.0518	0.999975	0.891097	0.987113	0.214985	0.569539	0.415342
ENSMUSG00000013766	Ly6g6e	17	35076902	35078804	lymphocyte antigen 6 complex, locus G6E [Source:MGI Symbol;Acc:MGI:1917524]	28.6624	104.096	19.4536	82.015	20.6051	138.454	-0.000654581	-0.00939847	-0.00237804	0.0866647	-0.000808281	1.11529	0.999975	0.826936	NA	0.138828	NA	2.24659e-12
ENSMUSG00000013787	Ehmt2	17	34898469	34914052	euchromatic histone lysine N-methyltransferase 2 [Source:MGI Symbol;Acc:MGI:2148922]	8003.75	6010.38	6511.71	6143.58	7881.61	3475.62	0.0028336	-0.0183456	-0.0179292	-0.0710833	-0.013549	0.00382443	0.999975	0.871628	0.841378	0.126041	0.865728	0.968209
ENSMUSG00000013822	Elof1	9	22112989	22117172	ELF1 homolog, elongation factor 1 [Source:MGI Symbol;Acc:MGI:1913376]	1241.34	3103.83	1340.96	682.143	817.784	1741.06	0.0057308	0.131707	-0.0175603	-0.168905	0.00359254	0.0645053	0.888798	0.271649	0.842403	0.00781154	0.976251	0.312244
ENSMUSG00000013833	Med16	10	79894708	79908923	mediator complex subunit 16 [Source:MGI Symbol;Acc:MGI:2158394]	1805.76	1646.9	2179.66	2038.98	2946.03	1734.4	0.000840425	-0.0293307	-0.0025405	-0.0833257	-0.0320627	-0.034121	0.999975	0.730289	0.976877	0.118632	0.631758	0.602612
ENSMUSG00000013846	St3gal1	15	67102875	67113992	ST3 beta-galactoside alpha-2,3-sialyltransferase 1 [Source:MGI Symbol;Acc:MGI:98304]	1206.42	492.69	923.893	1142.77	1033.26	181.131	-0.00339587	0.0353949	-0.00355781	0.483527	0.122588	0.0260377	0.998457	0.544281	0.970222	9.28495e-09	0.127345	0.585964
ENSMUSG00000013858	Tmem259	10	79974948	79984330	transmembrane protein 259 [Source:MGI Symbol;Acc:MGI:2177957]	2918.4	2821.27	3441.9	2944.67	3515.09	3817.42	0.00187739	-0.0183219	-0.0321854	0.019457	0.0117585	0.0126479	0.999975	0.867371	0.692701	0.76129	0.891687	0.87427
ENSMUSG00000013878	Rnf170	8	26119368	26151790	ring finger protein 170 [Source:MGI Symbol;Acc:MGI:1924983]	330.093	694.135	626.741	600.882	706.457	726.56	0.0014075	0.00112811	0.0259542	0.0592779	-0.000746845	-0.000961218	0.999975	0.993856	0.73391	0.346927	0.993418	0.992014
ENSMUSG00000013921	Clip3	7	30291728	30308367	CAP-GLY domain containing linker protein 3 [Source:MGI Symbol;Acc:MGI:1923936]	15692	8046.97	14937.7	18804.9	25691.2	22842.1	-0.00424497	-0.137062	-0.0101109	0.0590712	0.119046	0.0107492	0.999975	0.204872	0.906233	0.133198	0.00299133	0.891126
ENSMUSG00000013973	Dedd	1	171329145	171342331	death effector domain-containing [Source:MGI Symbol;Acc:MGI:1333874]	1020.94	292.137	322.012	704.943	903.383	1002.63	0.00291698	-0.00244316	-0.0267669	-0.0304944	-0.00602565	-0.0149735	0.999975	0.982335	0.695513	0.640376	0.95365	0.843725
ENSMUSG00000013997	Nit1	1	171338008	171345646	nitrilase 1 [Source:MGI Symbol;Acc:MGI:1350916]	835.665	786.625	645.85	615.45	686.41	884.895	0.00118704	-0.00765762	-0.0698509	-0.0328207	-0.0525527	-0.0118787	0.999975	0.944332	0.365816	0.617518	0.445399	0.880117
ENSMUSG00000014039	Prdm15	16	97791467	97851850	PR domain containing 15 [Source:MGI Symbol;Acc:MGI:1930121]	664.431	304.532	350.211	411.328	456.64	396.822	0.000595674	0.0102064	0.0120949	0.0468613	-0.00326083	0.0361892	0.999975	0.904803	0.88167	0.473073	0.973644	0.542388
ENSMUSG00000014074	Rnf168	16	32277459	32301434	ring finger protein 168 [Source:MGI Symbol;Acc:MGI:1917488]	1498.77	1567.23	1117.43	1116.43	1345.11	1730.24	-0.00137783	0.020144	0.0411157	0.0169345	0.0718355	0.0666859	0.999975	0.814162	0.600684	0.811278	0.26449	0.281882
ENSMUSG00000014075	Tctex1d2	16	32419702	32429099	Tctex1 domain containing 2 [Source:MGI Symbol;Acc:MGI:1913311]	208.79	344.313	213.532	143.362	170.682	269.141	0.00023375	0.0149574	-0.0113933	-0.0213664	-0.015166	-0.00906075	0.999975	0.815923	0.869197	0.741479	0.785479	0.893438
ENSMUSG00000014077	Chp1	2	119547697	119587027	calcineurin-like EF hand protein 1 [Source:MGI Symbol;Acc:MGI:1927185]	1887.88	4079.39	5310.95	4449.78	6060.24	3257.5	-0.000526819	0.0148476	-0.00284969	0.0433248	0.116837	0.0348904	0.999975	0.871698	0.982628	0.332115	0.0107269	0.564068
ENSMUSG00000014158	Trpv4	5	114622152	114658421	transient receptor potential cation channel, subfamily V, member 4 [Source:MGI Symbol;Acc:MGI:1926945]	57.093	50.078	33.4089	71.5397	46.2697	107.486	-0.00111651	0.012756	0.0141425	0.00522058	0.0101631	-0.00502368	0.991248	0.59508	NA	0.918997	0.768764	0.79557
ENSMUSG00000014164	Klhl3	13	58004221	58113592	kelch-like 3 [Source:MGI Symbol;Acc:MGI:2445185]	359.521	1388.45	2139.5	946.764	1125.09	394.704	-0.00142045	-0.0183751	0.0500886	0.100686	0.0398851	-0.0836993	0.999975	0.809327	0.484822	0.0970425	0.605865	0.229652
ENSMUSG00000014177	Tvp23b	11	62879455	62916780	trans-golgi network vesicle protein 23B [Source:MGI Symbol;Acc:MGI:1914760]	469.804	1237.94	813.452	495.734	526.374	803.653	0.000833104	0.00277232	-0.0173919	0.0260962	0.0185597	0.00135911	0.999975	0.985222	0.831105	0.707997	0.802881	0.987155
ENSMUSG00000014195	Dnajc7	11	100582818	100620168	DnaJ heat shock protein family (Hsp40) member C7 [Source:MGI Symbol;Acc:MGI:1928373]	4111.88	3018.93	3851.91	3143.12	4170.07	3593.68	0.00363754	-0.0277154	-0.0264722	-0.0189098	-0.0436503	-0.0279685	0.999975	0.75753	0.747737	0.733496	0.468882	0.665432
ENSMUSG00000014198	Zfp385c	11	100627543	100692455	zinc finger protein 385C [Source:MGI Symbol;Acc:MGI:3608347]	39.7234	6.60686	5.15599	10.2233	18.6996	1549.79	-0.00118418	-0.000770741	0.000190645	-0.00556668	0.603345	-0.00517882	0.941793	NA	NA	NA	NA	0.952578
ENSMUSG00000014226	Cacybp	1	160202367	160212875	calcyclin binding protein [Source:MGI Symbol;Acc:MGI:1270839]	3041.44	3956.63	3400.33	1703.09	2098.25	2233.57	0.00387091	0.0602009	-0.0169612	0.0118887	0.0887896	0.00257948	0.999975	0.533393	0.839453	0.873895	0.169367	0.977061
ENSMUSG00000014232	Cluap1	16	3908801	3941147	clusterin associated protein 1 [Source:MGI Symbol;Acc:MGI:1924029]	481.886	682.116	445.877	306.544	319.122	456.327	0.00118381	0.0228683	-0.0706288	-0.025311	-0.0455332	0.0143496	0.999975	0.795024	0.351594	0.710053	0.466374	0.843725
ENSMUSG00000014243	Zswim7	11	62267224	62281375	zinc finger SWIM-type containing 7 [Source:MGI Symbol;Acc:MGI:1916997]	83.4838	397.136	245.708	123.208	174.418	194.995	0.00033644	0.0147263	0.00458875	-0.220451	-0.0219468	-0.047993	0.999975	0.835599	0.949315	0.0501946	0.691952	0.311276
ENSMUSG00000014245	Pigl	11	62458460	62514417	phosphatidylinositol glycan anchor biosynthesis, class L [Source:MGI Symbol;Acc:MGI:2681271]	186.326	153.93	128.44	164.154	169.715	142.262	0.00015965	0.0101817	0.00295156	-0.0247378	-0.0520306	-0.0178077	0.999975	0.849782	0.965987	0.691849	0.318241	0.697115
ENSMUSG00000014294	Ndufa2	18	36742332	36744557	NADH dehydrogenase (ubiquinone) 1 alpha subcomplex, 2 [Source:MGI Symbol;Acc:MGI:1343103]	841.325	2865.02	1534.44	1091.56	1216.26	2085.9	0.00114137	0.054223	0.00528479	-0.16189	-0.0132451	-0.0111849	0.999975	0.546888	0.962537	0.00433341	0.886469	0.887689
ENSMUSG00000014301	Pam16	16	4616464	4624988	presequence translocase-asssociated motor 16 homolog (S. cerevisiae) [Source:MGI Symbol;Acc:MGI:1913699]	434.603	648.293	409.574	341.42	385.95	726.502	0.00295029	0.0282846	-0.0229779	-0.145309	0.000623437	0.0207731	0.988051	0.73701	0.749911	0.0713676	0.985396	0.761757
ENSMUSG00000014303	Glis2	16	4594713	4624924	GLIS family zinc finger 2 [Source:MGI Symbol;Acc:MGI:1932535]	800.962	414.411	352.963	362.365	420.985	387.568	-0.00196393	-0.172466	-0.00153499	-0.0129886	-0.0374638	-0.0190364	0.999975	0.282624	0.98435	0.856712	0.558594	0.752094
ENSMUSG00000014313	Cox6c	15	35925886	35938246	cytochrome c oxidase subunit VIc [Source:MGI Symbol;Acc:MGI:104614]	2131.69	14576.1	6794.92	3587.62	3775.11	4938.43	0.0037347	0.166513	0.0583935	-0.110726	0.0095685	-0.00747101	0.999975	0.283539	0.465013	0.00895765	0.912985	0.939901
ENSMUSG00000014329	Bicc1	10	70922832	71159700	BicC family RNA binding protein 1 [Source:MGI Symbol;Acc:MGI:1933388]	392.503	189.346	248.195	251.231	333.916	241.771	-0.000695362	0.00606475	-0.108826	0.0502142	-0.0081769	-0.0063298	0.999975	0.925279	0.176087	0.440825	0.917569	0.925175
ENSMUSG00000014349	Ube2z	11	96047432	96065388	ubiquitin-conjugating enzyme E2Z [Source:MGI Symbol;Acc:MGI:1343160]	3878.11	2876.06	3545.61	3095.63	3712.06	3899.82	0.00479721	-0.019215	-0.0587858	0.0165935	0.0101918	0.00793525	0.999975	0.966032	0.400227	0.775127	0.911393	0.926681
ENSMUSG00000014353	Tmem87b	2	128818118	128854261	transmembrane protein 87B [Source:MGI Symbol;Acc:MGI:1919727]	931.108	1002.92	1086.14	1057.1	1129.73	1144.27	-0.000776069	0.0174797	-0.0150816	0.0228207	-0.0282959	-0.046645	0.999975	0.832889	0.869197	0.732701	0.707652	0.461923
ENSMUSG00000014355	Anapc1	2	128610104	128687391	anaphase promoting complex subunit 1 [Source:MGI Symbol;Acc:MGI:103097]	6190.59	1832.51	2097.45	2694	2774.7	3212.07	-0.00564085	-0.024683	-0.00228243	0.0703801	-0.00779124	-0.060166	0.999975	0.775555	0.975068	0.12772	0.93462	0.259065
ENSMUSG00000014361	Mertk	2	128698956	128802894	c-mer proto-oncogene tyrosine kinase [Source:MGI Symbol;Acc:MGI:96965]	200.169	1497.4	1598.97	1468.1	1924.22	859.338	-0.000400763	0.00597444	0.261696	-0.110061	-0.00340735	-0.0142938	0.999975	0.840971	0.0327498	0.113085	0.972929	0.504841
ENSMUSG00000014402	Tsg101	7	46888949	46919969	tumor susceptibility gene 101 [Source:MGI Symbol;Acc:MGI:106581]	3340.89	2292.22	1767.32	1616.65	1822.19	2581.5	0.00245003	0.0591014	-0.0316518	-0.0361146	-0.0149239	0.00969856	0.999975	0.615813	0.69494	0.522378	0.862129	0.921653
ENSMUSG00000014418	Hps5	7	46760466	46796064	Hermansky-Pudlak syndrome 5 [Source:MGI Symbol;Acc:MGI:2180307]	544.892	524.64	293.209	292.57	269.177	557.115	-0.00456536	-0.00980713	0.0222125	-0.00950142	0.0454096	-0.0252384	0.892644	0.91847	0.744287	0.898303	0.455764	0.673723
ENSMUSG00000014426	Map3k4	17	12227621	12318660	mitogen-activated protein kinase kinase kinase 4 [Source:MGI Symbol;Acc:MGI:1346875]	1615.43	916.294	971.799	1763.07	1734.52	1909.23	0.000790726	-0.0456505	-0.0136731	0.0138412	-0.059491	0.00315447	0.999975	0.584594	0.88167	0.831828	0.357691	0.979923
ENSMUSG00000014444	Piezo1	8	122481698	122551329	piezo-type mechanosensitive ion channel component 1 [Source:MGI Symbol;Acc:MGI:3603204]	589.184	140.903	281.321	263.151	389.409	169.147	-0.00457978	-0.0157843	0.0166525	-0.0679034	-0.00824034	-0.0429836	0.800488	0.706344	0.799246	0.296167	0.927703	0.358787
ENSMUSG00000014470	Rnf166	8	122466147	122476064	ring finger protein 166 [Source:MGI Symbol;Acc:MGI:1915968]	509.919	805.133	609.032	636.857	787.842	1026.58	0.00313213	0.0226445	0.0256879	0.0136331	-0.0267697	0.0123133	0.978833	0.717922	0.751611	0.852086	0.704445	0.880021
ENSMUSG00000014496	Ankrd28	14	31700015	31830415	ankyrin repeat domain 28 [Source:MGI Symbol;Acc:MGI:2145661]	1669.47	2688.41	2073.17	1513.95	1840.6	2222.51	0.00118066	-0.0114375	0.0230553	0.0238438	-0.0345231	0.0206909	0.999975	0.909768	0.790137	0.726678	0.628369	0.750989
ENSMUSG00000014498	Ankrd52	10	128377115	128408704	ankyrin repeat domain 52 [Source:MGI Symbol;Acc:MGI:2444029]	3058.7	1115.23	2290.64	2083.74	2620.73	1535.52	0.00294076	-0.018381	0.100215	0.195846	0.28181	-0.0406614	0.999975	0.805527	0.223082	6.74883e-05	8.60947e-07	0.517047
ENSMUSG00000014504	Srp19	18	34330847	34336599	signal recognition particle 19 [Source:MGI Symbol;Acc:MGI:1913634]	649.571	1686.66	1140.04	583.511	668.686	573.099	0.00227323	0.0270748	-0.00940797	0.00312272	0.00885151	-0.0105687	0.999975	0.759996	0.9178	0.97431	0.916121	0.889487
ENSMUSG00000014547	Wdfy2	14	62837690	62956886	WD repeat and FYVE domain containing 2 [Source:MGI Symbol;Acc:MGI:2442811]	267.708	779.804	539.73	225.529	211.357	217.494	0.000120876	-0.0164183	0.0293467	-0.0180074	0.00522041	-0.00507967	0.999975	0.86291	0.696039	0.797092	0.949501	0.941933
ENSMUSG00000014550	Rbsn	6	92186712	92214925	rabenosyn, RAB effector [Source:MGI Symbol;Acc:MGI:1925537]	2084.31	1292.97	1577.51	1744.26	2227.36	2053.66	0.000334943	-0.0112912	0.00541256	-0.0040516	-0.0366699	0.0218541	0.999975	0.91035	0.960545	0.949098	0.59758	0.756733
ENSMUSG00000014551	Mrps25	6	92169525	92184033	mitochondrial ribosomal protein S25 [Source:MGI Symbol;Acc:MGI:1928140]	640.458	1469.95	1142.58	804.971	1053.1	1145.61	0.00633015	0.019127	-0.0264002	0.0357495	0.0700754	0.0477382	0.617983	0.824032	0.739407	0.573552	0.311021	0.456678
ENSMUSG00000014554	Dguok	6	83480217	83506969	deoxyguanosine kinase [Source:MGI Symbol;Acc:MGI:1351602]	411.623	425.461	249.158	248.901	215.529	643.504	-6.50247e-05	-0.0059774	-0.0258558	0.0143503	-0.0278717	0.00360681	0.999975	0.959778	0.671677	0.83873	0.608955	0.968209
ENSMUSG00000014592	Camta1	4	150917322	151861876	calmodulin binding transcription activator 1 [Source:MGI Symbol;Acc:MGI:2140230]	9807.51	6154.02	6500.17	12590.5	11509.5	11738.3	2.90899e-05	-0.0340311	0.0302949	0.0544499	-0.109421	-0.160081	0.999975	0.676465	0.687683	0.307985	0.0171431	0.000454134
ENSMUSG00000014599	Csf1	3	107741048	107760469	colony stimulating factor 1 (macrophage) [Source:MGI Symbol;Acc:MGI:1339753]	447.642	474.878	495.812	789.991	897.621	695.999	-0.000799191	-0.255437	-0.0884772	0.131242	0.0826017	-0.0212758	0.999975	0.189305	0.254544	0.0379153	0.226474	0.755737
ENSMUSG00000014601	Strip1	3	107612532	107631694	striatin interacting protein 1 [Source:MGI Symbol;Acc:MGI:2443884]	5556.25	2071.74	2686.55	2630.93	3234.72	3044.1	0.0022594	-0.0156652	-0.00235307	0.0010976	0.0815961	0.0363905	0.999975	0.867773	0.97639	0.990879	0.141135	0.559306
ENSMUSG00000014602	Kif1a	1	93015464	93101951	kinesin family member 1A [Source:MGI Symbol;Acc:MGI:108391]	37813.5	24431	35741.6	52039.8	71939.9	29578.6	0.0057032	-0.0029827	0.0572396	-0.0645981	0.00491037	-0.177534	0.999975	0.983122	0.423335	0.129939	0.958971	0.00508338
ENSMUSG00000014603	Alx3	3	107595031	107605776	aristaless-like homeobox 3 [Source:MGI Symbol;Acc:MGI:1277097]	53.0576	24.6457	38.7053	21.8549	43.1025	9.62942	0.000124474	0.000565448	0.000801238	-0.00729984	-0.00520778	1.9386e-06	0.999975	NA	NA	NA	0.895021	NA
ENSMUSG00000014606	Slc25a11	11	70644196	70647479	solute carrier family 25 (mitochondrial carrier oxoglutarate carrier), member 11 [Source:MGI Symbol;Acc:MGI:1915113]	2150.65	3275.28	3254.73	2606.72	2972.19	3922.7	0.00357439	-0.0213809	-0.0586927	-0.0851855	-0.0404502	-0.0199188	0.999975	0.812155	0.430719	0.0584751	0.539371	0.773458
ENSMUSG00000014633	Cmc2	8	116888685	116921455	COX assembly mitochondrial protein 2 [Source:MGI Symbol;Acc:MGI:1913781]	157.296	338.333	346.524	192.876	366.285	298.191	-0.000964707	0.0100723	-0.00834449	0.0653116	0.0101647	0.0293939	0.999975	0.907327	0.914732	0.30851	0.903824	0.566824
ENSMUSG00000014668	Chfr	5	110135842	110171972	checkpoint with forkhead and ring finger domains [Source:MGI Symbol;Acc:MGI:2444898]	1994.94	1244.85	778.773	497.398	462.04	971.922	0.00182704	-0.0225194	0.0178198	0.0164879	-0.00624234	0.0522754	0.999975	0.78745	0.8162	0.820518	0.984296	0.410275
ENSMUSG00000014748	Tex261	6	83768885	83775813	testis expressed gene 261 [Source:MGI Symbol;Acc:MGI:1096575]	1247.59	1212.07	1296.67	1285	1413.23	2698.77	-0.000163805	-0.0121131	0.0235577	0.0147846	0.049023	-0.0141329	0.999975	0.899689	0.772102	0.829766	0.477868	0.876763
ENSMUSG00000014763	Fam120b	17	15396246	15433580	family with sequence similarity 120, member B [Source:MGI Symbol;Acc:MGI:1914794]	2184.8	1403.14	1419.37	1974.78	2014.26	2276.31	0.00140224	-0.00187399	-0.062578	-0.0145775	-0.132343	0.00882838	0.999975	0.9543	0.40051	0.818373	0.0203446	0.917506
ENSMUSG00000014767	Tbp	17	15499888	15528379	TATA box binding protein [Source:MGI Symbol;Acc:MGI:101838]	917.234	690.79	511.15	511.993	524.264	787.527	0.00175387	-0.00390567	-0.00440963	0.0129396	0.0429428	-0.0233068	0.999975	0.972008	0.96517	0.883756	0.505852	0.733213
ENSMUSG00000014769	Psmb1	17	15475721	15498276	proteasome (prosome, macropain) subunit, beta type 1 [Source:MGI Symbol;Acc:MGI:104884]	3369.75	6749.2	4550.81	2628.9	3107.35	4546.73	0.00271629	0.000918106	-0.0401622	-0.0941982	-0.00453146	-0.00204251	0.999975	0.997838	0.588331	0.0307873	0.976251	0.981744
ENSMUSG00000014773	Dll1	17	15367354	15376872	delta-like 1 (Drosophila) [Source:MGI Symbol;Acc:MGI:104659]	631.299	150.354	134.138	177.041	126.01	103.837	0.00124351	-0.0224392	-0.0369413	-0.0246284	-0.0255918	-0.00170884	0.999975	0.663874	0.461954	0.685322	0.575545	0.975724
ENSMUSG00000014776	Nol3	8	105276140	105281939	nucleolar protein 3 (apoptosis repressor with CARD domain) [Source:MGI Symbol;Acc:MGI:1925938]	113.219	440.274	470.274	664.504	893.217	356.599	0.000208187	-0.0037279	-0.000500069	-0.0441215	0.0798527	-0.0313671	0.999975	0.971663	0.992322	0.489897	0.259778	0.566749
ENSMUSG00000014778	Fhod1	8	105329163	105347953	formin homology 2 domain containing 1 [Source:MGI Symbol;Acc:MGI:2679008]	184.955	133.729	92.0704	86.7736	101.628	107.475	0.000723165	0.00972208	0.027326	-0.0182706	0.0155721	0.00233406	0.999975	0.868385	0.490665	0.730697	0.717665	0.966013
ENSMUSG00000014786	Slc9a5	8	105348843	105369881	solute carrier family 9 (sodium/hydrogen exchanger), member 5 [Source:MGI Symbol;Acc:MGI:2685542]	794.752	322.895	858.12	350.147	1005.83	1490.01	0.00392637	0.0389684	-0.0699468	-0.017263	-0.0420533	-3.76295e-05	0.974975	0.546888	0.332569	0.807229	0.548464	0.999583
ENSMUSG00000014791	Elmo3	8	105305601	105310760	engulfment and cell motility 3 [Source:MGI Symbol;Acc:MGI:2679007]	31.6593	100.599	44.1734	32.2749	28.9697	213.267	-0.000123226	0.00517024	-0.00489435	-0.000536606	-0.00393071	-0.00970542	0.999975	0.925246	NA	NA	0.905445	0.864632
ENSMUSG00000014813	Stc1	14	69029289	69041401	stanniocalcin 1 [Source:MGI Symbol;Acc:MGI:109131]	193.095	103.121	78.9324	105.542	89.7562	14.0165	0.0016626	0.0264526	0.0219616	0.640235	0.515451	0.00350413	0.999975	0.396644	0.442517	2.10186e-05	0.0133462	NA
ENSMUSG00000014837	4931428F04Rik	8	105280409	105289864	RIKEN cDNA 4931428F04 gene [Source:MGI Symbol;Acc:MGI:1921606]	6648.29	458.1	621.906	757.383	1061.09	565.55	-0.0028537	-0.00416023	0.00121553	-0.0118229	0.00205861	0.00239376	0.999975	0.969133	0.990752	0.86735	0.987795	0.957587
ENSMUSG00000014846	Tppp3	8	105467493	105471526	tubulin polymerization-promoting protein family member 3 [Source:MGI Symbol;Acc:MGI:1915221]	1057.98	1227.41	677.428	521.615	718.778	3226.08	0.00353723	-0.0101047	-0.368878	0.00739406	-0.134712	0.0664974	0.987807	0.917903	0.00362249	0.942005	0.109692	0.264011
ENSMUSG00000014850	Msh3	13	92211872	92355003	mutS homolog 3 [Source:MGI Symbol;Acc:MGI:109519]	801.268	495.2	565.358	632.657	671.436	747.178	0.000901845	-0.00379182	0.00452223	0.145739	-0.000227577	0.0276349	0.999975	0.970382	0.962938	0.0265011	0.993659	0.678118
ENSMUSG00000014856	Tmem208	8	105326354	105335219	transmembrane protein 208 [Source:MGI Symbol;Acc:MGI:1913570]	530.75	1058.22	574.416	277.434	295.413	806.239	0.00172529	0.0195438	0.0259151	-0.067251	0.0156019	0.0215976	0.999975	0.808242	0.71063	0.312395	0.825423	0.743067
ENSMUSG00000014859	E2f4	8	105297663	105305370	E2F transcription factor 4 [Source:MGI Symbol;Acc:MGI:103012]	854.935	748.715	658.62	721.178	829.225	1113.03	0.00167322	0.0254333	0.0506622	-0.00417787	0.0299287	0.0198815	0.999975	0.773606	0.492211	0.955671	0.684785	0.773146
ENSMUSG00000014867	Surf4	2	26920040	26933928	surfeit gene 4 [Source:MGI Symbol;Acc:MGI:98445]	3157.61	2427.82	2799.96	2244.01	2593.09	2883.25	0.00124179	-0.0181362	-0.0269054	0.0129704	0.0257991	-0.0294944	0.999975	0.868403	0.73059	0.837758	0.714876	0.643651
ENSMUSG00000014873	Surf2	2	26916367	26920183	surfeit gene 2 [Source:MGI Symbol;Acc:MGI:98444]	540.035	631.431	424.032	452.361	489.625	539.705	0.00305292	0.0214043	-0.0264538	-0.0939377	-0.0389961	-0.0664912	0.998457	0.800596	0.717592	0.162296	0.575545	0.311629
ENSMUSG00000014905	Dnajb9	12	44205897	44210068	DnaJ heat shock protein family (Hsp40) member B9 [Source:MGI Symbol;Acc:MGI:1351618]	732.148	2185.98	2005.82	1087.63	1256.9	1719.36	0.00106544	-0.0268805	-0.0518157	-0.0917908	-0.00400024	-0.0371604	0.999975	0.805097	0.493074	0.117469	0.971244	0.564068
ENSMUSG00000014907	Naf1	8	66860217	66890564	nuclear assembly factor 1 ribonucleoprotein [Source:MGI Symbol;Acc:MGI:2682306]	539.764	525.291	540.818	484.442	641.368	436.582	-1.46863e-05	-0.0139754	-0.156805	0.00785294	0.00513416	-0.00101443	0.999975	0.868576	0.126613	0.919401	0.961394	0.986923
ENSMUSG00000014932	Yes1	5	32611171	32687057	YES proto-oncogene 1, Src family tyrosine kinase [Source:MGI Symbol;Acc:MGI:99147]	779.497	963.659	534.262	358.838	377.243	853.064	0.000397754	-6.99655e-05	-0.0212387	-0.0275544	-0.0136978	0.0342378	0.999975	0.99945	0.791312	0.681293	0.856143	0.585964
ENSMUSG00000014956	Ppp1cb	5	32458843	32517433	protein phosphatase 1, catalytic subunit, beta isoform [Source:MGI Symbol;Acc:MGI:104871]	7436.81	15753.5	13040.8	7426.3	8398.86	10509.8	1.29837e-05	0.0260127	-0.0199044	0.0684993	0.0136126	0.0587127	0.999975	0.799978	0.807461	0.224649	0.874925	0.33428
ENSMUSG00000014959	Gorasp2	2	70661576	70712636	golgi reassembly stacking protein 2 [Source:MGI Symbol;Acc:MGI:2135962]	3332.72	2652.29	3116.52	3381.06	3987.05	3131.53	0.00240802	-0.0116675	0.00337491	0.0195228	0.0349363	-0.0070859	0.999975	0.9262	0.980337	0.730492	0.584794	0.937196
ENSMUSG00000014980	Tsen15	1	152370735	152386688	tRNA splicing endonuclease subunit 15 [Source:MGI Symbol;Acc:MGI:1913887]	366.93	649.523	390.964	333.44	349.377	597.239	0.000856277	0.219965	-0.0076138	-0.0106822	-0.0103858	0.0130692	0.999975	0.178699	0.926053	0.883942	0.896641	0.857187
ENSMUSG00000015002	Efr3a	15	65787034	65873816	EFR3 homolog A [Source:MGI Symbol;Acc:MGI:1923990]	1393.23	4914.51	3920.52	6059.79	4797.5	8276.32	0.000773731	0.0110054	0.109926	0.0668751	0.172743	0.0683916	0.999975	0.955643	0.182366	0.189541	0.003318	0.153955
ENSMUSG00000015013	Trappc2l	8	122611640	122616660	trafficking protein particle complex 2-like [Source:MGI Symbol;Acc:MGI:1916295]	778.163	1726.83	1031.44	635.308	730.284	1100.53	0.00168649	-0.000815717	-0.0476254	-0.232977	-0.0400411	-0.016844	0.999975	0.996416	0.517296	0.000341134	0.570767	0.792022
ENSMUSG00000015016	Acsf3	8	122775486	122817880	acyl-CoA synthetase family member 3 [Source:MGI Symbol;Acc:MGI:2182591]	438.294	414.793	492.279	453.797	558.748	841.653	0.000748198	-0.0167078	-0.0354167	-0.0548903	-0.0317528	-0.0235348	0.999975	0.83763	0.642418	0.394644	0.660389	0.732725
ENSMUSG00000015023	Ddx19a	8	110974996	110997800	DEAD (Asp-Glu-Ala-Asp) box polypeptide 19a [Source:MGI Symbol;Acc:MGI:99526]	1264.84	738.335	601.774	513.537	533.766	995.951	0.00122808	0.0023207	0.00393223	-0.0131667	-0.00672712	-0.0229814	0.999975	0.986943	0.954877	0.855271	0.945966	0.745496
ENSMUSG00000015027	Galns	8	122578242	122611463	galactosamine (N-acetyl)-6-sulfate sulfatase [Source:MGI Symbol;Acc:MGI:1355303]	244.868	149.161	201.172	251.795	276.385	254.966	0.00136313	-0.00132795	-0.0999196	-0.136172	-0.161127	-0.0268037	0.999975	0.989981	0.206409	0.0905323	0.104465	0.613093
ENSMUSG00000015053	Gata2	6	88193891	88207032	GATA binding protein 2 [Source:MGI Symbol;Acc:MGI:95662]	234.077	165.487	163.555	155.032	207.663	169.204	0.00187088	0.0163404	0.0655421	-0.0872011	0.119312	0.0106566	0.999975	0.681717	0.229765	0.202265	0.145739	0.837867
ENSMUSG00000015083	C8g	2	25498651	25501719	complement component 8, gamma polypeptide [Source:MGI Symbol;Acc:MGI:88237]	18.6125	63.2666	47.54	15.595	17.7884	25.8635	-0.000297602	-0.00108021	-0.00213074	-0.0139591	0.000328475	-0.00227201	NA	0.986283	NA	NA	NA	NA
ENSMUSG00000015085	Entpd2	2	25395874	25401321	ectonucleoside triphosphate diphosphohydrolase 2 [Source:MGI Symbol;Acc:MGI:1096863]	97.5942	364.213	346.577	208.574	221.895	130.164	-0.00126277	-0.0184067	-0.037077	-0.360685	0.00611898	-0.00360895	0.999975	0.782764	0.582242	0.000612666	0.941018	0.949199
ENSMUSG00000015087	Rabl6	2	25583018	25608521	RAB, member RAS oncogene family-like 6 [Source:MGI Symbol;Acc:MGI:2442633]	2184.2	6807.41	5403.61	4599.31	6084.55	5489.71	0.00481607	-0.0103933	0.0323338	-0.0663415	0.00496304	0.0346829	0.999975	0.936066	0.672372	0.103272	0.961394	0.570791
ENSMUSG00000015090	Ptgds	2	25466709	25470046	prostaglandin D2 synthase (brain) [Source:MGI Symbol;Acc:MGI:99261]	8420.1	13358.3	25949.3	15634.1	32385	40696	-0.000240174	0.0104369	-0.0049166	-0.0600583	-0.00222102	0.0317794	0.999975	0.695518	0.881155	0.358147	0.971012	0.633646
ENSMUSG00000015092	Edf1	2	25557847	25562082	endothelial differentiation-related factor 1 [Source:MGI Symbol;Acc:MGI:1891227]	2183.27	4527.46	3351.64	2237.52	2686.51	5030.69	0.00838657	0.0158034	-0.00790318	-0.152651	-0.0162874	0.0662928	0.696404	0.877758	0.936473	0.00361424	0.832173	0.213754
ENSMUSG00000015094	Npdc1	2	25399351	25409494	neural proliferation, differentiation and control 1 [Source:MGI Symbol;Acc:MGI:1099802]	5807.43	5692.42	5194.78	5881.23	5949.25	7513.36	0.00415056	-0.034572	-0.0574003	-0.0280483	-0.0407868	-0.00567282	0.999975	0.725818	0.407468	0.607725	0.489045	0.95748
ENSMUSG00000015095	Fbxw5	2	25500750	25505471	F-box and WD-40 domain protein 5 [Source:MGI Symbol;Acc:MGI:1354731]	2020.37	3384.45	3411.71	2364.39	2924.97	2171.65	0.00409461	-0.011075	0.0064027	-0.0667472	-0.0380189	-0.022499	0.999975	0.926198	0.960649	0.163604	0.551482	0.740221
ENSMUSG00000015112	Slc25a13	6	6041218	6217173	solute carrier family 25 (mitochondrial carrier, adenine nucleotide translocator), member 13 [Source:MGI Symbol;Acc:MGI:1354721]	153.333	61.285	39.5618	71.2875	49.0653	159.291	-0.000161645	-0.00409048	-0.00680207	0.0217122	0.0037191	-0.0158364	0.999975	0.926198	NA	0.650503	0.931787	0.734523
ENSMUSG00000015120	Ube2i	17	25261916	25274622	ubiquitin-conjugating enzyme E2I [Source:MGI Symbol;Acc:MGI:107365]	2691.82	2050.25	1618.8	1586.47	1790.27	1654.74	-0.000369145	0.0082539	-0.00724744	-0.0451748	-0.0397785	-0.0099813	0.999975	0.942251	0.944881	0.416345	0.561375	0.906678
ENSMUSG00000015126	Tsr3	17	25240170	25242798	TSR3 20S rRNA accumulation [Source:MGI Symbol;Acc:MGI:1915577]	519.974	608.788	437.521	340.485	385.979	674.407	0.00100077	0.0443122	0.00534996	-0.0897641	-0.0293044	0.000525208	0.999975	0.582224	0.962537	0.188867	0.66165	0.994703
ENSMUSG00000015127	Unkl	17	25188397	25234443	unkempt family like zinc finger [Source:MGI Symbol;Acc:MGI:1921404]	570.953	656.309	604.88	714.146	866.238	805.614	-0.000929041	0.0362167	0.0334492	0.0553739	0.00410719	-0.0118754	0.999975	0.65341	0.664694	0.381932	0.969546	0.880057
ENSMUSG00000015133	Lrrk1	7	66226912	66388350	leucine-rich repeat kinase 1 [Source:MGI Symbol;Acc:MGI:2142227]	243.586	143.886	182.175	189.377	304.641	226.069	0.00113773	-0.00360253	-0.0155003	0.0345906	0.0302552	0.022342	0.999975	0.962769	0.791312	0.575803	0.605865	0.675269
ENSMUSG00000015134	Aldh1a3	7	66390890	66427517	aldehyde dehydrogenase family 1, subfamily A3 [Source:MGI Symbol;Acc:MGI:1861722]	58.5239	21.7691	214.964	35.7139	142.136	66.7151	-0.000776488	0.0019667	-0.02115	-0.019505	-0.00620449	-0.00257455	0.999975	NA	0.268094	0.567065	0.896028	NA
ENSMUSG00000015143	Actn1	12	80167542	80260371	actinin, alpha 1 [Source:MGI Symbol;Acc:MGI:2137706]	1263.51	1023.94	2740.71	2005.57	3343.5	827.016	-0.00193609	-0.0435322	-0.0143487	0.0408023	-0.0435241	-0.256106	0.999975	0.546695	0.875972	0.46229	0.496332	0.00285251
ENSMUSG00000015149	Sirt2	7	28766735	28788661	sirtuin 2 [Source:MGI Symbol;Acc:MGI:1927664]	2654.91	12108.9	3781.5	3446.11	3102.57	4818.7	-0.000286019	-0.0326977	-0.0010373	-0.0773906	-0.0413269	-0.0908034	0.999975	0.604891	0.992034	0.126096	0.51943	0.0762434
ENSMUSG00000015165	Hnrnpl	7	28808541	28822266	heterogeneous nuclear ribonucleoprotein L [Source:MGI Symbol;Acc:MGI:104816]	8923.91	5285.56	4529.65	4124.12	4696.15	7148.87	0.00498617	0.0167484	-0.0829198	-0.045626	0.010083	0.00950929	0.999975	0.877088	0.274099	0.312931	0.918301	0.903519
ENSMUSG00000015176	Nolc1	19	46075863	46085528	nucleolar and coiled-body phosphoprotein 1 [Source:MGI Symbol;Acc:MGI:1918019]	2509.45	1031.53	1347.05	1928.58	2164.62	1643.1	0.00168288	-0.0443591	-0.0136024	0.0533341	0.0319151	-0.0237545	0.999975	0.58601	0.882764	0.277509	0.655393	0.732479
ENSMUSG00000015189	Casd1	6	4600839	4643355	CAS1 domain containing 1 [Source:MGI Symbol;Acc:MGI:2384865]	2323.63	1580.52	2430.69	2085.74	2431.77	2944.79	-0.000821311	-0.0574427	-0.0610783	0.0238151	-0.0110231	-0.00889072	0.999975	0.513605	0.419372	0.704745	0.90695	0.917506
ENSMUSG00000015202	Cnksr3	10	7119063	7212237	Cnksr family member 3 [Source:MGI Symbol;Acc:MGI:2674130]	160.346	525.462	190.53	162.161	146.916	2122.18	0.000629411	-0.0193109	0.00761119	0.00718557	-0.00488992	0.0384971	0.999975	0.766084	0.917878	0.921828	0.941553	0.473851
ENSMUSG00000015214	Mtmr1	X	71364760	71419196	myotubularin related protein 1 [Source:MGI Symbol;Acc:MGI:1858271]	989.329	1516.65	1573.29	1429.93	1518.46	1445.3	0.00470872	-0.0341206	0.0162928	0.0516386	0.00523484	0.00821316	0.943375	0.66103	0.854242	0.365692	0.963839	0.926681
ENSMUSG00000015217	Hmgb3	X	71555918	71560676	high mobility group box 3 [Source:MGI Symbol;Acc:MGI:1098219]	3155.96	590.204	540.392	267.62	392.37	312.537	-6.98254e-05	-0.00357522	-0.128086	-0.285206	-0.3069	-0.262099	0.999975	0.970382	0.180367	0.002772	0.00215727	0.0109263
ENSMUSG00000015222	Map2	1	66175273	66442583	microtubule-associated protein 2 [Source:MGI Symbol;Acc:MGI:97175]	50466.6	42665.7	40549.3	46787.2	55733.6	15152.1	0.000166088	-0.00674169	0.0922599	-0.172876	0.0127275	-0.0691532	0.999975	0.952994	0.184725	0.005835	0.884272	0.244113
ENSMUSG00000015224	Cyp2j9	4	96568429	96591578	cytochrome P450, family 2, subfamily j, polypeptide 9 [Source:MGI Symbol;Acc:MGI:1921769]	207.773	1364.01	820.695	885.378	728.798	2517.18	0.000487791	-0.000460654	0.0153696	-0.1242	0.0429384	0.024646	0.999975	0.996104	0.863002	0.0686851	0.544187	0.702117
ENSMUSG00000015243	Abca1	4	53030787	53159895	ATP-binding cassette, sub-family A (ABC1), member 1 [Source:MGI Symbol;Acc:MGI:99607]	3091.5	1123.39	1264.53	1631.11	1553.87	1798.98	0.00122327	0.0203393	0.0661652	0.152973	0.18725	0.0368737	0.999975	0.786646	0.386794	0.00380748	0.00921646	0.564068
ENSMUSG00000015247	Nipsnap3b	4	53011880	53022060	nipsnap homolog 3B (C. elegans) [Source:MGI Symbol;Acc:MGI:1913786]	1389.18	625.863	396.304	295.233	304.292	251.689	0.00251562	-0.00762042	-0.0100754	-0.0278857	0.0138409	0.014564	0.999975	0.945584	0.906233	0.678012	0.857153	0.817738
ENSMUSG00000015289	Lage3	X	74351276	74353618	L antigen family, member 3 [Source:MGI Symbol;Acc:MGI:1913442]	386.937	948.906	359.092	206.421	199.734	646.771	-0.000210947	0.0195193	-0.036724	-0.0159353	-0.0238271	-0.0181002	0.999975	0.823423	0.599597	0.814712	0.664426	0.780223
ENSMUSG00000015290	Ubl4a	X	74365718	74373218	ubiquitin-like 4A [Source:MGI Symbol;Acc:MGI:95049]	1264.96	3245.08	2776.38	1731.97	2248.36	2857.46	0.000915694	0.0257898	0.0174613	-8.38592e-05	0.0251614	0.0500327	0.999975	0.788636	0.844448	0.990793	0.739203	0.361158
ENSMUSG00000015291	Gdi1	X	74304998	74311862	guanosine diphosphate (GDP) dissociation inhibitor 1 [Source:MGI Symbol;Acc:MGI:99846]	17391.7	13460.2	20381.7	16324.4	19940.9	18735.8	-0.00416265	-0.0292735	-0.108839	0.0145645	0.0588899	-0.00135411	0.999975	0.740195	0.0723547	0.799336	0.187021	0.986153
ENSMUSG00000015305	Sash1	10	8722219	8886070	SAM and SH3 domain containing 1 [Source:MGI Symbol;Acc:MGI:1917347]	2082.35	3137.26	2490.43	4610.68	3598.23	3884.01	2.05444e-05	-0.0254733	0.0327545	0.0489219	0.045414	-0.0356446	0.999975	0.71838	0.688931	0.336324	0.505943	0.589627
ENSMUSG00000015312	Gadd45b	10	80930091	80932204	growth arrest and DNA-damage-inducible 45 beta [Source:MGI Symbol;Acc:MGI:107776]	80.561	464.747	300.388	287.98	340.385	421.62	-0.000362009	-0.0398432	-0.0161525	0.0295632	0.423235	-0.0490449	0.999975	0.51323	0.791772	0.629745	0.000396917	0.378673
ENSMUSG00000015335	Zdhhc12	2	30090944	30093648	zinc finger, DHHC domain containing 12 [Source:MGI Symbol;Acc:MGI:1913470]	215.06	173.634	158.122	138.185	145.806	126.259	-0.000573101	0.000819697	-0.0165049	-0.0156065	-0.013223	-0.000175337	0.999975	0.993856	0.764881	0.805347	0.799808	0.996568
ENSMUSG00000015337	Endog	2	30171493	30174069	endonuclease G [Source:MGI Symbol;Acc:MGI:1261433]	266.848	601.874	395.514	333.739	358.92	798.83	0.000249499	0.0389554	-0.00617082	-0.155563	-0.0236499	-0.0278867	0.999975	0.611742	0.944881	0.0480325	0.720635	0.683604
ENSMUSG00000015340	Cybb	X	9435252	9487771	cytochrome b-245, beta polypeptide [Source:MGI Symbol;Acc:MGI:88574]	29.1892	36.5376	38.0183	24.6105	43.6149	32.296	0.000867205	0.682901	0.0192693	0.020928	0.0307552	0.0117909	0.971942	NA	NA	NA	0.169187	NA
ENSMUSG00000015341	Golga7	8	23241346	23257074	golgi autoantigen, golgin subfamily a, 7 [Source:MGI Symbol;Acc:MGI:1931029]	2179.71	5199.17	2950	1920.4	1953.28	3582.47	-0.000624015	-0.00957681	0.0198662	-0.0126515	0.0360126	0.0028842	0.999975	0.916151	0.816824	0.841758	0.60491	0.977491
ENSMUSG00000015342	Xk	X	9272756	9313250	X-linked Kx blood group [Source:MGI Symbol;Acc:MGI:103569]	478.083	474.935	786.86	813.889	1006.88	1903.6	0.0022049	-0.0111601	0.0156288	0.141768	0.0090467	0.0253999	0.999975	0.89444	0.858758	0.0237011	0.928643	0.702104
ENSMUSG00000015354	Pcolce2	9	95637601	95698096	procollagen C-endopeptidase enhancer 2 [Source:MGI Symbol;Acc:MGI:1923727]	57.6033	90.212	38.2934	135.701	74.3358	221.426	0.000825399	0.0101302	0.00113904	0.0574686	0.00434783	-0.237719	0.999975	0.824571	NA	0.291611	0.939343	0.0443151
ENSMUSG00000015355	Cd48	1	171682009	171705258	CD48 antigen [Source:MGI Symbol;Acc:MGI:88339]	9.37883	35.5891	20.6584	15.428	24.404	20.5421	-0.000190937	0.00397929	0.0111488	0.0139799	0.00702143	0.00611245	NA	NA	NA	NA	0.794913	NA
ENSMUSG00000015357	Clpx	9	65294260	65330658	caseinolytic mitochondrial matrix peptidase chaperone subunit [Source:MGI Symbol;Acc:MGI:1346017]	789.796	941.94	971.105	809.541	856.94	1525.66	0.000160813	-0.00272377	-0.00201799	-0.0327736	-0.0116732	0.0272913	0.999975	0.983991	0.983702	0.613676	0.898546	0.688262
ENSMUSG00000015363	Trabd	15	89075124	89087077	TraB domain containing [Source:MGI Symbol;Acc:MGI:1915226]	810.192	736.852	388.292	461.768	425.733	1248.07	0.0026602	0.00331723	0.0145451	0.047825	-0.0154071	0.00736134	0.999975	0.979299	0.775645	0.463147	0.843841	0.931498
ENSMUSG00000015377	Dennd6b	15	89182217	89196474	DENN/MADD domain containing 6B [Source:MGI Symbol;Acc:MGI:1916690]	1398.83	784.093	607.855	495.048	545.104	1147.52	0.00132143	0.00180349	-0.0168642	0.0117533	-0.0124393	-0.0456904	0.999975	0.989981	0.833468	0.886054	0.886613	0.466776
ENSMUSG00000015396	Cd83	13	43785107	43803130	CD83 antigen [Source:MGI Symbol;Acc:MGI:1328316]	513.049	490.142	492.108	455.567	703.987	1233.64	0.00354017	-0.00686999	-0.296593	-0.0515294	-0.154504	-0.0505459	0.954271	0.93724	0.00879504	0.432921	0.0728135	0.428037
ENSMUSG00000015405	Ace2	X	164139332	164188420	angiotensin I converting enzyme (peptidyl-dipeptidase A) 2 [Source:MGI Symbol;Acc:MGI:1917258]	17.0406	120.036	171.195	34.5637	52.6918	59.5843	8.42043e-05	0.0192301	0.100691	-0.0243402	-0.00244403	-0.0110621	NA	0.595849	0.12924	0.493955	0.962972	NA
ENSMUSG00000015461	Atf6b	17	34647146	34655074	activating transcription factor 6 beta [Source:MGI Symbol;Acc:MGI:105121]	2588.38	2046.19	2046.29	1850.77	1750.43	2038.23	0.00169681	-0.0241401	-0.0175606	0.0326143	0.0265003	0.0520071	0.999975	0.767093	0.843463	0.576707	0.714229	0.36759
ENSMUSG00000015467	Egfl8	17	34613349	34615971	EGF-like domain 8 [Source:MGI Symbol;Acc:MGI:1932094]	26.3198	60.29	43.7439	12.7449	19.514	49.4539	-3.71273e-05	-0.00425761	-0.0076019	-0.023753	0.00615466	0.00265677	0.999975	0.926607	NA	NA	NA	NA
ENSMUSG00000015468	Notch4	17	34564268	34588503	notch 4 [Source:MGI Symbol;Acc:MGI:107471]	403.525	311.116	400.935	272.72	345.978	218.297	0.0029057	0.01107	0.324801	-0.0980881	0.0097631	-0.0126245	0.954271	0.847454	0.00953578	0.175298	0.900213	0.78968
ENSMUSG00000015474	Ppt2	17	34616662	34628510	palmitoyl-protein thioesterase 2 [Source:MGI Symbol;Acc:MGI:1860075]	227.124	521.133	457.777	242.918	266.182	546.82	-0.00225061	-0.0057956	-0.00929101	0.0386984	0.0239428	0.032939	0.988051	0.95601	0.915955	0.555839	0.698207	0.596994
ENSMUSG00000015476	Prrt1	17	34629533	34633126	proline-rich transmembrane protein 1 [Source:MGI Symbol;Acc:MGI:1932118]	1265.14	3495.07	4947.26	6923.98	6079.58	3994	0.00129892	-0.0263631	0.0330177	0.0798389	0.0185542	-0.142093	0.999975	0.718182	0.68013	0.059216	0.803761	0.00601078
ENSMUSG00000015478	Rnf5	17	34601091	34603690	ring finger protein 5 [Source:MGI Symbol;Acc:MGI:1860076]	1871	2328.52	1463.04	1377.75	1395.61	1766.9	0.00260407	-0.0030953	-0.0337917	-0.117067	-0.0137701	-0.0100562	0.999975	0.983991	0.667866	0.0242045	0.86367	0.904505
ENSMUSG00000015484	Fam163a	1	156075966	156205026	family with sequence similarity 163, member A [Source:MGI Symbol;Acc:MGI:3618859]	197.556	665.489	297.339	488.31	341.645	52.7266	4.282e-05	0.0101521	0.114872	0.0236858	0.196256	0.0104028	0.999975	0.898822	0.17207	0.739484	0.0536775	NA
ENSMUSG00000015488	Cacfd1	2	27009926	27021089	calcium channel flower domain containing 1 [Source:MGI Symbol;Acc:MGI:1924317]	1983.21	1655.5	1303.67	1062.13	1224.92	1258.13	0.00725655	0.0538991	0.00831313	-0.00867966	0.0044431	-0.112629	0.801518	0.555571	0.933421	0.897382	0.965854	0.0763206
ENSMUSG00000015501	Hivep2	10	13966075	14151374	human immunodeficiency virus type I enhancer binding protein 2 [Source:MGI Symbol;Acc:MGI:1338076]	4926.39	7984.97	11447.9	12130.4	14824.9	5860.87	-0.0121817	-0.059337	0.225521	-0.0791556	-0.038572	-0.14873	0.888798	0.544584	0.00317535	0.0907057	0.565084	0.0167511
ENSMUSG00000015522	Arnt	3	95434388	95497240	aryl hydrocarbon receptor nuclear translocator [Source:MGI Symbol;Acc:MGI:88071]	850.481	666.592	545.589	624.102	637.903	962.637	-0.000153162	0.025761	0.0108144	0.121003	-0.0129735	-0.0387569	0.999975	0.771912	0.905557	0.0650157	0.877289	0.539992
ENSMUSG00000015536	Mocs2	13	114818236	114832275	molybdenum cofactor synthesis 2 [Source:MGI Symbol;Acc:MGI:1336894]	1048.74	2567.57	1400.24	942.001	1026.83	1662.09	0.00551969	0.0547129	0.0269942	0.0322358	-0.0193743	0.0235852	0.845458	0.55422	0.73908	0.615512	0.806906	0.720056
ENSMUSG00000015542	Nat9	11	115182832	115187859	N-acetyltransferase 9 (GCN5-related, putative) [Source:MGI Symbol;Acc:MGI:1913426]	208.107	486.665	397.511	264.971	367.753	400.849	-0.000120498	-0.0225436	-0.0292972	-0.0866967	0.0141279	0.0230782	0.999975	0.776494	0.684456	0.210577	0.848768	0.724161
ENSMUSG00000015568	Lpl	8	68880491	68907448	lipoprotein lipase [Source:MGI Symbol;Acc:MGI:96820]	652.859	1193.15	514.979	1199.25	707.801	45.5596	-0.00384521	-0.0541223	-0.029929	0.272136	-0.00172899	0.0235836	0.870603	0.447333	0.594636	0.000531923	0.972284	NA
ENSMUSG00000015575	Atp6v0e	17	26676396	26699644	ATPase, H+ transporting, lysosomal V0 subunit E [Source:MGI Symbol;Acc:MGI:1328318]	491.366	1359.94	700.778	369.95	346.874	753.888	-0.00183083	0.0459996	0.0400085	-0.0140491	0.00772679	0.00636146	0.999975	0.467524	0.563843	0.843331	0.923727	0.936286
ENSMUSG00000015597	Zfp318	17	46383731	46420920	zinc finger protein 318 [Source:MGI Symbol;Acc:MGI:1889348]	2932.23	1104.28	1519.31	1572.2	2063.4	1175.73	0.000296848	-0.00915975	0.00404179	0.0297873	-0.0212675	0.00927277	0.999975	0.936621	0.970664	0.630659	0.772436	0.916843
ENSMUSG00000015599	Ttbk1	17	46442448	46487675	tau tubulin kinase 1 [Source:MGI Symbol;Acc:MGI:2147036]	3387.18	5411.72	7400.84	5698.18	8586.91	2743.75	0.0013425	0.00828268	0.311681	0.0316165	0.202858	0.010737	0.999975	0.942264	8.80178e-06	0.617518	0.00213296	0.840054
ENSMUSG00000015605	Srf	17	46546839	46556162	serum response factor [Source:MGI Symbol;Acc:MGI:106658]	1461.95	1836.27	1780.16	2161.33	2554.67	998.477	-0.00585469	-0.0228056	0.0379076	-0.00647115	0.0570708	-0.00867616	0.954271	0.797871	0.637368	0.929508	0.39401	0.920911
ENSMUSG00000015647	Lama5	2	180176373	180225859	laminin, alpha 5 [Source:MGI Symbol;Acc:MGI:105382]	408.745	268.392	355.816	371.102	444.962	234.421	-0.00251743	-0.0043538	0.099142	0.110675	-0.00461815	-0.0104653	0.999975	0.963978	0.23541	0.129138	0.959352	0.829044
ENSMUSG00000015653	Steap2	5	5664829	5694578	six transmembrane epithelial antigen of prostate 2 [Source:MGI Symbol;Acc:MGI:1921301]	356.585	417.478	458.193	369.055	569.94	3803.88	0.00054193	-0.00882158	0.231972	0.184991	0.0508486	-0.0123701	0.999975	0.908093	0.042352	0.0429935	0.46072	0.876763
ENSMUSG00000015656	Hspa8	9	40800984	40810087	heat shock protein 8 [Source:MGI Symbol;Acc:MGI:105384]	46363.7	22210.9	42212.3	35884.7	45841.8	47796.6	0.00117934	-0.015473	-0.00855358	0.0178779	0.10507	0.0931584	0.999975	0.841489	0.931442	0.751648	0.0296535	0.107645
ENSMUSG00000015659	Serac1	17	6042196	6079741	serine active site containing 1 [Source:MGI Symbol;Acc:MGI:2447813]	515.543	318.075	371.832	386.245	425.472	381.876	-0.000647337	0.00440309	-0.000746029	0.111334	-0.0908212	-0.0566751	0.999975	0.963701	0.990752	0.117367	0.225695	0.354372
ENSMUSG00000015668	Pdzd11	X	100622883	100626568	PDZ domain containing 11 [Source:MGI Symbol;Acc:MGI:1919871]	725.547	1095.23	787.751	555.337	701.389	950.384	0.000868368	0.0162874	-0.0238639	0.00615644	0.0177071	0.036662	0.999975	0.874571	0.767186	0.934195	0.820897	0.563222
ENSMUSG00000015671	Psma2	13	14613242	14625671	proteasome (prosome, macropain) subunit, alpha type 2 [Source:MGI Symbol;Acc:MGI:104885]	2387.94	4342.56	2985.98	1724.62	1968.22	3341.51	0.00318114	0.036942	-0.0142208	-0.0514717	0.0284185	0.0247218	0.999975	0.690504	0.874425	0.334109	0.692027	0.713028
ENSMUSG00000015672	Mrpl32	13	14610301	14613037	mitochondrial ribosomal protein L32 [Source:MGI Symbol;Acc:MGI:2137226]	496.174	994.975	580.444	309.869	334.752	546.27	0.00282393	0.126899	0.00623922	-0.0572411	-0.0365211	0.00585766	0.998457	0.301522	0.951225	0.379458	0.567113	0.941706
ENSMUSG00000015697	Setdb1	3	95323525	95357202	SET domain, bifurcated 1 [Source:MGI Symbol;Acc:MGI:1934229]	3005.72	860.342	912.865	946.584	1023.63	1155.87	0.00376462	-0.0119581	-0.0382772	0.012224	-0.0403725	0.00634428	0.999975	0.909918	0.62241	0.864366	0.577794	0.944814
ENSMUSG00000015709	Arnt2	7	84246278	84410176	aryl hydrocarbon receptor nuclear translocator 2 [Source:MGI Symbol;Acc:MGI:107188]	11157.9	7337.39	11066.6	10491.5	17953.6	4256.03	-0.00197984	-0.023073	0.0939621	-0.106501	0.00536882	-0.112462	0.999975	0.817312	0.170101	0.0390694	0.96226	0.0683198
ENSMUSG00000015711	Prune1	3	95253674	95282076	prune exopolyphosphatase [Source:MGI Symbol;Acc:MGI:1925152]	3208.08	807.673	1310.87	908.916	1237.76	2157.77	0.00396423	-0.0380772	-0.0300504	-0.0171493	-0.00452475	0.0445723	0.999975	0.644217	0.708028	0.79069	0.966082	0.477604
ENSMUSG00000015714	Cers2	3	95314791	95323599	ceramide synthase 2 [Source:MGI Symbol;Acc:MGI:1924143]	1260.8	2868.61	943.162	1304.3	877.327	2155.29	0.00325971	-0.147476	0.013489	0.0376689	-0.00245295	-0.06501	0.999975	0.29015	0.889118	0.552454	0.980806	0.260148
ENSMUSG00000015733	Capza2	6	17636234	17666972	capping protein (actin filament) muscle Z-line, alpha 2 [Source:MGI Symbol;Acc:MGI:106222]	4454.49	13257.7	10717	7218.4	6879.17	6779.64	0.000262451	0.00245096	-0.0387627	0.0132533	-0.0384993	-0.0381434	0.999975	0.984234	0.600501	0.847648	0.564846	0.557092
ENSMUSG00000015745	Plekho1	3	95988429	95996001	pleckstrin homology domain containing, family O member 1 [Source:MGI Symbol;Acc:MGI:1914470]	1636.09	1322.36	1237.67	669.806	1070.73	2300.38	-0.00163085	0.0115533	0.00413821	-0.117109	-0.0556506	0.0944113	0.999975	0.913039	0.965987	0.0871577	0.422865	0.0979788
ENSMUSG00000015747	Vps45	3	95999832	96058466	vacuolar protein sorting 45 [Source:MGI Symbol;Acc:MGI:891965]	1192.46	1095.72	1324.39	1060.1	1292.39	1515.21	0.00123975	-0.00375444	-0.051794	-0.0407845	-0.032488	0.0985035	0.999975	0.970382	0.476665	0.495453	0.654437	0.0969617
ENSMUSG00000015748	Prpf3	3	95830124	95855885	pre-mRNA processing factor 3 [Source:MGI Symbol;Acc:MGI:1918017]	689.32	405	380.916	368.266	442.057	732.431	0.000488271	0.0196977	0.0271114	0.0260527	0.0188424	-0.00533916	0.999975	0.801082	0.689138	0.704501	0.800002	0.94931
ENSMUSG00000015749	Anp32e	3	95929246	95947390	acidic (leucine-rich) nuclear phosphoprotein 32 family, member E [Source:MGI Symbol;Acc:MGI:1913721]	3010.34	2881	3660.83	2291.99	2981.39	3354.62	-0.00732697	-0.0256441	-0.0341068	-0.141933	-0.180619	-0.131795	0.988051	0.774055	0.666493	0.010878	0.00085512	0.0291226
ENSMUSG00000015750	Aph1a	3	95893969	95898288	aph1 homolog A, gamma secretase subunit [Source:MGI Symbol;Acc:MGI:2385110]	984.23	923.708	746.478	629.689	649.195	1118.1	0.000778096	-0.00848016	-0.0253231	-0.0162681	0.0448799	-0.0291664	0.999975	0.937751	0.754893	0.827107	0.522477	0.657892
ENSMUSG00000015755	Tab2	10	7905653	7956230	TGF-beta activated kinase 1/MAP3K7 binding protein 2 [Source:MGI Symbol;Acc:MGI:1915902]	3199.83	2075.96	1752.62	2184.07	2380.7	2360.38	-0.00663479	-0.0188916	0.0440792	0.0685254	0.0212877	0.00290996	0.999975	0.836554	0.580691	0.175018	0.779448	0.974826
ENSMUSG00000015757	Ppil4	10	7792891	7823135	peptidylprolyl isomerase (cyclophilin)-like 4 [Source:MGI Symbol;Acc:MGI:1914668]	1364.29	1067.4	1115.66	971.909	1112.36	1104.63	0.00260633	0.0110607	-0.00811712	0.0688838	0.00218409	0.00951863	0.999975	0.899249	0.924358	0.209459	0.987119	0.90565
ENSMUSG00000015759	Cnih1	14	46775582	46788411	cornichon family AMPA receptor auxiliary protein 1 [Source:MGI Symbol;Acc:MGI:1277202]	2064.99	3922.99	2383.39	1575.15	1827.27	3320.35	0.000376712	0.137016	0.00727721	0.00930834	0.0236837	0.0250716	0.999975	0.205156	0.947857	0.891849	0.752538	0.711151
ENSMUSG00000015766	Eps8	6	137477245	137654876	epidermal growth factor receptor pathway substrate 8 [Source:MGI Symbol;Acc:MGI:104684]	886.141	1530.4	1487.83	1357.69	1473.6	2924.04	0.000445187	-0.0114364	0.0455056	-0.0608623	0.0659674	-0.0440666	0.999975	0.901245	0.56077	0.317577	0.322901	0.49693
ENSMUSG00000015776	Med22	2	26905262	26910677	mediator complex subunit 22 [Source:MGI Symbol;Acc:MGI:98446]	1564.49	1443.03	1075.19	821.149	915.392	1517.32	0.000107267	0.0073487	0.00583022	0.0029575	-0.0049262	-0.0319187	0.999975	0.955643	0.951613	0.973059	0.96373	0.62183
ENSMUSG00000015790	Surf1	2	26913381	26916530	surfeit gene 1 [Source:MGI Symbol;Acc:MGI:98443]	803.415	1859.05	1277.75	1183.13	1409.54	1993.37	0.000394414	0.0388717	-0.0205784	-0.179753	-0.0690288	-0.0321124	0.999975	0.659369	0.815778	0.0011427	0.29764	0.625573
ENSMUSG00000015804	Med28	5	45520229	45529276	mediator complex subunit 28 [Source:MGI Symbol;Acc:MGI:1914249]	1433.88	2990.91	1971.01	1424.27	1698.07	2111.65	0.00061025	0.0330257	0.000525193	-0.0907078	0.00604447	0.00676396	0.999975	0.700802	0.997596	0.0746335	0.95713	0.938429
ENSMUSG00000015806	Qdpr	5	45434021	45450236	quinoid dihydropteridine reductase [Source:MGI Symbol;Acc:MGI:97836]	1482.98	5153.2	2405.74	4701.4	2952.73	7654.54	0.00117965	-0.00966785	-0.0209844	0.0225338	0.0434206	-0.0372314	0.999975	0.91035	0.7988	0.730509	0.535717	0.561301
ENSMUSG00000015829	Tnr	1	159523769	159931729	tenascin R [Source:MGI Symbol;Acc:MGI:99516]	2731.09	2805.05	6091.87	7707.64	10538.7	2494.75	0.00098928	-0.0702852	0.0911641	0.182546	0.0394596	-0.0139	0.999975	0.359869	0.218104	0.000531923	0.551788	0.84749
ENSMUSG00000015837	Sqstm1	11	50199366	50210827	sequestosome 1 [Source:MGI Symbol;Acc:MGI:107931]	7278.15	10513.7	14137.8	12314.1	16374.5	13616.2	0.0445915	-5.80119e-05	-0.00633639	-0.0340311	0.0354558	0.00445921	0.644329	0.999271	0.952711	0.440825	0.489357	0.957066
ENSMUSG00000015839	Nfe2l2	2	75675513	75704641	nuclear factor, erythroid derived 2, like 2 [Source:MGI Symbol;Acc:MGI:108420]	369.015	647.651	477.219	521.909	560.749	947.6	-0.000291188	-0.0177026	-0.000606633	-0.0497621	0.042653	0.00546038	0.999975	0.821743	0.992922	0.440881	0.541394	0.948261
ENSMUSG00000015843	Rxrg	1	167598384	167639623	retinoid X receptor gamma [Source:MGI Symbol;Acc:MGI:98216]	765.963	166.832	277.564	135.956	311.44	34.2947	-0.00152692	-0.0034185	-0.0125523	-0.288933	0.245341	0.00775989	0.999975	0.954848	0.834474	0.0389653	0.0476754	NA
ENSMUSG00000015846	Rxra	2	27676440	27762957	retinoid X receptor alpha [Source:MGI Symbol;Acc:MGI:98214]	739.149	895.905	791.269	1482.67	1368	815.029	-0.00144486	-0.000873692	0.113205	0.0594329	0.0268075	-0.00514197	0.999975	0.988969	0.191176	0.308388	0.713044	0.947917
ENSMUSG00000015850	Adamtsl4	3	95676201	95687917	ADAMTS-like 4 [Source:MGI Symbol;Acc:MGI:2389008]	55.7048	76.9753	51.7052	217.849	120.185	323.293	-0.000935335	0.00455355	-0.0138858	0.0550656	-0.00520439	-0.0291568	0.999975	0.904803	NA	0.31494	0.931718	0.563828
ENSMUSG00000015852	Fcrls	3	87250758	87263738	Fc receptor-like S, scavenger receptor [Source:MGI Symbol;Acc:MGI:1933397]	422.381	1748.66	1970.69	645.133	919.637	146.219	0.183627	-0.0357313	-0.0573246	-0.0160001	0.0816242	0.0118531	0.245076	0.494212	0.431316	0.843348	0.243404	0.785621
ENSMUSG00000015869	Prpsap1	11	116470845	116494202	phosphoribosyl pyrophosphate synthetase-associated protein 1 [Source:MGI Symbol;Acc:MGI:1915013]	2006.4	1126.16	1122.54	868.176	1072.17	1607.05	0.00268642	-0.0288584	-0.0232945	0.0022026	0.0264584	0.0216022	0.999975	0.742021	0.773669	0.979583	0.725809	0.749908
ENSMUSG00000015879	Fam184b	5	45529705	45639614	family with sequence similarity 184, member B [Source:MGI Symbol;Acc:MGI:2442958]	477.294	152.236	171.219	128.989	158.498	234.578	0.000408644	-0.00180992	-0.342962	-0.00838773	-0.0936578	-0.0250999	0.999975	0.982147	0.0362614	0.907254	0.166818	0.627869
ENSMUSG00000015880	Ncapg	5	45669919	45700546	non-SMC condensin I complex, subunit G [Source:MGI Symbol;Acc:MGI:1930197]	242.909	25.9341	15.958	8.66859	14.3186	10.0592	-0.00194452	-0.00499833	-0.00453168	0.0114376	-0.00489499	0.00391092	0.999975	NA	NA	NA	NA	NA
ENSMUSG00000015882	Lcorl	5	45697181	45857615	ligand dependent nuclear receptor corepressor-like [Source:MGI Symbol;Acc:MGI:2651932]	1878.81	1094.77	1090.8	612.15	806.372	524.731	-0.000847489	-0.00401843	-0.0526346	0.0442597	-0.045407	0.00133219	0.999975	0.972908	0.478577	0.498744	0.526965	0.990024
ENSMUSG00000015889	Lta4h	10	93453411	93484875	leukotriene A4 hydrolase [Source:MGI Symbol;Acc:MGI:96836]	1323.82	636.021	710.884	770.166	890.435	1252.27	-0.00110314	-0.0207054	-0.0301991	-0.0512686	-0.0596605	0.011807	0.999975	0.802789	0.703865	0.401054	0.397522	0.879346
ENSMUSG00000015932	Dstn	2	143915320	143943324	destrin [Source:MGI Symbol;Acc:MGI:1929270]	6894.33	9484.38	7194.8	3911.53	4300.42	6494.72	-0.000712305	0.0366779	-0.0200827	-0.016321	0.0247864	0.00643297	0.999975	0.709204	0.823953	0.793936	0.729686	0.941865
ENSMUSG00000015937	H2afy	13	56073619	56136361	H2A histone family, member Y [Source:MGI Symbol;Acc:MGI:1349392]	3915.74	1657.56	1661.76	1815.34	1940.37	3243.59	-0.00145991	0.00208726	-0.0321119	-0.0203705	0.0221599	0.049191	0.999975	0.989924	0.690996	0.741057	0.775777	0.362257
ENSMUSG00000015942	Gtf2ird2	5	134184019	134224355	GTF2I repeat domain containing 2 [Source:MGI Symbol;Acc:MGI:2149780]	754.018	415.263	425.269	511.618	630.377	779.516	0.00254275	0.0330271	0.0619077	0.0283959	0.0103763	0.052254	0.999975	0.653946	0.390349	0.68228	0.912476	0.40983
ENSMUSG00000015943	Bola1	3	96196588	96219709	bolA-like 1 (E. coli) [Source:MGI Symbol;Acc:MGI:1916418]	280.193	442.638	261.203	205.263	203.555	392.834	-0.00132868	0.0137522	0.00188004	-0.0353845	-0.0294972	0.00254174	0.999975	0.866895	0.985294	0.565916	0.578266	0.957165
ENSMUSG00000015944	Gatsl2	5	134099711	134144343	GATS protein-like 2 [Source:MGI Symbol;Acc:MGI:1933384]	4436.27	5178.54	5883.25	7994.84	10348.3	4885.08	0.00466907	0.381835	0.704651	0.507255	0.713461	0.465382	0.974975	0.0020993	4.33328e-21	1.83739e-36	1.03168e-41	2.65813e-19
ENSMUSG00000015947	Fcgr1	3	96282909	96293969	Fc receptor, IgG, high affinity I [Source:MGI Symbol;Acc:MGI:95498]	49.3292	212.336	167.248	89.9739	123.144	187.629	-0.000245127	-0.00294023	-0.0184713	-0.0142806	0.0364924	0.254353	0.999975	0.972068	0.745346	0.804277	0.407625	0.047151
ENSMUSG00000015950	Ncf1	5	134220053	134229625	neutrophil cytosolic factor 1 [Source:MGI Symbol;Acc:MGI:97283]	93.1607	352.1	273.864	230.623	277.454	114.59	0.00118676	0.0153453	0.0406274	0.0608954	0.0465379	0.0296797	0.999975	0.709204	0.501349	0.349532	0.395669	0.442632
ENSMUSG00000015957	Wnt11	7	98835112	98855195	wingless-type MMTV integration site family, member 11 [Source:MGI Symbol;Acc:MGI:101948]	39.3668	29.4502	12.4068	28.6209	11.8071	36.136	-0.000368745	0.00112919	0.00101396	0.0143629	-0.00426866	0.00612494	0.999975	NA	NA	NA	NA	NA
ENSMUSG00000015961	Adss	1	177762962	177796511	adenylosuccinate synthetase, non muscle [Source:MGI Symbol;Acc:MGI:87948]	3006.61	2584.88	2609.64	1963.11	2366.76	2188.52	0.00350992	0.00947965	-0.0557267	-0.0247584	-0.0276309	0.00131069	0.999975	0.932288	0.419303	0.671486	0.696368	0.988948
ENSMUSG00000015966	Il17rb	14	29996141	30008896	interleukin 17 receptor B [Source:MGI Symbol;Acc:MGI:1355292]	33.4117	28.249	26.8535	30.5966	21.7029	35.8314	0.000236237	0.00493331	0.000171733	0.0188181	0.00162303	-0.000213657	0.999975	NA	NA	NA	NA	NA
ENSMUSG00000015968	Cacna1d	14	30039949	30491156	calcium channel, voltage-dependent, L type, alpha 1D subunit [Source:MGI Symbol;Acc:MGI:88293]	1347.75	703.005	960.043	1159.83	1529.45	966.695	-0.00299455	-0.00564227	0.0406277	0.0589715	-0.128421	-0.221036	0.999975	0.961271	0.606293	0.30851	0.038665	0.000993148
ENSMUSG00000015970	Chdh	14	30009023	30040466	choline dehydrogenase [Source:MGI Symbol;Acc:MGI:1860776]	67.0143	48.5187	34.3692	182.199	96.263	173.54	-0.000703415	0.000128051	0.00930749	0.497347	0.0328093	0.0122193	0.999975	0.998641	NA	8.94266e-05	0.357364	0.76948
ENSMUSG00000015971	Actr8	14	29978337	29993221	ARP8 actin-related protein 8 [Source:MGI Symbol;Acc:MGI:1860775]	842.379	1120.09	1171.12	1132.63	1303.25	1680.86	-0.000783311	-0.0104276	-0.00333792	-0.0325044	-0.0189797	0.0105173	0.999975	0.9262	0.96155	0.5782	0.808409	0.897684
ENSMUSG00000015980	Lrrc27	7	139212988	139242979	leucine rich repeat containing 27 [Source:MGI Symbol;Acc:MGI:1923862]	43.8535	138.407	143.429	63.3227	84.6401	55.686	-6.61115e-05	-0.0114737	-0.00287704	-0.00950616	-0.00300922	0.00412925	0.999975	0.840971	0.968852	0.853691	0.96089	NA
ENSMUSG00000015981	Stk32c	7	139103638	139213307	serine/threonine kinase 32C [Source:MGI Symbol;Acc:MGI:2385336]	768.928	2216.96	4580.73	1401.23	3642.85	141.992	0.00158547	-0.0528283	-0.144236	-0.0657515	-0.109049	-0.0167297	0.999975	0.555686	0.0394554	0.297131	0.0533744	0.704084
ENSMUSG00000015994	Fnta	8	25998722	26015650	farnesyltransferase, CAAX box, alpha [Source:MGI Symbol;Acc:MGI:104683]	1956.52	3094.73	1450.21	1233.72	1327.81	3859.44	0.00260638	0.0128647	-0.0159283	0.0111913	-0.00279279	0.040837	0.999975	0.911556	0.854408	0.890392	0.972929	0.461492
ENSMUSG00000016018	Skiv2l2	13	112867780	112927380	superkiller viralicidic activity 2-like 2 (S. cerevisiae) [Source:MGI Symbol;Acc:MGI:1919448]	2135.92	1460.77	1789.63	1767.35	2021.97	2634.61	0.000641036	-0.0203887	-0.0334357	0.01139	-0.0235688	0.0149342	0.999975	0.789822	0.663751	0.868003	0.750204	0.841173
ENSMUSG00000016024	Lbp	2	158306493	158332852	lipopolysaccharide binding protein [Source:MGI Symbol;Acc:MGI:1098776]	105.195	117.167	140.569	129.865	75.3478	238.359	-0.000697723	0.0132108	0.00594145	0.063607	-0.0158803	-0.000908077	0.999975	0.645263	0.914092	0.260095	0.664426	0.981469
ENSMUSG00000016028	Celsr1	15	85898758	86033777	cadherin, EGF LAG seven-pass G-type receptor 1 [Source:MGI Symbol;Acc:MGI:1100883]	1531.95	172.937	174.736	547.98	576.523	74.6674	-0.00227583	-0.0327613	-0.046984	-0.0727398	0.00545211	-0.0120244	0.988051	0.359869	0.341859	0.247683	0.959207	NA
ENSMUSG00000016087	Fli1	9	32422204	32542861	Friend leukemia integration 1 [Source:MGI Symbol;Acc:MGI:95554]	218.037	207.788	194.285	125.695	166.111	137.919	-0.000710883	-0.0083136	0.036147	0.00427333	0.00907916	0.00149542	0.999975	0.909167	0.435599	0.950815	0.87871	0.980863
ENSMUSG00000016128	Stard13	5	151037510	151233836	StAR-related lipid transfer (START) domain containing 13 [Source:MGI Symbol;Acc:MGI:2385331]	258.051	376.43	223.28	572.78	288.804	440.235	0.0010188	-0.0097412	0.120865	0.208573	0.000815092	0.00452156	0.999975	0.914638	0.18351	0.00402577	0.991939	0.955498
ENSMUSG00000016150	Tenm1	X	42527866	43429126	teneurin transmembrane protein 1 [Source:MGI Symbol;Acc:MGI:1345185]	3073.91	478.6	1157.91	1653.78	2035.35	3986.31	-0.00154906	-0.00386397	-0.0174579	-0.035541	-0.157747	-0.054534	0.999975	0.950658	0.830273	0.580391	0.0426802	0.401136
ENSMUSG00000016179	Camk1g	1	193346346	193370298	calcium/calmodulin-dependent protein kinase I gamma [Source:MGI Symbol;Acc:MGI:2388073]	1120.6	587.954	1388.14	818.283	1807.25	539.776	0.000529472	-0.0346314	-0.0147504	-0.122697	-0.0334065	0.0523916	0.999975	0.553461	0.855453	0.0735328	0.640282	0.398527
ENSMUSG00000016181	Diexf	1	193091104	193130272	digestive organ expansion factor homolog (zebrafish) [Source:MGI Symbol;Acc:MGI:2138080]	800.676	429.571	390.348	446.389	420.117	501.367	0.00100699	0.00865374	0.0569492	0.0671361	0.0256664	-0.00219046	0.999975	0.933341	0.409822	0.294974	0.707652	0.980863
ENSMUSG00000016194	Hsd11b1	1	193221634	193264075	hydroxysteroid 11-beta dehydrogenase 1 [Source:MGI Symbol;Acc:MGI:103562]	27.3553	2352.59	785.633	807.872	364.27	3485.13	-0.0004004	0.0093387	0.0246455	0.0111601	0.0744755	-0.049765	0.999975	0.909167	0.695628	0.883188	0.28837	0.42634
ENSMUSG00000016200	Syt14	1	192891233	193035775	synaptotagmin XIV [Source:MGI Symbol;Acc:MGI:2444490]	1202.96	489.116	471.36	850.716	680.132	704.724	-0.00242353	0.0031875	0.203024	0.192617	-0.0341533	-0.0165278	0.999975	0.976505	0.0711763	0.00283856	0.638338	0.828294
ENSMUSG00000016206	H2-M3	17	37270220	37274484	histocompatibility 2, M region locus 3 [Source:MGI Symbol;Acc:MGI:95915]	22.6356	73.7427	68.2685	42.3815	67.6602	84.2605	0.000468048	0.00168653	0.00305325	-0.000809926	0.0021405	0.0226165	0.999975	0.976505	0.956739	0.98687	0.969113	NA
ENSMUSG00000016239	Lonrf3	X	36328353	36362341	LON peptidase N-terminal domain and ring finger 3 [Source:MGI Symbol;Acc:MGI:1921615]	93.3703	193.842	115.184	275.061	209.408	276.541	0.000619484	-0.00393102	0.0306757	-0.0392515	-0.00626221	-0.0495132	0.999975	0.962348	0.447081	0.534888	0.924611	0.35423
ENSMUSG00000016252	Atp5e	2	174461072	174464105	ATP synthase, H+ transporting, mitochondrial F1 complex, epsilon subunit [Source:MGI Symbol;Acc:MGI:1855697]	2295.84	7767.91	2944.01	1502.73	1562.5	3769.01	0.0014636	0.247261	0.0368632	-0.0973588	0.00554611	0.0375748	0.999975	0.0809	0.638194	0.059216	0.960627	0.557385
ENSMUSG00000016253	Nelfcd	2	174415804	174427502	negative elongation factor complex member C/D, Th1l [Source:MGI Symbol;Acc:MGI:1926424]	1476.04	1132.54	1134.51	1132.46	1312.92	1468.37	0.00590075	0.00459851	-0.0358518	-0.0244895	0.0104469	0.0690187	0.866638	0.968732	0.6483	0.701366	0.915319	0.257466
ENSMUSG00000016256	Ctsz	2	174427493	174439039	cathepsin Z [Source:MGI Symbol;Acc:MGI:1891190]	944.313	1003.59	1044.91	877.181	1024.96	1515.29	-0.00101721	-0.0473434	-0.118688	-0.0444819	0.0296529	0.0418088	0.999975	0.544281	0.165033	0.494569	0.655013	0.506377
ENSMUSG00000016257	Slmo2	2	174465067	174473081	slowmo homolog 2 (Drosophila) [Source:MGI Symbol;Acc:MGI:1913640]	1272.92	1824.31	1319.93	1033.18	1233.67	1625.59	0.00251775	0.0483974	0.010846	0.0425433	-0.00173179	0.114049	0.999975	0.604774	0.911524	0.494569	0.987119	0.0452052
ENSMUSG00000016262	Sertad4	1	192844488	192855756	SERTA domain containing 4 [Source:MGI Symbol;Acc:MGI:2443496]	1598.01	446.838	498.906	529.031	444.662	342.402	-0.00385515	-0.00909918	0.0042023	0.122793	-0.0376505	-0.0288617	0.999975	0.917796	0.965078	0.098159	0.567288	0.597204
ENSMUSG00000016308	Ube2a	X	36873900	36884222	ubiquitin-conjugating enzyme E2A [Source:MGI Symbol;Acc:MGI:102959]	1033.34	1864.2	1438.62	1004.75	1080.98	1274.15	0.00185726	0.0351605	-0.0102795	0.00367638	0.0594978	0.0598611	0.999975	0.681528	0.915274	0.967347	0.389466	0.339417
ENSMUSG00000016319	Slc25a5	X	36795651	36798807	solute carrier family 25 (mitochondrial carrier, adenine nucleotide translocator), member 5 [Source:MGI Symbol;Acc:MGI:1353496]	5169.14	6920.18	6265.85	5020.89	5123.48	10759.1	0.00468958	0.000319238	0.0170321	-0.00711926	0.0121338	0.0612135	0.974975	0.99945	0.854242	0.899083	0.884873	0.218338
ENSMUSG00000016344	Ppdpf	2	181187247	181188771	pancreatic progenitor cell differentiation and proliferation factor [Source:MGI Symbol;Acc:MGI:1913746]	2197.66	2683.71	1699.25	941.989	1063.04	1461.32	0.0095011	-0.0038943	-0.106375	-0.133349	-0.034986	-0.027789	0.771178	0.976273	0.157725	0.0226837	0.633398	0.66983
ENSMUSG00000016346	Kcnq2	2	181075579	181135300	potassium voltage-gated channel, subfamily Q, member 2 [Source:MGI Symbol;Acc:MGI:1309503]	7191.73	8079.11	9174	18119.2	18426.6	5645.34	-0.00102181	-0.00484249	0.170754	0.0931208	0.0499517	-0.0128135	0.999975	0.967346	0.0218979	0.0756618	0.434027	0.870911
ENSMUSG00000016349	Eef1a2	2	181147653	181157014	eukaryotic translation elongation factor 1 alpha 2 [Source:MGI Symbol;Acc:MGI:1096317]	9749.71	27809	44007	34298.6	49371.3	43113.5	0.0110505	-0.13364	-0.0593161	-0.0143103	0.0666716	-0.00426612	0.883608	0.2336	0.384592	0.7892	0.128715	0.958293
ENSMUSG00000016356	Col20a1	2	180986535	181017540	collagen, type XX, alpha 1 [Source:MGI Symbol;Acc:MGI:1920618]	17.1149	84.8654	59.4894	23.1385	17.9645	38.1719	-5.95763e-05	-0.00253945	0.00309102	0.031826	-0.00929097	0.000819434	NA	0.96994	0.950221	NA	NA	NA
ENSMUSG00000016382	Pls3	X	75785654	75875182	plastin 3 (T-isoform) [Source:MGI Symbol;Acc:MGI:104807]	1405.66	4208.07	6235.85	7106.81	6785.95	3890.98	-0.00120803	-0.0224476	-0.0353891	0.13972	0.164467	0.0331359	0.999975	0.742021	0.650939	0.000953887	0.000106393	0.589174
ENSMUSG00000016386	Mpped2	2	106693269	106868356	metallophosphoesterase domain containing 2 [Source:MGI Symbol;Acc:MGI:1924265]	2731.89	1073.9	1349.65	1030.51	1284.63	734.566	-0.0018816	-0.0186454	-0.168373	0.0222078	-0.188144	0.0335971	0.999975	0.821743	0.0455526	0.74229	0.00164339	0.606908
ENSMUSG00000016409	Nkap	X	37126795	37150746	NFKB activating protein [Source:MGI Symbol;Acc:MGI:1914300]	1170.32	675.464	541.289	465.138	480.317	591.171	0.00146196	0.00271553	-0.0338651	0.0532068	0.00404818	0.0065958	0.999975	0.983991	0.641254	0.410935	0.968911	0.941267
ENSMUSG00000016427	Ndufa1	X	37187588	37191163	NADH dehydrogenase (ubiquinone) 1 alpha subcomplex, 1 [Source:MGI Symbol;Acc:MGI:1929511]	860.239	2892.79	1244.02	884.396	894.716	1814.91	0.00325591	0.184234	0.0421039	-0.0432202	0.0258121	0.0963253	0.999975	0.216262	0.575037	0.490601	0.714642	0.134054
ENSMUSG00000016477	E2f3	13	29906575	29985668	E2F transcription factor 3 [Source:MGI Symbol;Acc:MGI:1096340]	689.99	725.868	884.468	1086.89	1313.76	474.005	0.000800867	-0.0213169	0.0286638	0.0825108	0.0286369	0.0414507	0.999975	0.801082	0.725809	0.128257	0.701671	0.44223
ENSMUSG00000016481	Cr1l	1	195097382	195131586	complement component (3b/4b) receptor 1-like [Source:MGI Symbol;Acc:MGI:88513]	709.853	830.662	668.956	497.347	538.401	878.385	-0.00239525	0.139075	0.0294093	0.0432542	0.0112893	0.0637172	0.999975	0.297235	0.711718	0.512868	0.89471	0.33181
ENSMUSG00000016487	Ppfibp1	6	146888487	147032025	PTPRF interacting protein, binding protein 1 (liprin beta 1) [Source:MGI Symbol;Acc:MGI:1914783]	881.02	1213.94	946.997	585.228	727.281	586.205	-0.000506385	0.00840647	0.0116276	-0.018912	-0.0456773	0.0996265	0.999975	0.925279	0.901714	0.791317	0.501851	0.191353
ENSMUSG00000016493	Cd46	1	195036826	195092249	CD46 antigen, complement regulatory protein [Source:MGI Symbol;Acc:MGI:1203290]	94.0042	91.2308	36.2317	32.8779	21.1051	92.4624	0.000879105	0.0283461	0.00196498	0.00525566	-0.0046032	0.00593175	0.999975	0.458749	NA	0.884092	NA	0.903
ENSMUSG00000016494	Cd34	1	194938819	194961279	CD34 antigen [Source:MGI Symbol;Acc:MGI:88329]	816.303	2142.43	2925.62	1597.07	2955.6	904.161	0.00563106	0.0103615	0.0394473	0.0252216	-0.0211352	0.209175	0.812052	0.928119	0.595177	0.699962	0.790559	0.00234993
ENSMUSG00000016495	Plgrkt	19	29348599	29367390	plasminogen receptor, C-terminal lysine transmembrane protein [Source:MGI Symbol;Acc:MGI:1915009]	524.391	392.074	247.326	152.475	156.528	277.134	-0.00303266	0.0124206	-0.0053348	-0.0141137	-0.00520305	-0.00193503	0.976716	0.887364	0.951225	0.830909	0.943434	0.980863
ENSMUSG00000016496	Cd274	19	29367455	29388095	CD274 antigen [Source:MGI Symbol;Acc:MGI:1926446]	56.3732	48.7139	29.6258	63.6317	86.1236	68.5126	0.000463493	0.00660031	-0.0024511	0.0141008	0.00308701	0.00529516	0.999975	0.84856	NA	0.767499	0.9594	NA
ENSMUSG00000016503	Gtf3a	5	146948657	146955614	general transcription factor III A [Source:MGI Symbol;Acc:MGI:1913846]	1260.65	686.367	367.288	536.915	625.745	809.21	0.00220745	0.0210658	-0.0322789	-0.108556	-0.00696983	-0.00786016	0.999975	0.809778	0.63234	0.108627	0.940824	0.929355
ENSMUSG00000016510	Mtif3	5	146951573	146963800	mitochondrial translational initiation factor 3 [Source:MGI Symbol;Acc:MGI:1923616]	539.34	546.128	408.678	428.044	449.674	757.961	-0.000838047	0.0337621	-0.00798015	0.00381797	-0.00107639	0.0152354	0.999975	0.630468	0.925722	0.961305	0.989233	0.827561
ENSMUSG00000016520	Lnx2	5	147016655	147076586	ligand of numb-protein X 2 [Source:MGI Symbol;Acc:MGI:2155959]	490.902	193.056	239.662	224.232	271.754	704.614	-0.00212672	-0.0179634	-0.0200791	0.0247227	-0.0234732	0.00536384	0.999975	0.719751	0.754657	0.704569	0.70284	0.96586
ENSMUSG00000016526	Dyrk3	1	131127455	131138340	dual-specificity tyrosine-(Y)-phosphorylation regulated kinase 3 [Source:MGI Symbol;Acc:MGI:1330300]	541.884	405.017	467.982	444.689	484.677	238.827	0.00135962	0.00132585	-0.0192569	-0.030793	0.0159564	0.0129982	0.999975	0.992869	0.758648	0.644262	0.837014	0.816502
ENSMUSG00000016528	Mapkapk2	1	131053700	131097826	MAP kinase-activated protein kinase 2 [Source:MGI Symbol;Acc:MGI:109298]	1343.54	997.055	1285.57	1026.06	1402.36	1645.73	-0.00332397	-0.00969645	-0.0164774	-0.0843266	0.0224462	-0.00115902	0.988051	0.925286	0.851833	0.138215	0.76602	0.990024
ENSMUSG00000016534	Lamp2	X	38401357	38456454	lysosomal-associated membrane protein 2 [Source:MGI Symbol;Acc:MGI:96748]	1769.26	3276.27	2824.85	2166.45	2304.01	4049.15	-0.00203638	-0.0235313	-0.0467797	-0.0129348	-0.0380817	-0.0385809	0.999975	0.813444	0.523465	0.867381	0.588597	0.516569
[truncated: 13,736 more rows]

## Sheet: 3B-Human NPC RNA-seq
ENSEMBL Gene ID	Gene_name	Chr	Gene.Start	Gene.End	baseMean	HET log2FoldChange	HET padj	HOM log2FoldChange	HOM padj
[truncated: 17,611 more rows]

## Sheet: 3C-Human TSC neurons RNA-seq
Symbol	ENSEMBL ID	Name	Fold Change	FDR		FROM:Winden et al. • Phenotypes of Human Neurons with TSC2 Mutations
[truncated: 1,115 more rows]
