# Supplementary material for: Models of KPTN-related disorder implicate mTOR signalling in cognitive and overgrowth phenotypes
Source: Brain. 2023 Jul 12;146(11):4766–83. doi: 10.1093/brain/awad231 (PMC10629792; doi:10.1093/brain/awad231)
Supplement: awad231_Supplementary_Data [file awad231_supplementary_data.zip › brain-2022-02095-File012.xlsx]

## Sheet: Tab a
Supplementary File 4a
G.O. terms summary in Kptn-/- mice
		# of Terms (KEGG, GO, Reactome, Wikipathways)
SAMPLE	QUERY SIZE	mTOR	RIBOSOME	PROTEIN TRANSLATION
E18 Whole brain	16	1	0	0
P21 Prefrontal cortex	447	1	0	0
P21 Hippocampus	37	0	0	0
Adult Prefrontal cortex	867	1	11	3
Adult Hippocampus	1801	1	12	4
Adult Cerebellum	658	0	0	0

## Sheet: Tab b
Supplementary File 4b
mTOR pathway gene enrichment in Kptn-/- mice
SAMPLE	mTOR pathway gene enrichment	Fold-enrichment
E18 Whole brain	p=0.005886	17.18
P21 Prefrontal cortex	p=0.024501	2.28
P21 Hippocampus	p=0.031379	7.2
Adult Prefrontal cortex	p=0.001392	2.39
Adult Hippocampus	p=0.016764	1.59
Adult Cerebellum	p=0.281	n.a.

## Sheet: E18 BRAIN
mTOR TERMS	RIBOSOME TERMS	PROTEIN TRANSLATION TERMS	source	term_name	term_id	adjusted_p_value	negative_log10_of_adjusted_p_value	term_size	query_size	intersection_size	effective_domain_size	intersections
mTOR signaling pathway			KEGG	mTOR signaling pathway	KEGG:04150	0.0238882	1.62182	136	16	3	14415	ENSMUSG00000031490,ENSMUSG00000028893,ENSMUSG00000022382
			KEGG	Aminoacyl-tRNA biosynthesis	KEGG:00970	0.000765711	3.11594	43	16	3	14415	ENSMUSG00000029777,ENSMUSG00000031960,ENSMUSG00000040354

## Sheet: P21 PFC
mTOR TERMS	RIBOSOME TERMS	PROTEIN TRANSLATION TERMS	source	term_name	term_id	adjusted_p_value	negative_log10_of_adjusted_p_value	term_size	query_size	intersection_size	effective_domain_size	intersections
Amino acids regulate mTORC1			REAC	Amino acids regulate mTORC1	REAC:R-MMU-9639288	0.00143788	2.84228	48	447	10	12951	ENSMUSG00000015944,ENSMUSG00000028893,ENSMUSG00000032009,ENSMUSG00000038332,ENSMUSG00000037426,ENSMUSG00000032633,ENSMUSG00000041658,ENSMUSG00000006273,ENSMUSG00000024121,ENSMUSG00000052459
			GO:CC	synapse	GO:0045202	8.01732e-06	5.09597	1282	447	88	12951	ENSMUSG00000030376,ENSMUSG00000075602,ENSMUSG00000067889,ENSMUSG00000042388,ENSMUSG00000042700,ENSMUSG00000040797,ENSMUSG00000027457,ENSMUSG00000022623,ENSMUSG00000079018,ENSMUSG00000031654,ENSMUSG00000041670,ENSMUSG00000021750,ENSMUSG00000038738,ENSMUSG00000025867,ENSMUSG00000035226,ENSMUSG00000020689,ENSMUSG00000047139,ENSMUSG00000019820,ENSMUSG00000039959,ENSMUSG00000022197,ENSMUSG00000003934,…
			GO:CC	cell periphery	GO:0071944	8.71271e-06	5.05985	3436	447	179	12951	ENSMUSG00000030376,ENSMUSG00000022797,ENSMUSG00000075602,ENSMUSG00000067889,ENSMUSG00000042388,ENSMUSG00000019894,ENSMUSG00000021277,ENSMUSG00000061232,ENSMUSG00000042700,ENSMUSG00000040797,ENSMUSG00000027457,ENSMUSG00000051504,ENSMUSG00000041046,ENSMUSG00000022623,ENSMUSG00000073411,ENSMUSG00000079018,ENSMUSG00000039167,ENSMUSG00000031654,ENSMUSG00000038178,ENSMUSG00000060802,ENSMUSG00000037754,…
			GO:CC	plasma membrane	GO:0005886	1.97502e-05	4.70443	3137	447	166	12951	ENSMUSG00000030376,ENSMUSG00000022797,ENSMUSG00000075602,ENSMUSG00000067889,ENSMUSG00000042388,ENSMUSG00000019894,ENSMUSG00000021277,ENSMUSG00000061232,ENSMUSG00000042700,ENSMUSG00000040797,ENSMUSG00000027457,ENSMUSG00000051504,ENSMUSG00000041046,ENSMUSG00000022623,ENSMUSG00000073411,ENSMUSG00000079018,ENSMUSG00000039167,ENSMUSG00000031654,ENSMUSG00000038178,ENSMUSG00000060802,ENSMUSG00000037754,…
			GO:CC	cell junction	GO:0030054	0.00011827	3.92712	1708	447	104	12951	ENSMUSG00000030376,ENSMUSG00000075602,ENSMUSG00000067889,ENSMUSG00000042388,ENSMUSG00000042700,ENSMUSG00000040797,ENSMUSG00000027457,ENSMUSG00000022623,ENSMUSG00000079018,ENSMUSG00000031654,ENSMUSG00000041670,ENSMUSG00000021750,ENSMUSG00000038738,ENSMUSG00000040584,ENSMUSG00000025867,ENSMUSG00000035226,ENSMUSG00000020689,ENSMUSG00000047139,ENSMUSG00000019820,ENSMUSG00000039959,ENSMUSG00000022197,…
			GO:BP	synaptic signaling	GO:0099536	0.000963546	3.01613	603	447	49	12951	ENSMUSG00000030376,ENSMUSG00000075602,ENSMUSG00000067889,ENSMUSG00000042388,ENSMUSG00000042700,ENSMUSG00000022623,ENSMUSG00000079018,ENSMUSG00000031654,ENSMUSG00000021750,ENSMUSG00000038738,ENSMUSG00000025867,ENSMUSG00000035226,ENSMUSG00000047139,ENSMUSG00000003934,ENSMUSG00000052301,ENSMUSG00000050556,ENSMUSG00000020431,ENSMUSG00000029544,ENSMUSG00000000632,ENSMUSG00000039671,ENSMUSG00000006476,…
			REAC	Cellular response to starvation	REAC:R-MMU-9711097	0.00143788	2.84228	48	447	10	12951	ENSMUSG00000015944,ENSMUSG00000028893,ENSMUSG00000032009,ENSMUSG00000038332,ENSMUSG00000037426,ENSMUSG00000032633,ENSMUSG00000041658,ENSMUSG00000006273,ENSMUSG00000024121,ENSMUSG00000052459
			GO:BP	cell-cell signaling	GO:0007267	0.00375239	2.42569	1144	447	74	12951	ENSMUSG00000030376,ENSMUSG00000075602,ENSMUSG00000067889,ENSMUSG00000042388,ENSMUSG00000042700,ENSMUSG00000022623,ENSMUSG00000079018,ENSMUSG00000031654,ENSMUSG00000030956,ENSMUSG00000070327,ENSMUSG00000021750,ENSMUSG00000023571,ENSMUSG00000038738,ENSMUSG00000025867,ENSMUSG00000035226,ENSMUSG00000047139,ENSMUSG00000003934,ENSMUSG00000052301,ENSMUSG00000050556,ENSMUSG00000020431,ENSMUSG00000032849,…
			GO:CC	cell body	GO:0044297	0.00729887	2.13674	663	447	50	12951	ENSMUSG00000030376,ENSMUSG00000067889,ENSMUSG00000042388,ENSMUSG00000015599,ENSMUSG00000042700,ENSMUSG00000027457,ENSMUSG00000036534,ENSMUSG00000025867,ENSMUSG00000052397,ENSMUSG00000050556,ENSMUSG00000029544,ENSMUSG00000004267,ENSMUSG00000038453,ENSMUSG00000007670,ENSMUSG00000000632,ENSMUSG00000026883,ENSMUSG00000006476,ENSMUSG00000026764,ENSMUSG00000034593,ENSMUSG00000037541,ENSMUSG00000040543,…
			GO:BP	chemical synaptic transmission	GO:0007268	0.0102754	1.9882	573	447	45	12951	ENSMUSG00000030376,ENSMUSG00000067889,ENSMUSG00000042388,ENSMUSG00000042700,ENSMUSG00000022623,ENSMUSG00000031654,ENSMUSG00000021750,ENSMUSG00000038738,ENSMUSG00000025867,ENSMUSG00000035226,ENSMUSG00000047139,ENSMUSG00000003934,ENSMUSG00000052301,ENSMUSG00000050556,ENSMUSG00000020431,ENSMUSG00000000632,ENSMUSG00000039671,ENSMUSG00000006476,ENSMUSG00000045903,ENSMUSG00000062542,ENSMUSG00000034593,…
			GO:BP	anterograde trans-synaptic signaling	GO:0098916	0.0102754	1.9882	573	447	45	12951	ENSMUSG00000030376,ENSMUSG00000067889,ENSMUSG00000042388,ENSMUSG00000042700,ENSMUSG00000022623,ENSMUSG00000031654,ENSMUSG00000021750,ENSMUSG00000038738,ENSMUSG00000025867,ENSMUSG00000035226,ENSMUSG00000047139,ENSMUSG00000003934,ENSMUSG00000052301,ENSMUSG00000050556,ENSMUSG00000020431,ENSMUSG00000000632,ENSMUSG00000039671,ENSMUSG00000006476,ENSMUSG00000045903,ENSMUSG00000062542,ENSMUSG00000034593,…
			GO:CC	postsynapse	GO:0098794	0.0144839	1.83911	678	447	50	12951	ENSMUSG00000030376,ENSMUSG00000067889,ENSMUSG00000042388,ENSMUSG00000042700,ENSMUSG00000040797,ENSMUSG00000022623,ENSMUSG00000031654,ENSMUSG00000038738,ENSMUSG00000025867,ENSMUSG00000020689,ENSMUSG00000019820,ENSMUSG00000039959,ENSMUSG00000022197,ENSMUSG00000003934,ENSMUSG00000050556,ENSMUSG00000020431,ENSMUSG00000029544,ENSMUSG00000038453,ENSMUSG00000000632,ENSMUSG00000039671,ENSMUSG00000006476,…
			GO:BP	trans-synaptic signaling	GO:0099537	0.0152422	1.81695	581	447	45	12951	ENSMUSG00000030376,ENSMUSG00000067889,ENSMUSG00000042388,ENSMUSG00000042700,ENSMUSG00000022623,ENSMUSG00000031654,ENSMUSG00000021750,ENSMUSG00000038738,ENSMUSG00000025867,ENSMUSG00000035226,ENSMUSG00000047139,ENSMUSG00000003934,ENSMUSG00000052301,ENSMUSG00000050556,ENSMUSG00000020431,ENSMUSG00000000632,ENSMUSG00000039671,ENSMUSG00000006476,ENSMUSG00000045903,ENSMUSG00000062542,ENSMUSG00000034593,…
			GO:CC	glutamatergic synapse	GO:0098978	0.0395496	1.40286	448	447	37	12951	ENSMUSG00000067889,ENSMUSG00000042388,ENSMUSG00000042700,ENSMUSG00000022623,ENSMUSG00000031654,ENSMUSG00000038738,ENSMUSG00000025867,ENSMUSG00000035226,ENSMUSG00000020689,ENSMUSG00000039959,ENSMUSG00000003934,ENSMUSG00000020431,ENSMUSG00000029544,ENSMUSG00000006476,ENSMUSG00000034593,ENSMUSG00000037541,ENSMUSG00000037386,ENSMUSG00000006024,ENSMUSG00000028785,ENSMUSG00000005089,ENSMUSG00000034216,…
			REAC	Transferrin endocytosis and recycling	REAC:R-MMU-917977	0.0426131	1.37046	24	447	6	12951	ENSMUSG00000022797,ENSMUSG00000004567,ENSMUSG00000006273,ENSMUSG00000024121,ENSMUSG00000052459,ENSMUSG00000015653

## Sheet: P21 HIPP
mTOR TERMS	RIBOSOME TERMS	PROTEIN TRANSLATION TERMS	source	term_name	term_id	adjusted_p_value	negative_log10_of_adjusted_p_value	term_size	query_size	intersection_size	effective_domain_size	intersections
			KEGG	Cardiac muscle contraction	KEGG:04260	0.0459394	1.33781	68	37	3	13962	ENSMUSG00000030376,ENSMUSG00000031231,ENSMUSG00000061518

## Sheet: ADULT HIPP
mTOR TERMS	RIBOSOME TERMS	PROTEIN TRANSLATION TERMS	source	term_name	term_id	adjusted_p_value	negative_log10_of_adjusted_p_value	term_size	query_size	intersection_size	effective_domain_size	intersections
mTOR signaling pathway			KEGG	mTOR signaling pathway	KEGG:04150	0.00260364	2.58442	134	1801	36	13575	ENSMUSG00000015944,ENSMUSG00000028893,ENSMUSG00000028495,ENSMUSG00000000126,ENSMUSG00000022419,ENSMUSG00000028698,ENSMUSG00000022382,ENSMUSG00000058655,ENSMUSG00000028278,ENSMUSG00000037426,ENSMUSG00000050288,ENSMUSG00000004285,ENSMUSG00000041417,ENSMUSG00000001729,ENSMUSG00000039936,ENSMUSG00000019210,ENSMUSG00000028945,ENSMUSG00000024403,ENSMUSG00000031834,ENSMUSG00000050965,ENSMUSG00000031309,…
	Cytoplasmic ribosomal proteins		WP	Cytoplasmic ribosomal proteins	WP:WP163	4.37743e-61	60.3588	76	1801	74	13575	ENSMUSG00000060036,ENSMUSG00000003970,ENSMUSG00000062328,ENSMUSG00000039001,ENSMUSG00000063457,ENSMUSG00000090733,ENSMUSG00000045128,ENSMUSG00000008682,ENSMUSG00000024608,ENSMUSG00000030744,ENSMUSG00000041453,ENSMUSG00000047215,ENSMUSG00000038900,ENSMUSG00000012848,ENSMUSG00000028081,ENSMUSG00000000740,ENSMUSG00000038274,ENSMUSG00000046364,ENSMUSG00000058546,ENSMUSG00000020460,ENSMUSG00000057841,…
	cytosolic large ribosomal subunit		GO:CC	cytosolic large ribosomal subunit	GO:0022625	2.52287e-26	25.5981	46	1801	41	13575	ENSMUSG00000060036,ENSMUSG00000003970,ENSMUSG00000045128,ENSMUSG00000008682,ENSMUSG00000047215,ENSMUSG00000038900,ENSMUSG00000000740,ENSMUSG00000046364,ENSMUSG00000058546,ENSMUSG00000057841,ENSMUSG00000007892,ENSMUSG00000029614,ENSMUSG00000060938,ENSMUSG00000032399,ENSMUSG00000041841,ENSMUSG00000025794,ENSMUSG00000017404,ENSMUSG00000058558,ENSMUSG00000059291,ENSMUSG00000058600,ENSMUSG00000046330,…
	cytosolic ribosome		GO:CC	cytosolic ribosome	GO:0022626	6.24578e-46	45.2044	91	1801	75	13575	ENSMUSG00000060036,ENSMUSG00000003970,ENSMUSG00000039001,ENSMUSG00000063457,ENSMUSG00000090733,ENSMUSG00000045128,ENSMUSG00000008682,ENSMUSG00000024608,ENSMUSG00000030744,ENSMUSG00000047215,ENSMUSG00000038900,ENSMUSG00000012848,ENSMUSG00000028081,ENSMUSG00000000740,ENSMUSG00000038274,ENSMUSG00000046364,ENSMUSG00000058546,ENSMUSG00000020460,ENSMUSG00000057841,ENSMUSG00000007892,ENSMUSG00000029614,…
	cytosolic small ribosomal subunit		GO:CC	cytosolic small ribosomal subunit	GO:0022627	1.4089e-17	16.8511	41	1801	33	13575	ENSMUSG00000039001,ENSMUSG00000063457,ENSMUSG00000090733,ENSMUSG00000024608,ENSMUSG00000030744,ENSMUSG00000012848,ENSMUSG00000028081,ENSMUSG00000038274,ENSMUSG00000020460,ENSMUSG00000003429,ENSMUSG00000061477,ENSMUSG00000009927,ENSMUSG00000025290,ENSMUSG00000040952,ENSMUSG00000008668,ENSMUSG00000044533,ENSMUSG00000047675,ENSMUSG00000032518,ENSMUSG00000052146,ENSMUSG00000031320,ENSMUSG00000034892,…
	large ribosomal subunit		GO:CC	large ribosomal subunit	GO:0015934	5.92504e-12	11.2273	106	1801	49	13575	ENSMUSG00000060036,ENSMUSG00000003970,ENSMUSG00000062328,ENSMUSG00000045128,ENSMUSG00000008682,ENSMUSG00000047215,ENSMUSG00000038900,ENSMUSG00000000740,ENSMUSG00000046364,ENSMUSG00000058546,ENSMUSG00000057841,ENSMUSG00000007892,ENSMUSG00000029614,ENSMUSG00000060938,ENSMUSG00000032399,ENSMUSG00000041841,ENSMUSG00000025794,ENSMUSG00000017404,ENSMUSG00000058558,ENSMUSG00000059291,ENSMUSG00000058600,…
	polysomal ribosome		GO:CC	polysomal ribosome	GO:0042788	2.68351e-13	12.5713	32	1801	26	13575	ENSMUSG00000003970,ENSMUSG00000039001,ENSMUSG00000045128,ENSMUSG00000057841,ENSMUSG00000029614,ENSMUSG00000017404,ENSMUSG00000022312,ENSMUSG00000059291,ENSMUSG00000058600,ENSMUSG00000034892,ENSMUSG00000049517,ENSMUSG00000062647,ENSMUSG00000093674,ENSMUSG00000073702,ENSMUSG00000057322,ENSMUSG00000025362,ENSMUSG00000067288,ENSMUSG00000059070,ENSMUSG00000048758,ENSMUSG00000037805,ENSMUSG00000079641,…
	polysome		GO:CC	polysome	GO:0005844	9.15646e-11	10.0383	66	1801	36	13575	ENSMUSG00000003970,ENSMUSG00000039001,ENSMUSG00000045128,ENSMUSG00000030744,ENSMUSG00000057841,ENSMUSG00000029614,ENSMUSG00000009927,ENSMUSG00000017404,ENSMUSG00000022312,ENSMUSG00000059291,ENSMUSG00000058600,ENSMUSG00000031320,ENSMUSG00000034892,ENSMUSG00000049517,ENSMUSG00000062647,ENSMUSG00000028495,ENSMUSG00000093674,ENSMUSG00000073702,ENSMUSG00000057322,ENSMUSG00000025362,ENSMUSG00000067288,…
	ribosomal subunit		GO:CC	ribosomal subunit	GO:0044391	3.46009e-25	24.4609	175	1801	85	13575	ENSMUSG00000060036,ENSMUSG00000003970,ENSMUSG00000062328,ENSMUSG00000039001,ENSMUSG00000063457,ENSMUSG00000090733,ENSMUSG00000045128,ENSMUSG00000008682,ENSMUSG00000024608,ENSMUSG00000030744,ENSMUSG00000047215,ENSMUSG00000038900,ENSMUSG00000012848,ENSMUSG00000028081,ENSMUSG00000000740,ENSMUSG00000038274,ENSMUSG00000046364,ENSMUSG00000058546,ENSMUSG00000020460,ENSMUSG00000057841,ENSMUSG00000007892,…
	Ribosome		KEGG	Ribosome	KEGG:03010	1.25207e-39	38.9024	123	1801	81	13575	ENSMUSG00000060036,ENSMUSG00000003970,ENSMUSG00000062328,ENSMUSG00000039001,ENSMUSG00000063457,ENSMUSG00000090733,ENSMUSG00000045128,ENSMUSG00000008682,ENSMUSG00000024608,ENSMUSG00000030744,ENSMUSG00000041453,ENSMUSG00000047215,ENSMUSG00000038900,ENSMUSG00000012848,ENSMUSG00000028081,ENSMUSG00000000740,ENSMUSG00000038274,ENSMUSG00000046364,ENSMUSG00000058546,ENSMUSG00000020460,ENSMUSG00000057841,…
	ribosome		GO:CC	ribosome	GO:0005840	3.92021e-29	28.4067	211	1801	100	13575	ENSMUSG00000060036,ENSMUSG00000003970,ENSMUSG00000062328,ENSMUSG00000039001,ENSMUSG00000063457,ENSMUSG00000090733,ENSMUSG00000045128,ENSMUSG00000008682,ENSMUSG00000024608,ENSMUSG00000030744,ENSMUSG00000041453,ENSMUSG00000047215,ENSMUSG00000038900,ENSMUSG00000012848,ENSMUSG00000028081,ENSMUSG00000000740,ENSMUSG00000038274,ENSMUSG00000046364,ENSMUSG00000058546,ENSMUSG00000020460,ENSMUSG00000057841,…
	small ribosomal subunit		GO:CC	small ribosomal subunit	GO:0015935	8.36804e-10	9.07738	73	1801	37	13575	ENSMUSG00000039001,ENSMUSG00000063457,ENSMUSG00000090733,ENSMUSG00000024608,ENSMUSG00000030744,ENSMUSG00000012848,ENSMUSG00000028081,ENSMUSG00000038274,ENSMUSG00000020460,ENSMUSG00000003429,ENSMUSG00000061477,ENSMUSG00000009927,ENSMUSG00000025290,ENSMUSG00000040952,ENSMUSG00000008668,ENSMUSG00000044533,ENSMUSG00000047675,ENSMUSG00000032518,ENSMUSG00000052146,ENSMUSG00000031320,ENSMUSG00000034892,…
	structural constituent of ribosome		GO:MF	structural constituent of ribosome	GO:0003735	1.64559e-31	30.7837	154	1801	86	13575	ENSMUSG00000060036,ENSMUSG00000003970,ENSMUSG00000062328,ENSMUSG00000039001,ENSMUSG00000063457,ENSMUSG00000090733,ENSMUSG00000045128,ENSMUSG00000008682,ENSMUSG00000024608,ENSMUSG00000030744,ENSMUSG00000041453,ENSMUSG00000047215,ENSMUSG00000038900,ENSMUSG00000012848,ENSMUSG00000028081,ENSMUSG00000000740,ENSMUSG00000038274,ENSMUSG00000046364,ENSMUSG00000058546,ENSMUSG00000020460,ENSMUSG00000057841,…
		cytoplasmic translation	GO:BP	cytoplasmic translation	GO:0002181	6.96904e-14	13.1568	94	1801	48	13575	ENSMUSG00000003970,ENSMUSG00000039001,ENSMUSG00000045128,ENSMUSG00000047215,ENSMUSG00000057841,ENSMUSG00000007892,ENSMUSG00000029614,ENSMUSG00000060938,ENSMUSG00000044533,ENSMUSG00000017404,ENSMUSG00000022312,ENSMUSG00000059291,ENSMUSG00000032518,ENSMUSG00000058600,ENSMUSG00000034892,ENSMUSG00000049517,ENSMUSG00000025508,ENSMUSG00000093674,ENSMUSG00000073702,ENSMUSG00000031029,ENSMUSG00000053565,…
		Translation	REAC	Translation	REAC:R-MMU-72766	5.14119e-29	28.2889	203	1801	95	13575	ENSMUSG00000060036,ENSMUSG00000003970,ENSMUSG00000039001,ENSMUSG00000063457,ENSMUSG00000090733,ENSMUSG00000045128,ENSMUSG00000008682,ENSMUSG00000024608,ENSMUSG00000030744,ENSMUSG00000047215,ENSMUSG00000038900,ENSMUSG00000028081,ENSMUSG00000000740,ENSMUSG00000037742,ENSMUSG00000046364,ENSMUSG00000058546,ENSMUSG00000020460,ENSMUSG00000057841,ENSMUSG00000007892,ENSMUSG00000029614,ENSMUSG00000003429,…
		translation	GO:BP	translation	GO:0006412	7.72563e-15	14.1121	571	1801	155	13575	ENSMUSG00000060036,ENSMUSG00000003970,ENSMUSG00000062328,ENSMUSG00000039001,ENSMUSG00000063457,ENSMUSG00000090733,ENSMUSG00000045128,ENSMUSG00000008682,ENSMUSG00000024608,ENSMUSG00000028893,ENSMUSG00000030744,ENSMUSG00000041453,ENSMUSG00000047215,ENSMUSG00000038900,ENSMUSG00000012848,ENSMUSG00000028081,ENSMUSG00000000740,ENSMUSG00000037742,ENSMUSG00000038274,ENSMUSG00000046364,ENSMUSG00000058546,…
		Translation initiation complex formation	REAC	Translation initiation complex formation	REAC:R-MMU-72649	2.01808e-20	19.6951	54	1801	39	13575	ENSMUSG00000039001,ENSMUSG00000063457,ENSMUSG00000090733,ENSMUSG00000024608,ENSMUSG00000030744,ENSMUSG00000028081,ENSMUSG00000020460,ENSMUSG00000003429,ENSMUSG00000061477,ENSMUSG00000009927,ENSMUSG00000025290,ENSMUSG00000040952,ENSMUSG00000008668,ENSMUSG00000044533,ENSMUSG00000047675,ENSMUSG00000022312,ENSMUSG00000032518,ENSMUSG00000052146,ENSMUSG00000031320,ENSMUSG00000034892,ENSMUSG00000049517,…
			REAC	Formation of a pool of free 40S subunits	REAC:R-MMU-72689	2.93813e-54	53.5319	87	1801	77	13575	ENSMUSG00000060036,ENSMUSG00000003970,ENSMUSG00000039001,ENSMUSG00000063457,ENSMUSG00000090733,ENSMUSG00000045128,ENSMUSG00000008682,ENSMUSG00000024608,ENSMUSG00000030744,ENSMUSG00000047215,ENSMUSG00000038900,ENSMUSG00000028081,ENSMUSG00000000740,ENSMUSG00000046364,ENSMUSG00000058546,ENSMUSG00000020460,ENSMUSG00000057841,ENSMUSG00000007892,ENSMUSG00000029614,ENSMUSG00000003429,ENSMUSG00000061477,…
			REAC	SRP-dependent cotranslational protein targeting to membrane	REAC:R-MMU-1799339	6.79394e-53	52.1679	77	1801	71	13575	ENSMUSG00000060036,ENSMUSG00000003970,ENSMUSG00000039001,ENSMUSG00000063457,ENSMUSG00000090733,ENSMUSG00000045128,ENSMUSG00000008682,ENSMUSG00000024608,ENSMUSG00000030744,ENSMUSG00000047215,ENSMUSG00000038900,ENSMUSG00000028081,ENSMUSG00000000740,ENSMUSG00000046364,ENSMUSG00000058546,ENSMUSG00000020460,ENSMUSG00000057841,ENSMUSG00000007892,ENSMUSG00000029614,ENSMUSG00000003429,ENSMUSG00000061477,…
			REAC	L13a-mediated translational silencing of Ceruloplasmin expression	REAC:R-MMU-156827	2.25173e-51	50.6475	97	1801	80	13575	ENSMUSG00000060036,ENSMUSG00000003970,ENSMUSG00000039001,ENSMUSG00000063457,ENSMUSG00000090733,ENSMUSG00000045128,ENSMUSG00000008682,ENSMUSG00000024608,ENSMUSG00000030744,ENSMUSG00000047215,ENSMUSG00000038900,ENSMUSG00000028081,ENSMUSG00000000740,ENSMUSG00000046364,ENSMUSG00000058546,ENSMUSG00000020460,ENSMUSG00000057841,ENSMUSG00000007892,ENSMUSG00000029614,ENSMUSG00000003429,ENSMUSG00000061477,…
			REAC	GTP hydrolysis and joining of the 60S ribosomal subunit	REAC:R-MMU-72706	1.0714e-50	49.9701	98	1801	80	13575	ENSMUSG00000060036,ENSMUSG00000003970,ENSMUSG00000039001,ENSMUSG00000063457,ENSMUSG00000090733,ENSMUSG00000045128,ENSMUSG00000008682,ENSMUSG00000024608,ENSMUSG00000030744,ENSMUSG00000047215,ENSMUSG00000038900,ENSMUSG00000028081,ENSMUSG00000000740,ENSMUSG00000046364,ENSMUSG00000058546,ENSMUSG00000020460,ENSMUSG00000057841,ENSMUSG00000007892,ENSMUSG00000029614,ENSMUSG00000003429,ENSMUSG00000061477,…
			REAC	Nonsense Mediated Decay (NMD) independent of the Exon Junction Complex (EJC)	REAC:R-MMU-975956	3.13539e-49	48.5037	81	1801	71	13575	ENSMUSG00000060036,ENSMUSG00000003970,ENSMUSG00000039001,ENSMUSG00000063457,ENSMUSG00000090733,ENSMUSG00000045128,ENSMUSG00000008682,ENSMUSG00000024608,ENSMUSG00000030744,ENSMUSG00000047215,ENSMUSG00000038900,ENSMUSG00000028081,ENSMUSG00000000740,ENSMUSG00000046364,ENSMUSG00000058546,ENSMUSG00000020460,ENSMUSG00000057841,ENSMUSG00000007892,ENSMUSG00000029614,ENSMUSG00000003429,ENSMUSG00000061477,…
			REAC	Eukaryotic Translation Initiation	REAC:R-MMU-72613	1.97487e-46	45.7045	105	1801	80	13575	ENSMUSG00000060036,ENSMUSG00000003970,ENSMUSG00000039001,ENSMUSG00000063457,ENSMUSG00000090733,ENSMUSG00000045128,ENSMUSG00000008682,ENSMUSG00000024608,ENSMUSG00000030744,ENSMUSG00000047215,ENSMUSG00000038900,ENSMUSG00000028081,ENSMUSG00000000740,ENSMUSG00000046364,ENSMUSG00000058546,ENSMUSG00000020460,ENSMUSG00000057841,ENSMUSG00000007892,ENSMUSG00000029614,ENSMUSG00000003429,ENSMUSG00000061477,…
			REAC	Cap-dependent Translation Initiation	REAC:R-MMU-72737	1.97487e-46	45.7045	105	1801	80	13575	ENSMUSG00000060036,ENSMUSG00000003970,ENSMUSG00000039001,ENSMUSG00000063457,ENSMUSG00000090733,ENSMUSG00000045128,ENSMUSG00000008682,ENSMUSG00000024608,ENSMUSG00000030744,ENSMUSG00000047215,ENSMUSG00000038900,ENSMUSG00000028081,ENSMUSG00000000740,ENSMUSG00000046364,ENSMUSG00000058546,ENSMUSG00000020460,ENSMUSG00000057841,ENSMUSG00000007892,ENSMUSG00000029614,ENSMUSG00000003429,ENSMUSG00000061477,…
			REAC	Nonsense-Mediated Decay (NMD)	REAC:R-MMU-927802	3.16219e-45	44.5	100	1801	77	13575	ENSMUSG00000060036,ENSMUSG00000003970,ENSMUSG00000039001,ENSMUSG00000063457,ENSMUSG00000090733,ENSMUSG00000045128,ENSMUSG00000008682,ENSMUSG00000024608,ENSMUSG00000030744,ENSMUSG00000047215,ENSMUSG00000038900,ENSMUSG00000028081,ENSMUSG00000000740,ENSMUSG00000046364,ENSMUSG00000058546,ENSMUSG00000020460,ENSMUSG00000057841,ENSMUSG00000007892,ENSMUSG00000029614,ENSMUSG00000003429,ENSMUSG00000061477,…
			REAC	Nonsense Mediated Decay (NMD) enhanced by the Exon Junction Complex (EJC)	REAC:R-MMU-975957	3.16219e-45	44.5	100	1801	77	13575	ENSMUSG00000060036,ENSMUSG00000003970,ENSMUSG00000039001,ENSMUSG00000063457,ENSMUSG00000090733,ENSMUSG00000045128,ENSMUSG00000008682,ENSMUSG00000024608,ENSMUSG00000030744,ENSMUSG00000047215,ENSMUSG00000038900,ENSMUSG00000028081,ENSMUSG00000000740,ENSMUSG00000046364,ENSMUSG00000058546,ENSMUSG00000020460,ENSMUSG00000057841,ENSMUSG00000007892,ENSMUSG00000029614,ENSMUSG00000003429,ENSMUSG00000061477,…
			KEGG	Coronavirus disease - COVID-19	KEGG:05171	5.08443e-36	35.2938	157	1801	89	13575	ENSMUSG00000060036,ENSMUSG00000003970,ENSMUSG00000062328,ENSMUSG00000039001,ENSMUSG00000063457,ENSMUSG00000090733,ENSMUSG00000045128,ENSMUSG00000008682,ENSMUSG00000024608,ENSMUSG00000030744,ENSMUSG00000041453,ENSMUSG00000047215,ENSMUSG00000038900,ENSMUSG00000012848,ENSMUSG00000028081,ENSMUSG00000000740,ENSMUSG00000038274,ENSMUSG00000046364,ENSMUSG00000058546,ENSMUSG00000020460,ENSMUSG00000057841,…
			GO:CC	synapse	GO:0045202	5.12235e-24	23.2905	1306	1801	313	13575	ENSMUSG00000030376,ENSMUSG00000060036,ENSMUSG00000003970,ENSMUSG00000039001,ENSMUSG00000063457,ENSMUSG00000090733,ENSMUSG00000045128,ENSMUSG00000008682,ENSMUSG00000024608,ENSMUSG00000030744,ENSMUSG00000047215,ENSMUSG00000038900,ENSMUSG00000028081,ENSMUSG00000029614,ENSMUSG00000061477,ENSMUSG00000009927,ENSMUSG00000040952,ENSMUSG00000032399,ENSMUSG00000041841,ENSMUSG00000008668,ENSMUSG00000025794,…
			REAC	rRNA processing in the nucleus and cytosol	REAC:R-MMU-8868773	1.26888e-20	19.8966	155	1801	71	13575	ENSMUSG00000060036,ENSMUSG00000003970,ENSMUSG00000039001,ENSMUSG00000063457,ENSMUSG00000090733,ENSMUSG00000045128,ENSMUSG00000008682,ENSMUSG00000024608,ENSMUSG00000030744,ENSMUSG00000047215,ENSMUSG00000038900,ENSMUSG00000028081,ENSMUSG00000000740,ENSMUSG00000046364,ENSMUSG00000058546,ENSMUSG00000020460,ENSMUSG00000057841,ENSMUSG00000007892,ENSMUSG00000029614,ENSMUSG00000003429,ENSMUSG00000061477,…
			REAC	rRNA processing	REAC:R-MMU-72312	1.26888e-20	19.8966	155	1801	71	13575	ENSMUSG00000060036,ENSMUSG00000003970,ENSMUSG00000039001,ENSMUSG00000063457,ENSMUSG00000090733,ENSMUSG00000045128,ENSMUSG00000008682,ENSMUSG00000024608,ENSMUSG00000030744,ENSMUSG00000047215,ENSMUSG00000038900,ENSMUSG00000028081,ENSMUSG00000000740,ENSMUSG00000046364,ENSMUSG00000058546,ENSMUSG00000020460,ENSMUSG00000057841,ENSMUSG00000007892,ENSMUSG00000029614,ENSMUSG00000003429,ENSMUSG00000061477,…
			REAC	Major pathway of rRNA processing in the nucleolus and cytosol	REAC:R-MMU-6791226	1.26888e-20	19.8966	155	1801	71	13575	ENSMUSG00000060036,ENSMUSG00000003970,ENSMUSG00000039001,ENSMUSG00000063457,ENSMUSG00000090733,ENSMUSG00000045128,ENSMUSG00000008682,ENSMUSG00000024608,ENSMUSG00000030744,ENSMUSG00000047215,ENSMUSG00000038900,ENSMUSG00000028081,ENSMUSG00000000740,ENSMUSG00000046364,ENSMUSG00000058546,ENSMUSG00000020460,ENSMUSG00000057841,ENSMUSG00000007892,ENSMUSG00000029614,ENSMUSG00000003429,ENSMUSG00000061477,…
			REAC	Ribosomal scanning and start codon recognition	REAC:R-MMU-72702	2.01808e-20	19.6951	54	1801	39	13575	ENSMUSG00000039001,ENSMUSG00000063457,ENSMUSG00000090733,ENSMUSG00000024608,ENSMUSG00000030744,ENSMUSG00000028081,ENSMUSG00000020460,ENSMUSG00000003429,ENSMUSG00000061477,ENSMUSG00000009927,ENSMUSG00000025290,ENSMUSG00000040952,ENSMUSG00000008668,ENSMUSG00000044533,ENSMUSG00000047675,ENSMUSG00000022312,ENSMUSG00000032518,ENSMUSG00000052146,ENSMUSG00000031320,ENSMUSG00000034892,ENSMUSG00000049517,…
			REAC	Formation of the ternary complex, and subsequently, the 43S complex	REAC:R-MMU-72695	3.16248e-20	19.5	47	1801	36	13575	ENSMUSG00000039001,ENSMUSG00000063457,ENSMUSG00000090733,ENSMUSG00000024608,ENSMUSG00000030744,ENSMUSG00000028081,ENSMUSG00000020460,ENSMUSG00000003429,ENSMUSG00000061477,ENSMUSG00000009927,ENSMUSG00000025290,ENSMUSG00000040952,ENSMUSG00000008668,ENSMUSG00000044533,ENSMUSG00000047675,ENSMUSG00000022312,ENSMUSG00000032518,ENSMUSG00000052146,ENSMUSG00000031320,ENSMUSG00000034892,ENSMUSG00000049517,…
			REAC	Activation of the mRNA upon binding of the cap-binding complex and eIFs, and subsequent binding to 43S	REAC:R-MMU-72662	6.05701e-20	19.2177	55	1801	39	13575	ENSMUSG00000039001,ENSMUSG00000063457,ENSMUSG00000090733,ENSMUSG00000024608,ENSMUSG00000030744,ENSMUSG00000028081,ENSMUSG00000020460,ENSMUSG00000003429,ENSMUSG00000061477,ENSMUSG00000009927,ENSMUSG00000025290,ENSMUSG00000040952,ENSMUSG00000008668,ENSMUSG00000044533,ENSMUSG00000047675,ENSMUSG00000022312,ENSMUSG00000032518,ENSMUSG00000052146,ENSMUSG00000031320,ENSMUSG00000034892,ENSMUSG00000049517,…
			GO:CC	cell junction	GO:0030054	2.72209e-16	15.5651	1749	1801	363	13575	ENSMUSG00000030376,ENSMUSG00000060036,ENSMUSG00000003970,ENSMUSG00000039001,ENSMUSG00000063457,ENSMUSG00000090733,ENSMUSG00000045128,ENSMUSG00000008682,ENSMUSG00000024608,ENSMUSG00000030744,ENSMUSG00000047215,ENSMUSG00000038900,ENSMUSG00000028081,ENSMUSG00000029614,ENSMUSG00000061477,ENSMUSG00000009927,ENSMUSG00000040952,ENSMUSG00000032399,ENSMUSG00000041841,ENSMUSG00000008668,ENSMUSG00000025794,…
			GO:BP	peptide biosynthetic process	GO:0043043	1.46274e-14	13.8348	585	1801	157	13575	ENSMUSG00000060036,ENSMUSG00000003970,ENSMUSG00000062328,ENSMUSG00000039001,ENSMUSG00000063457,ENSMUSG00000090733,ENSMUSG00000045128,ENSMUSG00000008682,ENSMUSG00000024608,ENSMUSG00000028893,ENSMUSG00000030744,ENSMUSG00000041453,ENSMUSG00000047215,ENSMUSG00000038900,ENSMUSG00000012848,ENSMUSG00000028081,ENSMUSG00000000740,ENSMUSG00000037742,ENSMUSG00000038274,ENSMUSG00000046364,ENSMUSG00000058546,…
			GO:BP	peptide metabolic process	GO:0006518	3.34249e-14	13.4759	724	1801	182	13575	ENSMUSG00000060036,ENSMUSG00000003970,ENSMUSG00000062328,ENSMUSG00000039001,ENSMUSG00000063457,ENSMUSG00000090733,ENSMUSG00000045128,ENSMUSG00000008682,ENSMUSG00000024608,ENSMUSG00000028893,ENSMUSG00000030744,ENSMUSG00000041453,ENSMUSG00000047215,ENSMUSG00000038900,ENSMUSG00000012848,ENSMUSG00000028081,ENSMUSG00000000740,ENSMUSG00000037742,ENSMUSG00000038274,ENSMUSG00000046364,ENSMUSG00000058546,…
			GO:BP	amide biosynthetic process	GO:0043604	1.29948e-12	11.8862	682	1801	170	13575	ENSMUSG00000060036,ENSMUSG00000003970,ENSMUSG00000062328,ENSMUSG00000039001,ENSMUSG00000063457,ENSMUSG00000090733,ENSMUSG00000045128,ENSMUSG00000008682,ENSMUSG00000024608,ENSMUSG00000028893,ENSMUSG00000030744,ENSMUSG00000041453,ENSMUSG00000047215,ENSMUSG00000038900,ENSMUSG00000012848,ENSMUSG00000028081,ENSMUSG00000000740,ENSMUSG00000037742,ENSMUSG00000038274,ENSMUSG00000046364,ENSMUSG00000058546,…
			GO:MF	structural molecule activity	GO:0005198	7.43625e-12	11.1286	417	1801	118	13575	ENSMUSG00000060036,ENSMUSG00000003970,ENSMUSG00000022054,ENSMUSG00000062328,ENSMUSG00000039001,ENSMUSG00000063457,ENSMUSG00000090733,ENSMUSG00000045128,ENSMUSG00000008682,ENSMUSG00000024608,ENSMUSG00000030744,ENSMUSG00000041453,ENSMUSG00000047215,ENSMUSG00000038900,ENSMUSG00000012848,ENSMUSG00000028081,ENSMUSG00000000740,ENSMUSG00000038274,ENSMUSG00000046364,ENSMUSG00000058546,ENSMUSG00000020460,…
			GO:BP	cellular amide metabolic process	GO:0043603	7.86075e-12	11.1045	915	1801	209	13575	ENSMUSG00000060036,ENSMUSG00000003970,ENSMUSG00000062328,ENSMUSG00000039001,ENSMUSG00000063457,ENSMUSG00000090733,ENSMUSG00000045128,ENSMUSG00000008682,ENSMUSG00000024608,ENSMUSG00000028893,ENSMUSG00000030744,ENSMUSG00000041453,ENSMUSG00000047215,ENSMUSG00000038900,ENSMUSG00000012848,ENSMUSG00000028081,ENSMUSG00000000740,ENSMUSG00000037742,ENSMUSG00000038274,ENSMUSG00000046364,ENSMUSG00000058546,…
			WP	WIKIPATHWAYS	WP:000000	5.1431e-10	9.28877	3293	1801	554	13575	ENSMUSG00000060036,ENSMUSG00000003970,ENSMUSG00000062328,ENSMUSG00000039001,ENSMUSG00000063457,ENSMUSG00000090733,ENSMUSG00000045128,ENSMUSG00000008682,ENSMUSG00000024608,ENSMUSG00000028893,ENSMUSG00000030744,ENSMUSG00000041453,ENSMUSG00000047215,ENSMUSG00000038900,ENSMUSG00000012848,ENSMUSG00000028081,ENSMUSG00000000740,ENSMUSG00000037742,ENSMUSG00000038274,ENSMUSG00000046364,ENSMUSG00000058546,…
			GO:CC	postsynapse	GO:0098794	2.19082e-08	7.65939	690	1801	159	13575	ENSMUSG00000030376,ENSMUSG00000003970,ENSMUSG00000090733,ENSMUSG00000045128,ENSMUSG00000024608,ENSMUSG00000030744,ENSMUSG00000038900,ENSMUSG00000029614,ENSMUSG00000009927,ENSMUSG00000040952,ENSMUSG00000032399,ENSMUSG00000008668,ENSMUSG00000025794,ENSMUSG00000058558,ENSMUSG00000058600,ENSMUSG00000032482,ENSMUSG00000062785,ENSMUSG00000047976,ENSMUSG00000017390,ENSMUSG00000057322,ENSMUSG00000040972,…
			GO:CC	somatodendritic compartment	GO:0036477	2.26446e-07	6.64503	922	1801	195	13575	ENSMUSG00000030376,ENSMUSG00000030744,ENSMUSG00000024008,ENSMUSG00000032518,ENSMUSG00000030432,ENSMUSG00000028495,ENSMUSG00000004961,ENSMUSG00000062785,ENSMUSG00000047976,ENSMUSG00000076441,ENSMUSG00000022462,ENSMUSG00000045573,ENSMUSG00000022594,ENSMUSG00000023032,ENSMUSG00000020372,ENSMUSG00000020396,ENSMUSG00000058655,ENSMUSG00000021124,ENSMUSG00000067274,ENSMUSG00000028833,ENSMUSG00000025739,…
			GO:CC	neuron projection	GO:0043005	2.32291e-07	6.63397	1304	1801	257	13575	ENSMUSG00000030376,ENSMUSG00000022054,ENSMUSG00000030744,ENSMUSG00000024008,ENSMUSG00000004558,ENSMUSG00000030432,ENSMUSG00000028495,ENSMUSG00000004961,ENSMUSG00000062785,ENSMUSG00000047976,ENSMUSG00000025582,ENSMUSG00000076441,ENSMUSG00000022462,ENSMUSG00000045573,ENSMUSG00000017390,ENSMUSG00000022594,ENSMUSG00000023032,ENSMUSG00000020372,ENSMUSG00000020396,ENSMUSG00000058655,ENSMUSG00000021313,…
			GO:CC	neuron to neuron synapse	GO:0098984	3.54764e-07	6.45006	415	1801	106	13575	ENSMUSG00000030376,ENSMUSG00000003970,ENSMUSG00000090733,ENSMUSG00000045128,ENSMUSG00000024608,ENSMUSG00000030744,ENSMUSG00000038900,ENSMUSG00000029614,ENSMUSG00000009927,ENSMUSG00000040952,ENSMUSG00000032399,ENSMUSG00000008668,ENSMUSG00000025794,ENSMUSG00000058558,ENSMUSG00000058600,ENSMUSG00000045573,ENSMUSG00000057322,ENSMUSG00000023032,ENSMUSG00000019790,ENSMUSG00000020396,ENSMUSG00000043716,…
			GO:BP	regulation of signaling	GO:0023051	3.89403e-07	6.4096	2489	1801	437	13575	ENSMUSG00000030376,ENSMUSG00000015944,ENSMUSG00000063457,ENSMUSG00000028893,ENSMUSG00000030744,ENSMUSG00000050711,ENSMUSG00000001289,ENSMUSG00000061477,ENSMUSG00000060938,ENSMUSG00000041841,ENSMUSG00000038332,ENSMUSG00000031980,ENSMUSG00000004558,ENSMUSG00000058558,ENSMUSG00000059291,ENSMUSG00000032482,ENSMUSG00000041560,ENSMUSG00000023886,ENSMUSG00000054252,ENSMUSG00000062785,ENSMUSG00000000126,…
			GO:BP	regulation of cell communication	GO:0010646	5.50166e-07	6.25951	2481	1801	435	13575	ENSMUSG00000030376,ENSMUSG00000015944,ENSMUSG00000063457,ENSMUSG00000028893,ENSMUSG00000030744,ENSMUSG00000050711,ENSMUSG00000001289,ENSMUSG00000061477,ENSMUSG00000060938,ENSMUSG00000041841,ENSMUSG00000038332,ENSMUSG00000031980,ENSMUSG00000004558,ENSMUSG00000058558,ENSMUSG00000059291,ENSMUSG00000032482,ENSMUSG00000041560,ENSMUSG00000023886,ENSMUSG00000054252,ENSMUSG00000062785,ENSMUSG00000000126,…
			WP	Electron transport chain	WP:WP295	1.11865e-06	5.95131	86	1801	32	13575	ENSMUSG00000024248,ENSMUSG00000031818,ENSMUSG00000015790,ENSMUSG00000009863,ENSMUSG00000020153,ENSMUSG00000033938,ENSMUSG00000023912,ENSMUSG00000059734,ENSMUSG00000025781,ENSMUSG00000014294,ENSMUSG00000040048,ENSMUSG00000003072,ENSMUSG00000014313,ENSMUSG00000061518,ENSMUSG00000035885,ENSMUSG00000026895,ENSMUSG00000031633,ENSMUSG00000037916,ENSMUSG00000063882,ENSMUSG00000027673,ENSMUSG00000038690,…
			GO:CC	dendritic tree	GO:0097447	6.17482e-06	5.20938	685	1801	150	13575	ENSMUSG00000030376,ENSMUSG00000030744,ENSMUSG00000030432,ENSMUSG00000028495,ENSMUSG00000062785,ENSMUSG00000047976,ENSMUSG00000022462,ENSMUSG00000045573,ENSMUSG00000022594,ENSMUSG00000023032,ENSMUSG00000020372,ENSMUSG00000020396,ENSMUSG00000058655,ENSMUSG00000067274,ENSMUSG00000028833,ENSMUSG00000025739,ENSMUSG00000053930,ENSMUSG00000036422,ENSMUSG00000057531,ENSMUSG00000046447,ENSMUSG00000026667,…
			GO:CC	dendrite	GO:0030425	9.51796e-06	5.02146	683	1801	149	13575	ENSMUSG00000030376,ENSMUSG00000030744,ENSMUSG00000030432,ENSMUSG00000028495,ENSMUSG00000062785,ENSMUSG00000047976,ENSMUSG00000022462,ENSMUSG00000045573,ENSMUSG00000022594,ENSMUSG00000023032,ENSMUSG00000020372,ENSMUSG00000020396,ENSMUSG00000058655,ENSMUSG00000067274,ENSMUSG00000028833,ENSMUSG00000025739,ENSMUSG00000053930,ENSMUSG00000036422,ENSMUSG00000057531,ENSMUSG00000046447,ENSMUSG00000026667,…
			GO:CC	ribonucleoprotein complex	GO:1990904	1.05582e-05	4.97641	637	1801	141	13575	ENSMUSG00000060036,ENSMUSG00000003970,ENSMUSG00000062328,ENSMUSG00000039001,ENSMUSG00000063457,ENSMUSG00000090733,ENSMUSG00000045128,ENSMUSG00000008682,ENSMUSG00000024608,ENSMUSG00000030744,ENSMUSG00000047215,ENSMUSG00000038900,ENSMUSG00000012848,ENSMUSG00000028081,ENSMUSG00000000740,ENSMUSG00000038274,ENSMUSG00000046364,ENSMUSG00000058546,ENSMUSG00000020460,ENSMUSG00000057841,ENSMUSG00000007892,…
			KEGG	Diabetic cardiomyopathy	KEGG:05415	1.27255e-05	4.89532	172	1801	49	13575	ENSMUSG00000024248,ENSMUSG00000031980,ENSMUSG00000028698,ENSMUSG00000031818,ENSMUSG00000021313,ENSMUSG00000039239,ENSMUSG00000040385,ENSMUSG00000041417,ENSMUSG00000036199,ENSMUSG00000001729,ENSMUSG00000039515,ENSMUSG00000039936,ENSMUSG00000021948,ENSMUSG00000009863,ENSMUSG00000020153,ENSMUSG00000033938,ENSMUSG00000004455,ENSMUSG00000031834,ENSMUSG00000059734,ENSMUSG00000025781,ENSMUSG00000014294,…
			KEGG	Prion disease	KEGG:05020	2.46157e-05	4.60879	222	1801	58	13575	ENSMUSG00000024248,ENSMUSG00000028698,ENSMUSG00000031818,ENSMUSG00000021313,ENSMUSG00000023004,ENSMUSG00000040714,ENSMUSG00000090877,ENSMUSG00000041417,ENSMUSG00000036199,ENSMUSG00000030592,ENSMUSG00000039936,ENSMUSG00000021948,ENSMUSG00000059003,ENSMUSG00000021024,ENSMUSG00000009863,ENSMUSG00000020153,ENSMUSG00000033938,ENSMUSG00000045136,ENSMUSG00000027566,ENSMUSG00000051331,ENSMUSG00000031834,…
			GO:BP	organonitrogen compound biosynthetic process	GO:1901566	2.77603e-05	4.55658	1312	1801	249	13575	ENSMUSG00000060036,ENSMUSG00000003970,ENSMUSG00000062328,ENSMUSG00000039001,ENSMUSG00000063457,ENSMUSG00000090733,ENSMUSG00000045128,ENSMUSG00000008682,ENSMUSG00000024608,ENSMUSG00000028893,ENSMUSG00000030744,ENSMUSG00000041453,ENSMUSG00000047215,ENSMUSG00000038900,ENSMUSG00000012848,ENSMUSG00000028081,ENSMUSG00000000740,ENSMUSG00000037742,ENSMUSG00000038274,ENSMUSG00000046364,ENSMUSG00000058546,…
			GO:CC	asymmetric synapse	GO:0032279	3.08797e-05	4.51033	390	1801	96	13575	ENSMUSG00000030376,ENSMUSG00000003970,ENSMUSG00000090733,ENSMUSG00000045128,ENSMUSG00000024608,ENSMUSG00000030744,ENSMUSG00000038900,ENSMUSG00000029614,ENSMUSG00000009927,ENSMUSG00000040952,ENSMUSG00000032399,ENSMUSG00000008668,ENSMUSG00000025794,ENSMUSG00000058558,ENSMUSG00000058600,ENSMUSG00000057322,ENSMUSG00000023032,ENSMUSG00000020396,ENSMUSG00000043716,ENSMUSG00000071415,ENSMUSG00000090862,…
			GO:BP	multicellular organismal process	GO:0032501	3.45221e-05	4.4619	4728	1801	743	13575	ENSMUSG00000030376,ENSMUSG00000063457,ENSMUSG00000008682,ENSMUSG00000024608,ENSMUSG00000030744,ENSMUSG00000000740,ENSMUSG00000050711,ENSMUSG00000001289,ENSMUSG00000037742,ENSMUSG00000057841,ENSMUSG00000061477,ENSMUSG00000024008,ENSMUSG00000040952,ENSMUSG00000032399,ENSMUSG00000031980,ENSMUSG00000004558,ENSMUSG00000029436,ENSMUSG00000032327,ENSMUSG00000032482,ENSMUSG00000089774,ENSMUSG00000001741,…
			GO:CC	presynapse	GO:0098793	3.68893e-05	4.4331	549	1801	124	13575	ENSMUSG00000030376,ENSMUSG00000090733,ENSMUSG00000004961,ENSMUSG00000062785,ENSMUSG00000047976,ENSMUSG00000045573,ENSMUSG00000023032,ENSMUSG00000040972,ENSMUSG00000019790,ENSMUSG00000006024,ENSMUSG00000025370,ENSMUSG00000021124,ENSMUSG00000047507,ENSMUSG00000026385,ENSMUSG00000017167,ENSMUSG00000010086,ENSMUSG00000031367,ENSMUSG00000036422,ENSMUSG00000057531,ENSMUSG00000055254,ENSMUSG00000026235,…
			GO:BP	cell communication	GO:0007154	4.21348e-05	4.37536	4026	1801	645	13575	ENSMUSG00000030376,ENSMUSG00000015944,ENSMUSG00000063457,ENSMUSG00000028893,ENSMUSG00000030744,ENSMUSG00000050711,ENSMUSG00000001289,ENSMUSG00000061477,ENSMUSG00000040952,ENSMUSG00000060938,ENSMUSG00000050534,ENSMUSG00000041841,ENSMUSG00000038332,ENSMUSG00000031980,ENSMUSG00000004558,ENSMUSG00000058558,ENSMUSG00000027335,ENSMUSG00000059291,ENSMUSG00000031765,ENSMUSG00000032482,ENSMUSG00000041560,…
			GO:BP	nervous system development	GO:0007399	4.26234e-05	4.37035	1993	1801	352	13575	ENSMUSG00000037742,ENSMUSG00000061477,ENSMUSG00000024008,ENSMUSG00000032399,ENSMUSG00000031980,ENSMUSG00000004558,ENSMUSG00000032482,ENSMUSG00000089774,ENSMUSG00000000126,ENSMUSG00000047976,ENSMUSG00000025582,ENSMUSG00000022462,ENSMUSG00000045573,ENSMUSG00000040972,ENSMUSG00000038255,ENSMUSG00000022508,ENSMUSG00000001089,ENSMUSG00000026773,ENSMUSG00000019790,ENSMUSG00000042599,ENSMUSG00000020396,…
			KEGG	Alzheimer disease	KEGG:05010	4.60129e-05	4.33712	319	1801	75	13575	ENSMUSG00000024248,ENSMUSG00000000126,ENSMUSG00000028698,ENSMUSG00000026663,ENSMUSG00000022382,ENSMUSG00000031818,ENSMUSG00000023004,ENSMUSG00000050288,ENSMUSG00000040714,ENSMUSG00000041417,ENSMUSG00000002985,ENSMUSG00000036199,ENSMUSG00000015568,ENSMUSG00000001729,ENSMUSG00000039936,ENSMUSG00000059003,ENSMUSG00000021024,ENSMUSG00000009863,ENSMUSG00000036835,ENSMUSG00000020153,ENSMUSG00000033938,…
			KEGG	Oxidative phosphorylation	KEGG:00190	4.84089e-05	4.31508	110	1801	35	13575	ENSMUSG00000024248,ENSMUSG00000031818,ENSMUSG00000004285,ENSMUSG00000036199,ENSMUSG00000009863,ENSMUSG00000020153,ENSMUSG00000033938,ENSMUSG00000019210,ENSMUSG00000024403,ENSMUSG00000033379,ENSMUSG00000059734,ENSMUSG00000025781,ENSMUSG00000014294,ENSMUSG00000040048,ENSMUSG00000003072,ENSMUSG00000014313,ENSMUSG00000061518,ENSMUSG00000019087,ENSMUSG00000035885,ENSMUSG00000026895,ENSMUSG00000025204,…
			GO:MF	inorganic cation transmembrane transporter activity	GO:0022890	7.35617e-05	4.13335	385	1801	94	13575	ENSMUSG00000030376,ENSMUSG00000089774,ENSMUSG00000019894,ENSMUSG00000062785,ENSMUSG00000047976,ENSMUSG00000022462,ENSMUSG00000023032,ENSMUSG00000031818,ENSMUSG00000021313,ENSMUSG00000023033,ENSMUSG00000027130,ENSMUSG00000037996,ENSMUSG00000026576,ENSMUSG00000079020,ENSMUSG00000051497,ENSMUSG00000004285,ENSMUSG00000039156,ENSMUSG00000034656,ENSMUSG00000034810,ENSMUSG00000030307,ENSMUSG00000028033,…
			KEGG	Non-alcoholic fatty liver disease	KEGG:04932	7.41869e-05	4.12967	131	1801	39	13575	ENSMUSG00000024248,ENSMUSG00000028698,ENSMUSG00000031818,ENSMUSG00000038205,ENSMUSG00000052684,ENSMUSG00000041417,ENSMUSG00000027381,ENSMUSG00000036199,ENSMUSG00000001729,ENSMUSG00000039936,ENSMUSG00000009863,ENSMUSG00000020153,ENSMUSG00000033938,ENSMUSG00000031834,ENSMUSG00000059734,ENSMUSG00000014294,ENSMUSG00000040048,ENSMUSG00000014313,ENSMUSG00000061518,ENSMUSG00000042406,ENSMUSG00000035885,…
			GO:BP	response to stimulus	GO:0050896	8.69422e-05	4.06077	5541	1801	851	13575	ENSMUSG00000030376,ENSMUSG00000015944,ENSMUSG00000060036,ENSMUSG00000063457,ENSMUSG00000028893,ENSMUSG00000030744,ENSMUSG00000050711,ENSMUSG00000001289,ENSMUSG00000037742,ENSMUSG00000038274,ENSMUSG00000057841,ENSMUSG00000061477,ENSMUSG00000024008,ENSMUSG00000040952,ENSMUSG00000060938,ENSMUSG00000050534,ENSMUSG00000041841,ENSMUSG00000038332,ENSMUSG00000044533,ENSMUSG00000031980,ENSMUSG00000004558,…
			KEGG	KEGG root term	KEGG:00000	9.35102e-05	4.02914	5328	1801	801	13575	ENSMUSG00000030376,ENSMUSG00000015944,ENSMUSG00000060036,ENSMUSG00000003970,ENSMUSG00000022054,ENSMUSG00000062328,ENSMUSG00000039001,ENSMUSG00000063457,ENSMUSG00000090733,ENSMUSG00000045128,ENSMUSG00000008682,ENSMUSG00000024608,ENSMUSG00000028893,ENSMUSG00000030744,ENSMUSG00000041453,ENSMUSG00000047215,ENSMUSG00000038900,ENSMUSG00000012848,ENSMUSG00000028081,ENSMUSG00000000740,ENSMUSG00000037742,…
			KEGG	Chemical carcinogenesis - reactive oxygen species	KEGG:05208	9.56308e-05	4.0194	188	1801	50	13575	ENSMUSG00000024248,ENSMUSG00000028698,ENSMUSG00000031818,ENSMUSG00000052684,ENSMUSG00000041417,ENSMUSG00000036199,ENSMUSG00000023951,ENSMUSG00000001729,ENSMUSG00000039936,ENSMUSG00000021948,ENSMUSG00000009863,ENSMUSG00000020153,ENSMUSG00000033938,ENSMUSG00000026596,ENSMUSG00000031834,ENSMUSG00000059734,ENSMUSG00000025781,ENSMUSG00000014294,ENSMUSG00000040048,ENSMUSG00000032348,ENSMUSG00000003072,…
			GO:CC	glutamatergic synapse	GO:0098978	9.73557e-05	4.01164	454	1801	106	13575	ENSMUSG00000090733,ENSMUSG00000004558,ENSMUSG00000032518,ENSMUSG00000032482,ENSMUSG00000062785,ENSMUSG00000047976,ENSMUSG00000025582,ENSMUSG00000023032,ENSMUSG00000018593,ENSMUSG00000006024,ENSMUSG00000029309,ENSMUSG00000053930,ENSMUSG00000036422,ENSMUSG00000057531,ENSMUSG00000025468,ENSMUSG00000055254,ENSMUSG00000026235,ENSMUSG00000034336,ENSMUSG00000034656,ENSMUSG00000022280,ENSMUSG00000040385,…
			GO:CC	postsynaptic density	GO:0014069	0.000139961	3.85399	384	1801	93	13575	ENSMUSG00000030376,ENSMUSG00000003970,ENSMUSG00000090733,ENSMUSG00000045128,ENSMUSG00000024608,ENSMUSG00000030744,ENSMUSG00000038900,ENSMUSG00000029614,ENSMUSG00000009927,ENSMUSG00000040952,ENSMUSG00000032399,ENSMUSG00000008668,ENSMUSG00000025794,ENSMUSG00000058558,ENSMUSG00000058600,ENSMUSG00000057322,ENSMUSG00000020396,ENSMUSG00000043716,ENSMUSG00000071415,ENSMUSG00000090862,ENSMUSG00000067274,…
			WP	Oxidative phosphorylation	WP:WP1248	0.000140351	3.85279	50	1801	20	13575	ENSMUSG00000020153,ENSMUSG00000033938,ENSMUSG00000059734,ENSMUSG00000014294,ENSMUSG00000040048,ENSMUSG00000003072,ENSMUSG00000019087,ENSMUSG00000026895,ENSMUSG00000025204,ENSMUSG00000037916,ENSMUSG00000027673,ENSMUSG00000038690,ENSMUSG00000041881,ENSMUSG00000022956,ENSMUSG00000028648,ENSMUSG00000025428,ENSMUSG00000022354,ENSMUSG00000062683,ENSMUSG00000022450,ENSMUSG00000034566
			GO:CC	cell body	GO:0044297	0.000147783	3.83038	679	1801	144	13575	ENSMUSG00000030376,ENSMUSG00000024008,ENSMUSG00000032518,ENSMUSG00000030432,ENSMUSG00000028495,ENSMUSG00000004961,ENSMUSG00000062785,ENSMUSG00000047976,ENSMUSG00000076441,ENSMUSG00000022462,ENSMUSG00000045573,ENSMUSG00000023032,ENSMUSG00000020372,ENSMUSG00000020396,ENSMUSG00000058655,ENSMUSG00000021124,ENSMUSG00000028833,ENSMUSG00000018567,ENSMUSG00000024851,ENSMUSG00000033295,ENSMUSG00000026249,…
			GO:MF	signaling receptor binding	GO:0005102	0.000164402	3.78409	924	1801	184	13575	ENSMUSG00000050711,ENSMUSG00000031980,ENSMUSG00000059291,ENSMUSG00000001741,ENSMUSG00000000126,ENSMUSG00000022577,ENSMUSG00000045573,ENSMUSG00000030605,ENSMUSG00000022594,ENSMUSG00000020372,ENSMUSG00000022382,ENSMUSG00000028517,ENSMUSG00000026385,ENSMUSG00000018567,ENSMUSG00000074794,ENSMUSG00000073409,ENSMUSG00000014813,ENSMUSG00000024851,ENSMUSG00000033295,ENSMUSG00000029231,ENSMUSG00000026249,…
			GO:BP	signaling	GO:0023052	0.000206857	3.68433	3975	1801	633	13575	ENSMUSG00000030376,ENSMUSG00000015944,ENSMUSG00000063457,ENSMUSG00000028893,ENSMUSG00000030744,ENSMUSG00000050711,ENSMUSG00000001289,ENSMUSG00000061477,ENSMUSG00000040952,ENSMUSG00000060938,ENSMUSG00000050534,ENSMUSG00000041841,ENSMUSG00000038332,ENSMUSG00000031980,ENSMUSG00000004558,ENSMUSG00000058558,ENSMUSG00000027335,ENSMUSG00000059291,ENSMUSG00000031765,ENSMUSG00000032482,ENSMUSG00000041560,…
			KEGG	Pathways of neurodegeneration - multiple diseases	KEGG:05022	0.000296379	3.52815	398	1801	86	13575	ENSMUSG00000022054,ENSMUSG00000020460,ENSMUSG00000024248,ENSMUSG00000000126,ENSMUSG00000026663,ENSMUSG00000063856,ENSMUSG00000020396,ENSMUSG00000022382,ENSMUSG00000031818,ENSMUSG00000021313,ENSMUSG00000023004,ENSMUSG00000050288,ENSMUSG00000040714,ENSMUSG00000027602,ENSMUSG00000036273,ENSMUSG00000036199,ENSMUSG00000030592,ENSMUSG00000019828,ENSMUSG00000059003,ENSMUSG00000048482,ENSMUSG00000021024,…
			REAC	Metabolism of RNA	REAC:R-MMU-8953854	0.000301255	3.52107	506	1801	106	13575	ENSMUSG00000060036,ENSMUSG00000003970,ENSMUSG00000039001,ENSMUSG00000063457,ENSMUSG00000090733,ENSMUSG00000045128,ENSMUSG00000008682,ENSMUSG00000024608,ENSMUSG00000030744,ENSMUSG00000047215,ENSMUSG00000038900,ENSMUSG00000028081,ENSMUSG00000000740,ENSMUSG00000046364,ENSMUSG00000058546,ENSMUSG00000020460,ENSMUSG00000057841,ENSMUSG00000007892,ENSMUSG00000029614,ENSMUSG00000003429,ENSMUSG00000061477,…
			GO:BP	cellular macromolecule biosynthetic process	GO:0034645	0.000319707	3.49525	1242	1801	233	13575	ENSMUSG00000060036,ENSMUSG00000003970,ENSMUSG00000062328,ENSMUSG00000039001,ENSMUSG00000063457,ENSMUSG00000090733,ENSMUSG00000045128,ENSMUSG00000008682,ENSMUSG00000024608,ENSMUSG00000028893,ENSMUSG00000030744,ENSMUSG00000041453,ENSMUSG00000047215,ENSMUSG00000038900,ENSMUSG00000012848,ENSMUSG00000028081,ENSMUSG00000000740,ENSMUSG00000037742,ENSMUSG00000038274,ENSMUSG00000046364,ENSMUSG00000058546,…
			GO:BP	regulation of biological quality	GO:0065008	0.000359607	3.44417	2802	1801	465	13575	ENSMUSG00000030376,ENSMUSG00000024608,ENSMUSG00000028893,ENSMUSG00000012848,ENSMUSG00000061477,ENSMUSG00000025290,ENSMUSG00000040952,ENSMUSG00000032399,ENSMUSG00000031980,ENSMUSG00000058558,ENSMUSG00000059291,ENSMUSG00000028801,ENSMUSG00000031765,ENSMUSG00000032482,ENSMUSG00000041560,ENSMUSG00000028495,ENSMUSG00000004961,ENSMUSG00000062785,ENSMUSG00000047976,ENSMUSG00000025582,ENSMUSG00000022419,…
			GO:BP	regulation of localization	GO:0032879	0.000419967	3.37679	2153	1801	370	13575	ENSMUSG00000038178,ENSMUSG00000028893,ENSMUSG00000031980,ENSMUSG00000032482,ENSMUSG00000089774,ENSMUSG00000001741,ENSMUSG00000004961,ENSMUSG00000023886,ENSMUSG00000062785,ENSMUSG00000047976,ENSMUSG00000028917,ENSMUSG00000002395,ENSMUSG00000030605,ENSMUSG00000023032,ENSMUSG00000022508,ENSMUSG00000020372,ENSMUSG00000019790,ENSMUSG00000032285,ENSMUSG00000020396,ENSMUSG00000018593,ENSMUSG00000035722,…
			KEGG	Parkinson disease	KEGG:05012	0.000446592	3.35009	230	1801	56	13575	ENSMUSG00000020460,ENSMUSG00000024248,ENSMUSG00000026663,ENSMUSG00000031818,ENSMUSG00000023004,ENSMUSG00000040714,ENSMUSG00000032562,ENSMUSG00000036273,ENSMUSG00000036199,ENSMUSG00000021024,ENSMUSG00000009863,ENSMUSG00000020153,ENSMUSG00000033938,ENSMUSG00000045136,ENSMUSG00000027566,ENSMUSG00000059734,ENSMUSG00000025781,ENSMUSG00000014294,ENSMUSG00000005779,ENSMUSG00000040048,ENSMUSG00000003072,…
			GO:BP	neuron differentiation	GO:0030182	0.000623049	3.20548	1219	1801	228	13575	ENSMUSG00000037742,ENSMUSG00000024008,ENSMUSG00000032399,ENSMUSG00000031980,ENSMUSG00000032482,ENSMUSG00000000126,ENSMUSG00000025582,ENSMUSG00000038255,ENSMUSG00000022508,ENSMUSG00000019790,ENSMUSG00000020396,ENSMUSG00000022382,ENSMUSG00000006024,ENSMUSG00000029765,ENSMUSG00000056602,ENSMUSG00000028833,ENSMUSG00000003948,ENSMUSG00000017167,ENSMUSG00000001313,ENSMUSG00000033295,ENSMUSG00000050288,…
			KEGG	Adrenergic signaling in cardiomyocytes	KEGG:04261	0.000704777	3.15195	122	1801	35	13575	ENSMUSG00000030376,ENSMUSG00000031980,ENSMUSG00000027335,ENSMUSG00000021313,ENSMUSG00000026576,ENSMUSG00000032562,ENSMUSG00000034810,ENSMUSG00000040385,ENSMUSG00000001729,ENSMUSG00000030302,ENSMUSG00000004455,ENSMUSG00000021991,ENSMUSG00000043154,ENSMUSG00000051331,ENSMUSG00000041329,ENSMUSG00000053093,ENSMUSG00000066189,ENSMUSG00000050965,ENSMUSG00000029467,ENSMUSG00000019194,ENSMUSG00000031376,…
			GO:BP	regulation of signal transduction	GO:0009966	0.000843432	3.07395	2152	1801	368	13575	ENSMUSG00000030376,ENSMUSG00000015944,ENSMUSG00000063457,ENSMUSG00000028893,ENSMUSG00000030744,ENSMUSG00000050711,ENSMUSG00000001289,ENSMUSG00000061477,ENSMUSG00000060938,ENSMUSG00000041841,ENSMUSG00000038332,ENSMUSG00000031980,ENSMUSG00000004558,ENSMUSG00000058558,ENSMUSG00000059291,ENSMUSG00000041560,ENSMUSG00000023886,ENSMUSG00000054252,ENSMUSG00000000126,ENSMUSG00000025582,ENSMUSG00000022419,…
			GO:MF	metal ion transmembrane transporter activity	GO:0046873	0.000920562	3.03595	293	1801	74	13575	ENSMUSG00000030376,ENSMUSG00000089774,ENSMUSG00000019894,ENSMUSG00000062785,ENSMUSG00000047976,ENSMUSG00000022462,ENSMUSG00000023032,ENSMUSG00000021313,ENSMUSG00000023033,ENSMUSG00000027130,ENSMUSG00000037996,ENSMUSG00000026576,ENSMUSG00000051497,ENSMUSG00000039156,ENSMUSG00000034656,ENSMUSG00000034810,ENSMUSG00000030307,ENSMUSG00000028033,ENSMUSG00000040724,ENSMUSG00000064329,ENSMUSG00000030592,…
			GO:MF	cation transmembrane transporter activity	GO:0008324	0.0010122	2.99473	427	1801	98	13575	ENSMUSG00000030376,ENSMUSG00000089774,ENSMUSG00000019894,ENSMUSG00000062785,ENSMUSG00000047976,ENSMUSG00000022462,ENSMUSG00000023032,ENSMUSG00000031818,ENSMUSG00000021313,ENSMUSG00000023033,ENSMUSG00000027130,ENSMUSG00000037996,ENSMUSG00000026576,ENSMUSG00000079020,ENSMUSG00000051497,ENSMUSG00000004285,ENSMUSG00000039156,ENSMUSG00000034656,ENSMUSG00000034810,ENSMUSG00000030307,ENSMUSG00000028033,…
			GO:BP	generation of neurons	GO:0048699	0.0014327	2.84384	1354	1801	247	13575	ENSMUSG00000037742,ENSMUSG00000024008,ENSMUSG00000032399,ENSMUSG00000031980,ENSMUSG00000032482,ENSMUSG00000000126,ENSMUSG00000047976,ENSMUSG00000025582,ENSMUSG00000038255,ENSMUSG00000022508,ENSMUSG00000019790,ENSMUSG00000020396,ENSMUSG00000022382,ENSMUSG00000006024,ENSMUSG00000029765,ENSMUSG00000056602,ENSMUSG00000028833,ENSMUSG00000003948,ENSMUSG00000017167,ENSMUSG00000001313,ENSMUSG00000033295,…
			GO:MF	rRNA binding	GO:0019843	0.00164195	2.78464	67	1801	27	13575	ENSMUSG00000060036,ENSMUSG00000003970,ENSMUSG00000024608,ENSMUSG00000030744,ENSMUSG00000047215,ENSMUSG00000038900,ENSMUSG00000058546,ENSMUSG00000029614,ENSMUSG00000003429,ENSMUSG00000032399,ENSMUSG00000041841,ENSMUSG00000008668,ENSMUSG00000017404,ENSMUSG00000058558,ENSMUSG00000059291,ENSMUSG00000046330,ENSMUSG00000031320,ENSMUSG00000041560,ENSMUSG00000043716,ENSMUSG00000071415,ENSMUSG00000006333,…
			REAC	Extra-nuclear estrogen signaling	REAC:R-MMU-9009391	0.00180842	2.7427	56	1801	21	13575	ENSMUSG00000028698,ENSMUSG00000021303,ENSMUSG00000025739,ENSMUSG00000026667,ENSMUSG00000032562,ENSMUSG00000041417,ENSMUSG00000028403,ENSMUSG00000001729,ENSMUSG00000031834,ENSMUSG00000029713,ENSMUSG00000024077,ENSMUSG00000019370,ENSMUSG00000043004,ENSMUSG00000109324,ENSMUSG00000029999,ENSMUSG00000025958,ENSMUSG00000025499,ENSMUSG00000032192,ENSMUSG00000004056,ENSMUSG00000003031,ENSMUSG00000027665
			GO:BP	neuron development	GO:0048666	0.00193627	2.71303	1036	1801	197	13575	ENSMUSG00000037742,ENSMUSG00000024008,ENSMUSG00000032399,ENSMUSG00000031980,ENSMUSG00000032482,ENSMUSG00000025582,ENSMUSG00000038255,ENSMUSG00000019790,ENSMUSG00000020396,ENSMUSG00000022382,ENSMUSG00000029765,ENSMUSG00000056602,ENSMUSG00000028833,ENSMUSG00000017167,ENSMUSG00000001313,ENSMUSG00000033295,ENSMUSG00000050288,ENSMUSG00000026249,ENSMUSG00000039239,ENSMUSG00000057531,ENSMUSG00000026667,…
			GO:CC	plasma membrane	GO:0005886	0.00197158	2.70519	3279	1801	528	13575	ENSMUSG00000030376,ENSMUSG00000038178,ENSMUSG00000030744,ENSMUSG00000037742,ENSMUSG00000024008,ENSMUSG00000050534,ENSMUSG00000027335,ENSMUSG00000029436,ENSMUSG00000032518,ENSMUSG00000032327,ENSMUSG00000032482,ENSMUSG00000089774,ENSMUSG00000001741,ENSMUSG00000004961,ENSMUSG00000020841,ENSMUSG00000054252,ENSMUSG00000019894,ENSMUSG00000062785,ENSMUSG00000047976,ENSMUSG00000025582,ENSMUSG00000022462,…
			GO:BP	neurogenesis	GO:0022008	0.00206548	2.68498	1471	1801	264	13575	ENSMUSG00000037742,ENSMUSG00000024008,ENSMUSG00000032399,ENSMUSG00000031980,ENSMUSG00000032482,ENSMUSG00000000126,ENSMUSG00000047976,ENSMUSG00000025582,ENSMUSG00000045573,ENSMUSG00000038255,ENSMUSG00000022508,ENSMUSG00000019790,ENSMUSG00000020396,ENSMUSG00000022382,ENSMUSG00000006024,ENSMUSG00000029765,ENSMUSG00000028517,ENSMUSG00000056602,ENSMUSG00000028833,ENSMUSG00000026385,ENSMUSG00000003948,…
			GO:CC	postsynaptic specialization	GO:0099572	0.0020838	2.68114	410	1801	94	13575	ENSMUSG00000030376,ENSMUSG00000003970,ENSMUSG00000090733,ENSMUSG00000045128,ENSMUSG00000024608,ENSMUSG00000030744,ENSMUSG00000038900,ENSMUSG00000029614,ENSMUSG00000009927,ENSMUSG00000040952,ENSMUSG00000032399,ENSMUSG00000008668,ENSMUSG00000025794,ENSMUSG00000058558,ENSMUSG00000058600,ENSMUSG00000057322,ENSMUSG00000020396,ENSMUSG00000043716,ENSMUSG00000071415,ENSMUSG00000090862,ENSMUSG00000067274,…
			KEGG	Retrograde endocannabinoid signaling	KEGG:04723	0.0022908	2.64001	123	1801	34	13575	ENSMUSG00000044968,ENSMUSG00000021303,ENSMUSG00000025739,ENSMUSG00000032562,ENSMUSG00000034656,ENSMUSG00000036199,ENSMUSG00000035735,ENSMUSG00000019828,ENSMUSG00000020153,ENSMUSG00000033938,ENSMUSG00000051331,ENSMUSG00000059734,ENSMUSG00000014294,ENSMUSG00000040048,ENSMUSG00000050965,ENSMUSG00000026824,ENSMUSG00000026895,ENSMUSG00000037771,ENSMUSG00000025204,ENSMUSG00000037916,ENSMUSG00000043004,…
			GO:CC	transmembrane transporter complex	GO:1902495	0.00230467	2.63739	272	1801	69	13575	ENSMUSG00000089774,ENSMUSG00000062785,ENSMUSG00000047976,ENSMUSG00000019790,ENSMUSG00000021313,ENSMUSG00000023033,ENSMUSG00000030428,ENSMUSG00000026576,ENSMUSG00000036815,ENSMUSG00000053930,ENSMUSG00000034656,ENSMUSG00000034810,ENSMUSG00000028033,ENSMUSG00000036199,ENSMUSG00000040724,ENSMUSG00000064329,ENSMUSG00000030592,ENSMUSG00000039515,ENSMUSG00000079056,ENSMUSG00000059003,ENSMUSG00000050556,…
			GO:BP	neuron projection development	GO:0031175	0.0025644	2.59101	932	1801	180	13575	ENSMUSG00000037742,ENSMUSG00000024008,ENSMUSG00000032399,ENSMUSG00000031980,ENSMUSG00000032482,ENSMUSG00000025582,ENSMUSG00000019790,ENSMUSG00000020396,ENSMUSG00000022382,ENSMUSG00000029765,ENSMUSG00000056602,ENSMUSG00000028833,ENSMUSG00000017167,ENSMUSG00000001313,ENSMUSG00000033295,ENSMUSG00000026249,ENSMUSG00000039239,ENSMUSG00000057531,ENSMUSG00000026667,ENSMUSG00000055254,ENSMUSG00000022037,…
			GO:BP	cell morphogenesis involved in neuron differentiation	GO:0048667	0.00260587	2.58405	534	1801	115	13575	ENSMUSG00000032399,ENSMUSG00000025582,ENSMUSG00000019790,ENSMUSG00000020396,ENSMUSG00000022382,ENSMUSG00000029765,ENSMUSG00000001313,ENSMUSG00000033295,ENSMUSG00000039239,ENSMUSG00000057531,ENSMUSG00000055254,ENSMUSG00000026235,ENSMUSG00000033585,ENSMUSG00000034656,ENSMUSG00000026442,ENSMUSG00000053825,ENSMUSG00000026872,ENSMUSG00000021068,ENSMUSG00000021728,ENSMUSG00000051243,ENSMUSG00000062232,…
			GO:BP	regulation of response to stimulus	GO:0048583	0.0028156	2.55043	2712	1801	446	13575	ENSMUSG00000030376,ENSMUSG00000015944,ENSMUSG00000063457,ENSMUSG00000028893,ENSMUSG00000030744,ENSMUSG00000050711,ENSMUSG00000001289,ENSMUSG00000061477,ENSMUSG00000040952,ENSMUSG00000060938,ENSMUSG00000041841,ENSMUSG00000038332,ENSMUSG00000031980,ENSMUSG00000004558,ENSMUSG00000058558,ENSMUSG00000059291,ENSMUSG00000041560,ENSMUSG00000001741,ENSMUSG00000023886,ENSMUSG00000054252,ENSMUSG00000000126,…
			GO:CC	axon	GO:0030424	0.00284799	2.54546	679	1801	139	13575	ENSMUSG00000030376,ENSMUSG00000022054,ENSMUSG00000004558,ENSMUSG00000004961,ENSMUSG00000062785,ENSMUSG00000047976,ENSMUSG00000022462,ENSMUSG00000045573,ENSMUSG00000017390,ENSMUSG00000023032,ENSMUSG00000020396,ENSMUSG00000030428,ENSMUSG00000027130,ENSMUSG00000017167,ENSMUSG00000040957,ENSMUSG00000033295,ENSMUSG00000029231,ENSMUSG00000039239,ENSMUSG00000057531,ENSMUSG00000025468,ENSMUSG00000026667,…
			GO:CC	membrane protein complex	GO:0098796	0.00294689	2.53064	896	1801	174	13575	ENSMUSG00000024248,ENSMUSG00000089774,ENSMUSG00000062785,ENSMUSG00000047976,ENSMUSG00000028698,ENSMUSG00000002395,ENSMUSG00000019790,ENSMUSG00000006024,ENSMUSG00000031818,ENSMUSG00000021124,ENSMUSG00000021313,ENSMUSG00000021303,ENSMUSG00000023033,ENSMUSG00000030428,ENSMUSG00000025739,ENSMUSG00000073409,ENSMUSG00000026576,ENSMUSG00000036815,ENSMUSG00000053930,ENSMUSG00000041308,ENSMUSG00000031367,…
			GO:CC	presynaptic membrane	GO:0042734	0.00318389	2.49704	170	1801	49	13575	ENSMUSG00000062785,ENSMUSG00000047976,ENSMUSG00000023032,ENSMUSG00000040972,ENSMUSG00000019790,ENSMUSG00000025370,ENSMUSG00000017167,ENSMUSG00000036422,ENSMUSG00000026235,ENSMUSG00000021721,ENSMUSG00000034656,ENSMUSG00000030307,ENSMUSG00000031119,ENSMUSG00000040724,ENSMUSG00000064329,ENSMUSG00000019828,ENSMUSG00000059003,ENSMUSG00000027895,ENSMUSG00000036835,ENSMUSG00000030302,ENSMUSG00000047945,…
			WP	Translation factors	WP:WP307	0.00372672	2.42867	47	1801	17	13575	ENSMUSG00000037742,ENSMUSG00000022312,ENSMUSG00000031029,ENSMUSG00000022336,ENSMUSG00000071644,ENSMUSG00000025967,ENSMUSG00000058655,ENSMUSG00000022884,ENSMUSG00000034994,ENSMUSG00000070319,ENSMUSG00000028760,ENSMUSG00000078812,ENSMUSG00000055762,ENSMUSG00000035530,ENSMUSG00000005610,ENSMUSG00000029613,ENSMUSG00000040731
			GO:BP	cation transport	GO:0006812	0.00421257	2.37545	844	1801	165	13575	ENSMUSG00000030376,ENSMUSG00000038178,ENSMUSG00000031980,ENSMUSG00000089774,ENSMUSG00000001741,ENSMUSG00000004961,ENSMUSG00000019894,ENSMUSG00000062785,ENSMUSG00000047976,ENSMUSG00000022462,ENSMUSG00000023032,ENSMUSG00000031818,ENSMUSG00000021313,ENSMUSG00000023033,ENSMUSG00000050708,ENSMUSG00000027130,ENSMUSG00000026385,ENSMUSG00000014813,ENSMUSG00000037996,ENSMUSG00000026576,ENSMUSG00000026249,…
			KEGG	Aldosterone-regulated sodium reabsorption	KEGG:04960	0.00431658	2.36486	29	1801	13	13575	ENSMUSG00000028698,ENSMUSG00000026576,ENSMUSG00000041417,ENSMUSG00000039936,ENSMUSG00000031618,ENSMUSG00000031834,ENSMUSG00000041329,ENSMUSG00000050965,ENSMUSG00000002504,ENSMUSG00000020053,ENSMUSG00000040907,ENSMUSG00000078816,ENSMUSG00000027665
			GO:BP	system development	GO:0048731	0.00437806	2.35872	3517	1801	559	13575	ENSMUSG00000063457,ENSMUSG00000008682,ENSMUSG00000024608,ENSMUSG00000000740,ENSMUSG00000050711,ENSMUSG00000001289,ENSMUSG00000037742,ENSMUSG00000057841,ENSMUSG00000061477,ENSMUSG00000024008,ENSMUSG00000040952,ENSMUSG00000032399,ENSMUSG00000031980,ENSMUSG00000004558,ENSMUSG00000029436,ENSMUSG00000032327,ENSMUSG00000032482,ENSMUSG00000089774,ENSMUSG00000028495,ENSMUSG00000023886,ENSMUSG00000054252,…
			REAC	Respiratory electron transport, ATP synthesis by chemiosmotic coupling, and heat production by uncoupling proteins.	REAC:R-MMU-163200	0.004868	2.31265	106	1801	31	13575	ENSMUSG00000024248,ENSMUSG00000031818,ENSMUSG00000036199,ENSMUSG00000015790,ENSMUSG00000020153,ENSMUSG00000033938,ENSMUSG00000023912,ENSMUSG00000059734,ENSMUSG00000025781,ENSMUSG00000014294,ENSMUSG00000036751,ENSMUSG00000040048,ENSMUSG00000003072,ENSMUSG00000035885,ENSMUSG00000026895,ENSMUSG00000025204,ENSMUSG00000037916,ENSMUSG00000063882,ENSMUSG00000027673,ENSMUSG00000038690,ENSMUSG00000050856,…
			GO:BP	synaptic signaling	GO:0099536	0.00490647	2.30923	618	1801	128	13575	ENSMUSG00000030376,ENSMUSG00000031980,ENSMUSG00000032482,ENSMUSG00000004961,ENSMUSG00000062785,ENSMUSG00000025582,ENSMUSG00000022577,ENSMUSG00000045573,ENSMUSG00000022594,ENSMUSG00000023032,ENSMUSG00000038255,ENSMUSG00000019790,ENSMUSG00000026103,ENSMUSG00000006024,ENSMUSG00000047507,ENSMUSG00000027130,ENSMUSG00000028833,ENSMUSG00000026385,ENSMUSG00000037996,ENSMUSG00000026249,ENSMUSG00000053930,…
			GO:MF	transmembrane transporter activity	GO:0022857	0.00503483	2.29802	722	1801	145	13575	ENSMUSG00000030376,ENSMUSG00000038178,ENSMUSG00000028360,ENSMUSG00000032327,ENSMUSG00000089774,ENSMUSG00000019894,ENSMUSG00000062785,ENSMUSG00000047976,ENSMUSG00000022462,ENSMUSG00000023032,ENSMUSG00000035722,ENSMUSG00000031818,ENSMUSG00000021313,ENSMUSG00000023033,ENSMUSG00000030428,ENSMUSG00000004902,ENSMUSG00000027130,ENSMUSG00000037996,ENSMUSG00000020620,ENSMUSG00000026576,ENSMUSG00000079020,…
			KEGG	Thermogenesis	KEGG:04714	0.00532363	2.27379	198	1801	47	13575	ENSMUSG00000024248,ENSMUSG00000028495,ENSMUSG00000031818,ENSMUSG00000038205,ENSMUSG00000036199,ENSMUSG00000009863,ENSMUSG00000020153,ENSMUSG00000033938,ENSMUSG00000028949,ENSMUSG00000028945,ENSMUSG00000059734,ENSMUSG00000025781,ENSMUSG00000014294,ENSMUSG00000040048,ENSMUSG00000032187,ENSMUSG00000003072,ENSMUSG00000031309,ENSMUSG00000029334,ENSMUSG00000014313,ENSMUSG00000061518,ENSMUSG00000062825,…
			GO:CC	cell periphery	GO:0071944	0.00535782	2.27101	3593	1801	569	13575	ENSMUSG00000030376,ENSMUSG00000038178,ENSMUSG00000030744,ENSMUSG00000006522,ENSMUSG00000037742,ENSMUSG00000024008,ENSMUSG00000050534,ENSMUSG00000027335,ENSMUSG00000029436,ENSMUSG00000032518,ENSMUSG00000032327,ENSMUSG00000032482,ENSMUSG00000038463,ENSMUSG00000089774,ENSMUSG00000001741,ENSMUSG00000004961,ENSMUSG00000023886,ENSMUSG00000020841,ENSMUSG00000054252,ENSMUSG00000019894,ENSMUSG00000062785,…
			GO:BP	trans-synaptic signaling	GO:0099537	0.00547837	2.26135	595	1801	124	13575	ENSMUSG00000030376,ENSMUSG00000031980,ENSMUSG00000032482,ENSMUSG00000004961,ENSMUSG00000062785,ENSMUSG00000025582,ENSMUSG00000045573,ENSMUSG00000022594,ENSMUSG00000023032,ENSMUSG00000038255,ENSMUSG00000019790,ENSMUSG00000026103,ENSMUSG00000006024,ENSMUSG00000047507,ENSMUSG00000027130,ENSMUSG00000028833,ENSMUSG00000026385,ENSMUSG00000037996,ENSMUSG00000026249,ENSMUSG00000053930,ENSMUSG00000036422,…
			GO:BP	response to chemical	GO:0042221	0.00578994	2.23733	2853	1801	464	13575	ENSMUSG00000015944,ENSMUSG00000060036,ENSMUSG00000028893,ENSMUSG00000030744,ENSMUSG00000050711,ENSMUSG00000037742,ENSMUSG00000057841,ENSMUSG00000024008,ENSMUSG00000040952,ENSMUSG00000050534,ENSMUSG00000038332,ENSMUSG00000044533,ENSMUSG00000031980,ENSMUSG00000032327,ENSMUSG00000031765,ENSMUSG00000041560,ENSMUSG00000028011,ENSMUSG00000001741,ENSMUSG00000004961,ENSMUSG00000023886,ENSMUSG00000054252,…
			WP	Calcium regulation in cardiac cells	WP:WP553	0.00635058	2.19719	128	1801	33	13575	ENSMUSG00000027335,ENSMUSG00000021313,ENSMUSG00000021303,ENSMUSG00000025739,ENSMUSG00000026576,ENSMUSG00000032562,ENSMUSG00000034656,ENSMUSG00000030592,ENSMUSG00000021948,ENSMUSG00000050556,ENSMUSG00000030302,ENSMUSG00000050953,ENSMUSG00000025855,ENSMUSG00000051331,ENSMUSG00000030272,ENSMUSG00000041329,ENSMUSG00000050965,ENSMUSG00000029467,ENSMUSG00000026824,ENSMUSG00000031376,ENSMUSG00000004110,…
			GO:MF	transporter activity	GO:0005215	0.00701836	2.15376	794	1801	156	13575	ENSMUSG00000030376,ENSMUSG00000038178,ENSMUSG00000028360,ENSMUSG00000032327,ENSMUSG00000089774,ENSMUSG00000019894,ENSMUSG00000062785,ENSMUSG00000047976,ENSMUSG00000022462,ENSMUSG00000023032,ENSMUSG00000035722,ENSMUSG00000031818,ENSMUSG00000021313,ENSMUSG00000023033,ENSMUSG00000030428,ENSMUSG00000004902,ENSMUSG00000027130,ENSMUSG00000024851,ENSMUSG00000037996,ENSMUSG00000020620,ENSMUSG00000026576,…
			REAC	Transport of small molecules	REAC:R-MMU-382551	0.00711408	2.14788	467	1801	94	13575	ENSMUSG00000030376,ENSMUSG00000038178,ENSMUSG00000020460,ENSMUSG00000028360,ENSMUSG00000089774,ENSMUSG00000019894,ENSMUSG00000022462,ENSMUSG00000023032,ENSMUSG00000035722,ENSMUSG00000021313,ENSMUSG00000021303,ENSMUSG00000030428,ENSMUSG00000004902,ENSMUSG00000027130,ENSMUSG00000025739,ENSMUSG00000037996,ENSMUSG00000020620,ENSMUSG00000026576,ENSMUSG00000036578,ENSMUSG00000004285,ENSMUSG00000074968,…
			GO:CC	transporter complex	GO:1990351	0.0072209	2.14141	285	1801	70	13575	ENSMUSG00000089774,ENSMUSG00000062785,ENSMUSG00000047976,ENSMUSG00000019790,ENSMUSG00000021313,ENSMUSG00000023033,ENSMUSG00000030428,ENSMUSG00000026576,ENSMUSG00000036815,ENSMUSG00000053930,ENSMUSG00000034656,ENSMUSG00000034810,ENSMUSG00000028033,ENSMUSG00000036199,ENSMUSG00000040724,ENSMUSG00000064329,ENSMUSG00000030592,ENSMUSG00000039515,ENSMUSG00000079056,ENSMUSG00000059003,ENSMUSG00000050556,…
			KEGG	ErbB signaling pathway	KEGG:04012	0.00751346	2.12416	79	1801	24	13575	ENSMUSG00000028698,ENSMUSG00000052684,ENSMUSG00000041417,ENSMUSG00000001729,ENSMUSG00000039936,ENSMUSG00000026596,ENSMUSG00000031284,ENSMUSG00000031834,ENSMUSG00000050965,ENSMUSG00000021448,ENSMUSG00000002948,ENSMUSG00000009406,ENSMUSG00000024241,ENSMUSG00000029999,ENSMUSG00000039913,ENSMUSG00000025499,ENSMUSG00000002413,ENSMUSG00000018166,ENSMUSG00000034342,ENSMUSG00000004056,ENSMUSG00000003031,…
			WP	mRNA processing	WP:WP310	0.0077891	2.10851	404	1801	80	13575	ENSMUSG00000003970,ENSMUSG00000090733,ENSMUSG00000024608,ENSMUSG00000047215,ENSMUSG00000038900,ENSMUSG00000057841,ENSMUSG00000003429,ENSMUSG00000061477,ENSMUSG00000025290,ENSMUSG00000060938,ENSMUSG00000041841,ENSMUSG00000017404,ENSMUSG00000059291,ENSMUSG00000031320,ENSMUSG00000034892,ENSMUSG00000049517,ENSMUSG00000028495,ENSMUSG00000028234,ENSMUSG00000057322,ENSMUSG00000067288,ENSMUSG00000043716,…
			KEGG	Cholinergic synapse	KEGG:04725	0.00970384	2.01306	95	1801	27	13575	ENSMUSG00000028698,ENSMUSG00000021303,ENSMUSG00000025739,ENSMUSG00000032562,ENSMUSG00000034656,ENSMUSG00000028033,ENSMUSG00000041417,ENSMUSG00000001729,ENSMUSG00000039936,ENSMUSG00000051331,ENSMUSG00000031834,ENSMUSG00000050965,ENSMUSG00000026824,ENSMUSG00000042406,ENSMUSG00000042529,ENSMUSG00000043004,ENSMUSG00000057329,ENSMUSG00000025958,ENSMUSG00000025499,ENSMUSG00000039943,ENSMUSG00000024639,…
			GO:CC	neuronal cell body	GO:0043025	0.00971904	2.01238	607	1801	125	13575	ENSMUSG00000030376,ENSMUSG00000024008,ENSMUSG00000032518,ENSMUSG00000004961,ENSMUSG00000062785,ENSMUSG00000047976,ENSMUSG00000076441,ENSMUSG00000022462,ENSMUSG00000045573,ENSMUSG00000023032,ENSMUSG00000020372,ENSMUSG00000020396,ENSMUSG00000058655,ENSMUSG00000021124,ENSMUSG00000028833,ENSMUSG00000033295,ENSMUSG00000026249,ENSMUSG00000010086,ENSMUSG00000039239,ENSMUSG00000057531,ENSMUSG00000046447,…
			GO:CC	synaptic membrane	GO:0097060	0.00971972	2.01235	394	1801	89	13575	ENSMUSG00000030376,ENSMUSG00000032482,ENSMUSG00000062785,ENSMUSG00000047976,ENSMUSG00000023032,ENSMUSG00000040972,ENSMUSG00000019790,ENSMUSG00000025370,ENSMUSG00000017167,ENSMUSG00000033295,ENSMUSG00000053930,ENSMUSG00000036422,ENSMUSG00000057531,ENSMUSG00000026235,ENSMUSG00000021721,ENSMUSG00000034656,ENSMUSG00000030307,ENSMUSG00000031119,ENSMUSG00000040724,ENSMUSG00000035735,ENSMUSG00000064329,…
			KEGG	Carbohydrate digestion and absorption	KEGG:04973	0.0101383	1.99403	31	1801	13	13575	ENSMUSG00000028698,ENSMUSG00000026576,ENSMUSG00000041417,ENSMUSG00000001729,ENSMUSG00000039936,ENSMUSG00000031834,ENSMUSG00000041329,ENSMUSG00000034793,ENSMUSG00000026354,ENSMUSG00000040907,ENSMUSG00000039943,ENSMUSG00000004056,ENSMUSG00000027665
			GO:BP	regulation of trans-synaptic signaling	GO:0099177	0.0104986	1.97887	441	1801	97	13575	ENSMUSG00000030376,ENSMUSG00000031980,ENSMUSG00000032482,ENSMUSG00000062785,ENSMUSG00000025582,ENSMUSG00000023032,ENSMUSG00000038255,ENSMUSG00000019790,ENSMUSG00000047507,ENSMUSG00000028833,ENSMUSG00000026385,ENSMUSG00000037996,ENSMUSG00000026249,ENSMUSG00000053930,ENSMUSG00000036422,ENSMUSG00000057531,ENSMUSG00000055254,ENSMUSG00000032562,ENSMUSG00000026235,ENSMUSG00000021721,ENSMUSG00000034656,…
			GO:BP	regulation of transport	GO:0051049	0.0109589	1.96023	1379	1801	246	13575	ENSMUSG00000038178,ENSMUSG00000031980,ENSMUSG00000032482,ENSMUSG00000001741,ENSMUSG00000004961,ENSMUSG00000062785,ENSMUSG00000047976,ENSMUSG00000002395,ENSMUSG00000030605,ENSMUSG00000023032,ENSMUSG00000020372,ENSMUSG00000019790,ENSMUSG00000020396,ENSMUSG00000035722,ENSMUSG00000021313,ENSMUSG00000021794,ENSMUSG00000047507,ENSMUSG00000023033,ENSMUSG00000026385,ENSMUSG00000014813,ENSMUSG00000020641,…
			REAC	Metabolism of proteins	REAC:R-MMU-392499	0.0111083	1.95435	1257	1801	215	13575	ENSMUSG00000060036,ENSMUSG00000003970,ENSMUSG00000039001,ENSMUSG00000063457,ENSMUSG00000090733,ENSMUSG00000045128,ENSMUSG00000008682,ENSMUSG00000024608,ENSMUSG00000030744,ENSMUSG00000047215,ENSMUSG00000038900,ENSMUSG00000028081,ENSMUSG00000000740,ENSMUSG00000050711,ENSMUSG00000037742,ENSMUSG00000046364,ENSMUSG00000058546,ENSMUSG00000020460,ENSMUSG00000057841,ENSMUSG00000007892,ENSMUSG00000029614,…
			KEGG	EGFR tyrosine kinase inhibitor resistance	KEGG:01521	0.0113824	1.94377	76	1801	23	13575	ENSMUSG00000028495,ENSMUSG00000054252,ENSMUSG00000028698,ENSMUSG00000029231,ENSMUSG00000041417,ENSMUSG00000027381,ENSMUSG00000023951,ENSMUSG00000001729,ENSMUSG00000039936,ENSMUSG00000031834,ENSMUSG00000050965,ENSMUSG00000002602,ENSMUSG00000021448,ENSMUSG00000020053,ENSMUSG00000057329,ENSMUSG00000024241,ENSMUSG00000029999,ENSMUSG00000025499,ENSMUSG00000002413,ENSMUSG00000018166,ENSMUSG00000004056,…
			GO:BP	developmental process	GO:0032502	0.0120424	1.91929	4434	1801	683	13575	ENSMUSG00000063457,ENSMUSG00000008682,ENSMUSG00000024608,ENSMUSG00000028081,ENSMUSG00000000740,ENSMUSG00000050711,ENSMUSG00000001289,ENSMUSG00000037742,ENSMUSG00000057841,ENSMUSG00000061477,ENSMUSG00000024008,ENSMUSG00000040952,ENSMUSG00000032399,ENSMUSG00000031980,ENSMUSG00000004558,ENSMUSG00000029436,ENSMUSG00000032327,ENSMUSG00000032482,ENSMUSG00000089774,ENSMUSG00000028495,ENSMUSG00000023886,…
			GO:BP	behavior	GO:0007610	0.0121658	1.91486	555	1801	116	13575	ENSMUSG00000030376,ENSMUSG00000031980,ENSMUSG00000029436,ENSMUSG00000032327,ENSMUSG00000045573,ENSMUSG00000038255,ENSMUSG00000044968,ENSMUSG00000026103,ENSMUSG00000035722,ENSMUSG00000028541,ENSMUSG00000021794,ENSMUSG00000026385,ENSMUSG00000074794,ENSMUSG00000037996,ENSMUSG00000031367,ENSMUSG00000046447,ENSMUSG00000055254,ENSMUSG00000026235,ENSMUSG00000052684,ENSMUSG00000021721,ENSMUSG00000020889,…
			KEGG	Estrogen signaling pathway	KEGG:04915	0.0173265	1.76129	98	1801	27	13575	ENSMUSG00000028698,ENSMUSG00000032562,ENSMUSG00000052684,ENSMUSG00000090877,ENSMUSG00000041417,ENSMUSG00000001729,ENSMUSG00000019828,ENSMUSG00000039936,ENSMUSG00000021948,ENSMUSG00000031834,ENSMUSG00000026824,ENSMUSG00000042406,ENSMUSG00000027678,ENSMUSG00000021448,ENSMUSG00000019370,ENSMUSG00000057329,ENSMUSG00000024241,ENSMUSG00000029999,ENSMUSG00000091971,ENSMUSG00000025958,ENSMUSG00000025499,…
			GO:BP	modulation of chemical synaptic transmission	GO:0050804	0.0179913	1.74494	440	1801	96	13575	ENSMUSG00000030376,ENSMUSG00000031980,ENSMUSG00000032482,ENSMUSG00000062785,ENSMUSG00000025582,ENSMUSG00000023032,ENSMUSG00000038255,ENSMUSG00000019790,ENSMUSG00000047507,ENSMUSG00000028833,ENSMUSG00000026385,ENSMUSG00000037996,ENSMUSG00000026249,ENSMUSG00000053930,ENSMUSG00000036422,ENSMUSG00000057531,ENSMUSG00000055254,ENSMUSG00000032562,ENSMUSG00000026235,ENSMUSG00000021721,ENSMUSG00000034656,…
			GO:MF	ion transmembrane transporter activity	GO:0015075	0.0180202	1.74424	553	1801	115	13575	ENSMUSG00000030376,ENSMUSG00000089774,ENSMUSG00000019894,ENSMUSG00000062785,ENSMUSG00000047976,ENSMUSG00000022462,ENSMUSG00000023032,ENSMUSG00000031818,ENSMUSG00000021313,ENSMUSG00000023033,ENSMUSG00000030428,ENSMUSG00000004902,ENSMUSG00000027130,ENSMUSG00000037996,ENSMUSG00000026576,ENSMUSG00000079020,ENSMUSG00000051497,ENSMUSG00000004285,ENSMUSG00000039156,ENSMUSG00000034656,ENSMUSG00000074968,…
			GO:CC	plasma membrane protein complex	GO:0098797	0.0198989	1.70117	377	1801	85	13575	ENSMUSG00000089774,ENSMUSG00000062785,ENSMUSG00000047976,ENSMUSG00000019790,ENSMUSG00000021303,ENSMUSG00000023033,ENSMUSG00000025739,ENSMUSG00000073409,ENSMUSG00000026576,ENSMUSG00000036815,ENSMUSG00000053930,ENSMUSG00000041308,ENSMUSG00000032562,ENSMUSG00000028249,ENSMUSG00000034656,ENSMUSG00000034810,ENSMUSG00000028033,ENSMUSG00000040724,ENSMUSG00000020733,ENSMUSG00000064329,ENSMUSG00000030592,…
			KEGG	Huntington disease	KEGG:05016	0.0252921	1.59701	263	1801	56	13575	ENSMUSG00000024248,ENSMUSG00000063856,ENSMUSG00000031818,ENSMUSG00000023004,ENSMUSG00000040714,ENSMUSG00000036199,ENSMUSG00000022521,ENSMUSG00000048482,ENSMUSG00000021024,ENSMUSG00000009863,ENSMUSG00000020153,ENSMUSG00000033938,ENSMUSG00000045136,ENSMUSG00000027566,ENSMUSG00000005360,ENSMUSG00000056752,ENSMUSG00000059734,ENSMUSG00000006930,ENSMUSG00000025781,ENSMUSG00000014294,ENSMUSG00000005779,…
			GO:BP	chemical synaptic transmission	GO:0007268	0.025664	1.59068	587	1801	120	13575	ENSMUSG00000030376,ENSMUSG00000031980,ENSMUSG00000032482,ENSMUSG00000004961,ENSMUSG00000062785,ENSMUSG00000025582,ENSMUSG00000045573,ENSMUSG00000022594,ENSMUSG00000023032,ENSMUSG00000038255,ENSMUSG00000019790,ENSMUSG00000026103,ENSMUSG00000006024,ENSMUSG00000047507,ENSMUSG00000027130,ENSMUSG00000028833,ENSMUSG00000026385,ENSMUSG00000037996,ENSMUSG00000026249,ENSMUSG00000053930,ENSMUSG00000036422,…
			GO:BP	anterograde trans-synaptic signaling	GO:0098916	0.025664	1.59068	587	1801	120	13575	ENSMUSG00000030376,ENSMUSG00000031980,ENSMUSG00000032482,ENSMUSG00000004961,ENSMUSG00000062785,ENSMUSG00000025582,ENSMUSG00000045573,ENSMUSG00000022594,ENSMUSG00000023032,ENSMUSG00000038255,ENSMUSG00000019790,ENSMUSG00000026103,ENSMUSG00000006024,ENSMUSG00000047507,ENSMUSG00000027130,ENSMUSG00000028833,ENSMUSG00000026385,ENSMUSG00000037996,ENSMUSG00000026249,ENSMUSG00000053930,ENSMUSG00000036422,…
			GO:BP	axonogenesis	GO:0007409	0.0265428	1.57605	391	1801	87	13575	ENSMUSG00000032399,ENSMUSG00000025582,ENSMUSG00000019790,ENSMUSG00000020396,ENSMUSG00000022382,ENSMUSG00000029765,ENSMUSG00000001313,ENSMUSG00000039239,ENSMUSG00000055254,ENSMUSG00000026235,ENSMUSG00000033585,ENSMUSG00000034656,ENSMUSG00000026442,ENSMUSG00000026872,ENSMUSG00000021068,ENSMUSG00000021728,ENSMUSG00000051243,ENSMUSG00000002985,ENSMUSG00000032064,ENSMUSG00000015829,ENSMUSG00000023951,…
			GO:BP	multicellular organism development	GO:0007275	0.0321771	1.49245	3752	1801	585	13575	ENSMUSG00000063457,ENSMUSG00000008682,ENSMUSG00000024608,ENSMUSG00000000740,ENSMUSG00000050711,ENSMUSG00000001289,ENSMUSG00000037742,ENSMUSG00000057841,ENSMUSG00000061477,ENSMUSG00000024008,ENSMUSG00000040952,ENSMUSG00000032399,ENSMUSG00000031980,ENSMUSG00000004558,ENSMUSG00000029436,ENSMUSG00000032327,ENSMUSG00000032482,ENSMUSG00000089774,ENSMUSG00000028495,ENSMUSG00000023886,ENSMUSG00000054252,…
			KEGG	Dopaminergic synapse	KEGG:04728	0.0324408	1.48891	112	1801	29	13575	ENSMUSG00000021303,ENSMUSG00000025739,ENSMUSG00000025468,ENSMUSG00000032562,ENSMUSG00000034656,ENSMUSG00000040385,ENSMUSG00000001729,ENSMUSG00000064329,ENSMUSG00000059003,ENSMUSG00000004455,ENSMUSG00000043154,ENSMUSG00000051331,ENSMUSG00000050965,ENSMUSG00000026824,ENSMUSG00000074657,ENSMUSG00000042406,ENSMUSG00000019370,ENSMUSG00000043004,ENSMUSG00000030209,ENSMUSG00000025958,ENSMUSG00000028161,…
			GO:BP	cellular response to chemical stimulus	GO:0070887	0.0327944	1.4842	2196	1801	364	13575	ENSMUSG00000015944,ENSMUSG00000060036,ENSMUSG00000028893,ENSMUSG00000030744,ENSMUSG00000050711,ENSMUSG00000037742,ENSMUSG00000057841,ENSMUSG00000024008,ENSMUSG00000040952,ENSMUSG00000050534,ENSMUSG00000038332,ENSMUSG00000044533,ENSMUSG00000031980,ENSMUSG00000031765,ENSMUSG00000041560,ENSMUSG00000001741,ENSMUSG00000004961,ENSMUSG00000023886,ENSMUSG00000054252,ENSMUSG00000047976,ENSMUSG00000025582,…
			GO:CC	intrinsic component of presynaptic membrane	GO:0098889	0.0349974	1.45596	108	1801	34	13575	ENSMUSG00000062785,ENSMUSG00000047976,ENSMUSG00000025370,ENSMUSG00000026235,ENSMUSG00000021721,ENSMUSG00000034656,ENSMUSG00000030307,ENSMUSG00000031119,ENSMUSG00000040724,ENSMUSG00000064329,ENSMUSG00000059003,ENSMUSG00000027895,ENSMUSG00000036835,ENSMUSG00000030302,ENSMUSG00000047945,ENSMUSG00000051331,ENSMUSG00000024743,ENSMUSG00000025964,ENSMUSG00000005357,ENSMUSG00000058248,ENSMUSG00000026824,…
			GO:MF	ubiquitin ligase inhibitor activity	GO:1990948	0.0358087	1.44601	7	1801	7	13575	ENSMUSG00000063457,ENSMUSG00000061477,ENSMUSG00000041841,ENSMUSG00000058558,ENSMUSG00000059291,ENSMUSG00000028234,ENSMUSG00000071415
			GO:BP	ion transport	GO:0006811	0.0359718	1.44404	1077	1801	197	13575	ENSMUSG00000030376,ENSMUSG00000038178,ENSMUSG00000031980,ENSMUSG00000089774,ENSMUSG00000001741,ENSMUSG00000004961,ENSMUSG00000019894,ENSMUSG00000062785,ENSMUSG00000047976,ENSMUSG00000022462,ENSMUSG00000023032,ENSMUSG00000031818,ENSMUSG00000021313,ENSMUSG00000023033,ENSMUSG00000030428,ENSMUSG00000050708,ENSMUSG00000004902,ENSMUSG00000027130,ENSMUSG00000026385,ENSMUSG00000014813,ENSMUSG00000037996,…
			REAC	Transmission across Chemical Synapses	REAC:R-MMU-112315	0.0398416	1.39966	160	1801	39	13575	ENSMUSG00000022462,ENSMUSG00000026103,ENSMUSG00000021303,ENSMUSG00000025739,ENSMUSG00000051497,ENSMUSG00000032562,ENSMUSG00000034656,ENSMUSG00000034187,ENSMUSG00000030307,ENSMUSG00000059003,ENSMUSG00000029471,ENSMUSG00000021991,ENSMUSG00000005360,ENSMUSG00000025855,ENSMUSG00000030272,ENSMUSG00000028456,ENSMUSG00000066189,ENSMUSG00000037217,ENSMUSG00000005357,ENSMUSG00000022055,ENSMUSG00000026824,…
			KEGG	Mineral absorption	KEGG:04978	0.0434037	1.36247	35	1801	13	13575	ENSMUSG00000030376,ENSMUSG00000031765,ENSMUSG00000050708,ENSMUSG00000026576,ENSMUSG00000031762,ENSMUSG00000030302,ENSMUSG00000041329,ENSMUSG00000027365,ENSMUSG00000031376,ENSMUSG00000040907,ENSMUSG00000019943,ENSMUSG00000031209,ENSMUSG00000015653
			REAC	REACTOME root term	REAC:0000000	0.0437455	1.35907	6199	1801	896	13575	ENSMUSG00000030376,ENSMUSG00000015944,ENSMUSG00000060036,ENSMUSG00000003970,ENSMUSG00000039001,ENSMUSG00000063457,ENSMUSG00000090733,ENSMUSG00000045128,ENSMUSG00000038178,ENSMUSG00000008682,ENSMUSG00000024608,ENSMUSG00000028893,ENSMUSG00000030744,ENSMUSG00000047215,ENSMUSG00000038900,ENSMUSG00000028081,ENSMUSG00000000740,ENSMUSG00000006522,ENSMUSG00000050711,ENSMUSG00000037742,ENSMUSG00000046364,…
			KEGG	Amyotrophic lateral sclerosis	KEGG:05014	0.0449514	1.34726	311	1801	63	13575	ENSMUSG00000022054,ENSMUSG00000024248,ENSMUSG00000026663,ENSMUSG00000063856,ENSMUSG00000020396,ENSMUSG00000031818,ENSMUSG00000023004,ENSMUSG00000040714,ENSMUSG00000008604,ENSMUSG00000027602,ENSMUSG00000036199,ENSMUSG00000059003,ENSMUSG00000021024,ENSMUSG00000009863,ENSMUSG00000020153,ENSMUSG00000033938,ENSMUSG00000045136,ENSMUSG00000046434,ENSMUSG00000053293,ENSMUSG00000027566,ENSMUSG00000056752,…
			GO:BP	organonitrogen compound metabolic process	GO:1901564	0.0464694	1.33283	4704	1801	715	13575	ENSMUSG00000030376,ENSMUSG00000060036,ENSMUSG00000003970,ENSMUSG00000062328,ENSMUSG00000039001,ENSMUSG00000063457,ENSMUSG00000090733,ENSMUSG00000045128,ENSMUSG00000008682,ENSMUSG00000024608,ENSMUSG00000028893,ENSMUSG00000030744,ENSMUSG00000041453,ENSMUSG00000047215,ENSMUSG00000038900,ENSMUSG00000012848,ENSMUSG00000028081,ENSMUSG00000000740,ENSMUSG00000006522,ENSMUSG00000001289,ENSMUSG00000037742,…
			KEGG	Ras signaling pathway	KEGG:04014	0.0467173	1.33052	181	1801	41	13575	ENSMUSG00000054252,ENSMUSG00000028698,ENSMUSG00000021303,ENSMUSG00000025739,ENSMUSG00000029231,ENSMUSG00000032946,ENSMUSG00000055254,ENSMUSG00000019173,ENSMUSG00000041417,ENSMUSG00000023951,ENSMUSG00000024962,ENSMUSG00000001729,ENSMUSG00000039936,ENSMUSG00000059003,ENSMUSG00000048482,ENSMUSG00000029602,ENSMUSG00000026596,ENSMUSG00000031284,ENSMUSG00000031834,ENSMUSG00000021549,ENSMUSG00000050965,…
			GO:MF	inorganic molecular entity transmembrane transporter activity	GO:0015318	0.0480678	1.31815	467	1801	99	13575	ENSMUSG00000030376,ENSMUSG00000089774,ENSMUSG00000019894,ENSMUSG00000062785,ENSMUSG00000047976,ENSMUSG00000022462,ENSMUSG00000023032,ENSMUSG00000031818,ENSMUSG00000021313,ENSMUSG00000023033,ENSMUSG00000030428,ENSMUSG00000027130,ENSMUSG00000037996,ENSMUSG00000026576,ENSMUSG00000079020,ENSMUSG00000051497,ENSMUSG00000004285,ENSMUSG00000039156,ENSMUSG00000034656,ENSMUSG00000074968,ENSMUSG00000034810,…

## Sheet: ADULT PFC
mTOR TERMS	RIBOSOME TERMS	PROTEIN TRANSLATION TERMS	source	term_name	term_id	adjusted_p_value	negative_log10_of_adjusted_p_value	term_size	query_size	intersection_size	effective_domain_size	intersections
negative regulation of TOR signaling			GO:BP	negative regulation of TOR signaling	GO:0032007	0.0295326	1.5297	41	867	13	14072	ENSMUSG00000015944,ENSMUSG00000032009,ENSMUSG00000020108,ENSMUSG00000022419,ENSMUSG00000028893,ENSMUSG00000032633,ENSMUSG00000035992,ENSMUSG00000055116,ENSMUSG00000037426,ENSMUSG00000042742,ENSMUSG00000036206,ENSMUSG00000055493,ENSMUSG00000038332
	Cytoplasmic ribosomal proteins		WP	Cytoplasmic ribosomal proteins	WP:WP163	4.64262e-55	54.3332	76	867	59	14072	ENSMUSG00000024608,ENSMUSG00000090733,ENSMUSG00000067288,ENSMUSG00000060036,ENSMUSG00000008682,ENSMUSG00000028081,ENSMUSG00000032399,ENSMUSG00000045128,ENSMUSG00000003970,ENSMUSG00000058600,ENSMUSG00000041453,ENSMUSG00000059291,ENSMUSG00000057841,ENSMUSG00000020460,ENSMUSG00000058546,ENSMUSG00000039001,ENSMUSG00000063457,ENSMUSG00000012848,ENSMUSG00000009927,ENSMUSG00000038274,ENSMUSG00000008668,…
	cytosolic large ribosomal subunit		GO:CC	cytosolic large ribosomal subunit	GO:0022625	4.00357e-26	25.3976	48	867	34	14072	ENSMUSG00000060036,ENSMUSG00000008682,ENSMUSG00000032399,ENSMUSG00000045128,ENSMUSG00000003970,ENSMUSG00000058600,ENSMUSG00000059291,ENSMUSG00000057841,ENSMUSG00000058546,ENSMUSG00000025794,ENSMUSG00000000740,ENSMUSG00000046364,ENSMUSG00000041841,ENSMUSG00000038900,ENSMUSG00000060938,ENSMUSG00000046330,ENSMUSG00000029614,ENSMUSG00000007892,ENSMUSG00000071415,ENSMUSG00000058558,ENSMUSG00000043716,…
	cytosolic ribosome		GO:CC	cytosolic ribosome	GO:0022626	1.02324e-44	43.99	94	867	60	14072	ENSMUSG00000024608,ENSMUSG00000090733,ENSMUSG00000067288,ENSMUSG00000060036,ENSMUSG00000008682,ENSMUSG00000028081,ENSMUSG00000032399,ENSMUSG00000045128,ENSMUSG00000003970,ENSMUSG00000058600,ENSMUSG00000059291,ENSMUSG00000057841,ENSMUSG00000020460,ENSMUSG00000058546,ENSMUSG00000039001,ENSMUSG00000063457,ENSMUSG00000012848,ENSMUSG00000009927,ENSMUSG00000038274,ENSMUSG00000025794,ENSMUSG00000008668,…
	cytosolic small ribosomal subunit		GO:CC	cytosolic small ribosomal subunit	GO:0022627	4.1524e-15	14.3817	43	867	25	14072	ENSMUSG00000024608,ENSMUSG00000090733,ENSMUSG00000067288,ENSMUSG00000028081,ENSMUSG00000020460,ENSMUSG00000039001,ENSMUSG00000063457,ENSMUSG00000012848,ENSMUSG00000009927,ENSMUSG00000038274,ENSMUSG00000008668,ENSMUSG00000061477,ENSMUSG00000028234,ENSMUSG00000030744,ENSMUSG00000003429,ENSMUSG00000025362,ENSMUSG00000040952,ENSMUSG00000044533,ENSMUSG00000049517,ENSMUSG00000061787,ENSMUSG00000034892,…
	large ribosomal subunit		GO:CC	large ribosomal subunit	GO:0015934	5.42332e-13	12.2657	108	867	36	14072	ENSMUSG00000060036,ENSMUSG00000008682,ENSMUSG00000032399,ENSMUSG00000045128,ENSMUSG00000003970,ENSMUSG00000058600,ENSMUSG00000059291,ENSMUSG00000057841,ENSMUSG00000058546,ENSMUSG00000025794,ENSMUSG00000000740,ENSMUSG00000046364,ENSMUSG00000041841,ENSMUSG00000038900,ENSMUSG00000060938,ENSMUSG00000062328,ENSMUSG00000046330,ENSMUSG00000029614,ENSMUSG00000007892,ENSMUSG00000071415,ENSMUSG00000058558,…
	polysomal ribosome		GO:CC	polysomal ribosome	GO:0042788	2.80505e-12	11.5521	32	867	20	14072	ENSMUSG00000067288,ENSMUSG00000045128,ENSMUSG00000003970,ENSMUSG00000058600,ENSMUSG00000059291,ENSMUSG00000057841,ENSMUSG00000039001,ENSMUSG00000029614,ENSMUSG00000025362,ENSMUSG00000073702,ENSMUSG00000048758,ENSMUSG00000017404,ENSMUSG00000049517,ENSMUSG00000034892,ENSMUSG00000022312,ENSMUSG00000079435,ENSMUSG00000037805,ENSMUSG00000059070,ENSMUSG00000062647,ENSMUSG00000079641
	ribosomal subunit		GO:CC	ribosomal subunit	GO:0044391	3.72047e-26	25.4294	178	867	62	14072	ENSMUSG00000024608,ENSMUSG00000090733,ENSMUSG00000067288,ENSMUSG00000060036,ENSMUSG00000008682,ENSMUSG00000028081,ENSMUSG00000032399,ENSMUSG00000045128,ENSMUSG00000003970,ENSMUSG00000058600,ENSMUSG00000059291,ENSMUSG00000057841,ENSMUSG00000020460,ENSMUSG00000058546,ENSMUSG00000039001,ENSMUSG00000063457,ENSMUSG00000012848,ENSMUSG00000009927,ENSMUSG00000038274,ENSMUSG00000025794,ENSMUSG00000008668,…
	Ribosome		KEGG	Ribosome	KEGG:03010	1.71573e-41	40.7656	123	867	63	14072	ENSMUSG00000024608,ENSMUSG00000090733,ENSMUSG00000067288,ENSMUSG00000060036,ENSMUSG00000008682,ENSMUSG00000028081,ENSMUSG00000032399,ENSMUSG00000045128,ENSMUSG00000003970,ENSMUSG00000058600,ENSMUSG00000041453,ENSMUSG00000059291,ENSMUSG00000057841,ENSMUSG00000020460,ENSMUSG00000058546,ENSMUSG00000039001,ENSMUSG00000063457,ENSMUSG00000012848,ENSMUSG00000009927,ENSMUSG00000038274,ENSMUSG00000025794,…
	ribosome		GO:CC	ribosome	GO:0005840	2.30143e-24	23.638	215	867	66	14072	ENSMUSG00000024608,ENSMUSG00000090733,ENSMUSG00000067288,ENSMUSG00000060036,ENSMUSG00000008682,ENSMUSG00000028081,ENSMUSG00000032399,ENSMUSG00000045128,ENSMUSG00000003970,ENSMUSG00000058600,ENSMUSG00000041453,ENSMUSG00000059291,ENSMUSG00000057841,ENSMUSG00000020460,ENSMUSG00000058546,ENSMUSG00000039001,ENSMUSG00000063457,ENSMUSG00000012848,ENSMUSG00000009927,ENSMUSG00000038274,ENSMUSG00000025794,…
	small ribosomal subunit		GO:CC	small ribosomal subunit	GO:0015935	7.56749e-10	9.12105	75	867	27	14072	ENSMUSG00000024608,ENSMUSG00000090733,ENSMUSG00000067288,ENSMUSG00000028081,ENSMUSG00000020460,ENSMUSG00000039001,ENSMUSG00000063457,ENSMUSG00000012848,ENSMUSG00000009927,ENSMUSG00000038274,ENSMUSG00000008668,ENSMUSG00000061477,ENSMUSG00000028234,ENSMUSG00000030744,ENSMUSG00000003429,ENSMUSG00000025362,ENSMUSG00000040952,ENSMUSG00000044533,ENSMUSG00000057113,ENSMUSG00000049517,ENSMUSG00000061787,…
	structural constituent of ribosome		GO:MF	structural constituent of ribosome	GO:0003735	6.51939e-32	31.1858	157	867	64	14072	ENSMUSG00000024608,ENSMUSG00000090733,ENSMUSG00000067288,ENSMUSG00000060036,ENSMUSG00000008682,ENSMUSG00000028081,ENSMUSG00000032399,ENSMUSG00000045128,ENSMUSG00000003970,ENSMUSG00000058600,ENSMUSG00000041453,ENSMUSG00000059291,ENSMUSG00000057841,ENSMUSG00000020460,ENSMUSG00000058546,ENSMUSG00000039001,ENSMUSG00000063457,ENSMUSG00000012848,ENSMUSG00000009927,ENSMUSG00000038274,ENSMUSG00000025794,…
		cytoplasmic translation	GO:BP	cytoplasmic translation	GO:0002181	2.52945e-11	10.597	95	867	32	14072	ENSMUSG00000058655,ENSMUSG00000067288,ENSMUSG00000045128,ENSMUSG00000003970,ENSMUSG00000058600,ENSMUSG00000059291,ENSMUSG00000057841,ENSMUSG00000039001,ENSMUSG00000031029,ENSMUSG00000060938,ENSMUSG00000029614,ENSMUSG00000007892,ENSMUSG00000025362,ENSMUSG00000044533,ENSMUSG00000060636,ENSMUSG00000073702,ENSMUSG00000048758,ENSMUSG00000017404,ENSMUSG00000049517,ENSMUSG00000034892,ENSMUSG00000032518,…
		Translation	REAC	Translation	REAC:R-MMU-72766	3.21832e-26	25.4924	204	867	64	14072	ENSMUSG00000058655,ENSMUSG00000024608,ENSMUSG00000090733,ENSMUSG00000037742,ENSMUSG00000067288,ENSMUSG00000060036,ENSMUSG00000008682,ENSMUSG00000028081,ENSMUSG00000032399,ENSMUSG00000045128,ENSMUSG00000003970,ENSMUSG00000058600,ENSMUSG00000059291,ENSMUSG00000057841,ENSMUSG00000020460,ENSMUSG00000058546,ENSMUSG00000039001,ENSMUSG00000063457,ENSMUSG00000009927,ENSMUSG00000025794,ENSMUSG00000008668,…
		translation	GO:BP	translation	GO:0006412	1.1563e-08	7.93693	577	867	83	14072	ENSMUSG00000058655,ENSMUSG00000024608,ENSMUSG00000026667,ENSMUSG00000090733,ENSMUSG00000037742,ENSMUSG00000067288,ENSMUSG00000060036,ENSMUSG00000008682,ENSMUSG00000028081,ENSMUSG00000032399,ENSMUSG00000045128,ENSMUSG00000003970,ENSMUSG00000058600,ENSMUSG00000041453,ENSMUSG00000059291,ENSMUSG00000057841,ENSMUSG00000020460,ENSMUSG00000058546,ENSMUSG00000039001,ENSMUSG00000063457,ENSMUSG00000012848,…
			REAC	SRP-dependent cotranslational protein targeting to membrane	REAC:R-MMU-1799339	1.11081e-49	48.9544	78	867	57	14072	ENSMUSG00000024608,ENSMUSG00000090733,ENSMUSG00000067288,ENSMUSG00000060036,ENSMUSG00000008682,ENSMUSG00000028081,ENSMUSG00000032399,ENSMUSG00000045128,ENSMUSG00000003970,ENSMUSG00000058600,ENSMUSG00000059291,ENSMUSG00000057841,ENSMUSG00000020460,ENSMUSG00000058546,ENSMUSG00000039001,ENSMUSG00000063457,ENSMUSG00000009927,ENSMUSG00000025794,ENSMUSG00000008668,ENSMUSG00000061477,ENSMUSG00000000740,…
			REAC	Formation of a pool of free 40S subunits	REAC:R-MMU-72689	1.90447e-49	48.7202	88	867	60	14072	ENSMUSG00000024608,ENSMUSG00000090733,ENSMUSG00000067288,ENSMUSG00000060036,ENSMUSG00000008682,ENSMUSG00000028081,ENSMUSG00000032399,ENSMUSG00000045128,ENSMUSG00000003970,ENSMUSG00000058600,ENSMUSG00000059291,ENSMUSG00000057841,ENSMUSG00000020460,ENSMUSG00000058546,ENSMUSG00000039001,ENSMUSG00000063457,ENSMUSG00000009927,ENSMUSG00000025794,ENSMUSG00000008668,ENSMUSG00000061477,ENSMUSG00000000740,…
			REAC	Nonsense Mediated Decay (NMD) independent of the Exon Junction Complex (EJC)	REAC:R-MMU-975956	1.21521e-47	46.9154	82	867	57	14072	ENSMUSG00000024608,ENSMUSG00000090733,ENSMUSG00000067288,ENSMUSG00000060036,ENSMUSG00000008682,ENSMUSG00000028081,ENSMUSG00000032399,ENSMUSG00000045128,ENSMUSG00000003970,ENSMUSG00000058600,ENSMUSG00000059291,ENSMUSG00000057841,ENSMUSG00000020460,ENSMUSG00000058546,ENSMUSG00000039001,ENSMUSG00000063457,ENSMUSG00000009927,ENSMUSG00000025794,ENSMUSG00000008668,ENSMUSG00000061477,ENSMUSG00000000740,…
			REAC	L13a-mediated translational silencing of Ceruloplasmin expression	REAC:R-MMU-156827	1.19895e-46	45.9212	98	867	61	14072	ENSMUSG00000058655,ENSMUSG00000024608,ENSMUSG00000090733,ENSMUSG00000067288,ENSMUSG00000060036,ENSMUSG00000008682,ENSMUSG00000028081,ENSMUSG00000032399,ENSMUSG00000045128,ENSMUSG00000003970,ENSMUSG00000058600,ENSMUSG00000059291,ENSMUSG00000057841,ENSMUSG00000020460,ENSMUSG00000058546,ENSMUSG00000039001,ENSMUSG00000063457,ENSMUSG00000009927,ENSMUSG00000025794,ENSMUSG00000008668,ENSMUSG00000061477,…
			REAC	GTP hydrolysis and joining of the 60S ribosomal subunit	REAC:R-MMU-72706	2.94645e-46	45.5307	99	867	61	14072	ENSMUSG00000058655,ENSMUSG00000024608,ENSMUSG00000090733,ENSMUSG00000067288,ENSMUSG00000060036,ENSMUSG00000008682,ENSMUSG00000028081,ENSMUSG00000032399,ENSMUSG00000045128,ENSMUSG00000003970,ENSMUSG00000058600,ENSMUSG00000059291,ENSMUSG00000057841,ENSMUSG00000020460,ENSMUSG00000058546,ENSMUSG00000039001,ENSMUSG00000063457,ENSMUSG00000009927,ENSMUSG00000025794,ENSMUSG00000008668,ENSMUSG00000061477,…
			KEGG	Coronavirus disease - COVID-19	KEGG:05171	2.00606e-44	43.6977	162	867	74	14072	ENSMUSG00000028698,ENSMUSG00000024608,ENSMUSG00000090733,ENSMUSG00000067288,ENSMUSG00000060036,ENSMUSG00000008682,ENSMUSG00000028081,ENSMUSG00000032399,ENSMUSG00000045128,ENSMUSG00000003970,ENSMUSG00000052684,ENSMUSG00000058600,ENSMUSG00000041453,ENSMUSG00000059291,ENSMUSG00000001930,ENSMUSG00000057841,ENSMUSG00000020460,ENSMUSG00000058546,ENSMUSG00000039001,ENSMUSG00000063457,ENSMUSG00000012848,…
			REAC	Eukaryotic Translation Initiation	REAC:R-MMU-72613	1.0514e-43	42.9782	106	867	61	14072	ENSMUSG00000058655,ENSMUSG00000024608,ENSMUSG00000090733,ENSMUSG00000067288,ENSMUSG00000060036,ENSMUSG00000008682,ENSMUSG00000028081,ENSMUSG00000032399,ENSMUSG00000045128,ENSMUSG00000003970,ENSMUSG00000058600,ENSMUSG00000059291,ENSMUSG00000057841,ENSMUSG00000020460,ENSMUSG00000058546,ENSMUSG00000039001,ENSMUSG00000063457,ENSMUSG00000009927,ENSMUSG00000025794,ENSMUSG00000008668,ENSMUSG00000061477,…
			REAC	Cap-dependent Translation Initiation	REAC:R-MMU-72737	1.0514e-43	42.9782	106	867	61	14072	ENSMUSG00000058655,ENSMUSG00000024608,ENSMUSG00000090733,ENSMUSG00000067288,ENSMUSG00000060036,ENSMUSG00000008682,ENSMUSG00000028081,ENSMUSG00000032399,ENSMUSG00000045128,ENSMUSG00000003970,ENSMUSG00000058600,ENSMUSG00000059291,ENSMUSG00000057841,ENSMUSG00000020460,ENSMUSG00000058546,ENSMUSG00000039001,ENSMUSG00000063457,ENSMUSG00000009927,ENSMUSG00000025794,ENSMUSG00000008668,ENSMUSG00000061477,…
			REAC	Nonsense-Mediated Decay (NMD)	REAC:R-MMU-927802	4.61962e-40	39.3354	101	867	57	14072	ENSMUSG00000024608,ENSMUSG00000090733,ENSMUSG00000067288,ENSMUSG00000060036,ENSMUSG00000008682,ENSMUSG00000028081,ENSMUSG00000032399,ENSMUSG00000045128,ENSMUSG00000003970,ENSMUSG00000058600,ENSMUSG00000059291,ENSMUSG00000057841,ENSMUSG00000020460,ENSMUSG00000058546,ENSMUSG00000039001,ENSMUSG00000063457,ENSMUSG00000009927,ENSMUSG00000025794,ENSMUSG00000008668,ENSMUSG00000061477,ENSMUSG00000000740,…
			REAC	Nonsense Mediated Decay (NMD) enhanced by the Exon Junction Complex (EJC)	REAC:R-MMU-975957	4.61962e-40	39.3354	101	867	57	14072	ENSMUSG00000024608,ENSMUSG00000090733,ENSMUSG00000067288,ENSMUSG00000060036,ENSMUSG00000008682,ENSMUSG00000028081,ENSMUSG00000032399,ENSMUSG00000045128,ENSMUSG00000003970,ENSMUSG00000058600,ENSMUSG00000059291,ENSMUSG00000057841,ENSMUSG00000020460,ENSMUSG00000058546,ENSMUSG00000039001,ENSMUSG00000063457,ENSMUSG00000009927,ENSMUSG00000025794,ENSMUSG00000008668,ENSMUSG00000061477,ENSMUSG00000000740,…
			REAC	Major pathway of rRNA processing in the nucleolus and cytosol	REAC:R-MMU-6791226	4.13342e-27	26.3837	156	867	57	14072	ENSMUSG00000024608,ENSMUSG00000090733,ENSMUSG00000067288,ENSMUSG00000060036,ENSMUSG00000008682,ENSMUSG00000028081,ENSMUSG00000032399,ENSMUSG00000045128,ENSMUSG00000003970,ENSMUSG00000058600,ENSMUSG00000059291,ENSMUSG00000057841,ENSMUSG00000020460,ENSMUSG00000058546,ENSMUSG00000039001,ENSMUSG00000063457,ENSMUSG00000009927,ENSMUSG00000025794,ENSMUSG00000008668,ENSMUSG00000061477,ENSMUSG00000000740,…
			REAC	rRNA processing in the nucleus and cytosol	REAC:R-MMU-8868773	4.13342e-27	26.3837	156	867	57	14072	ENSMUSG00000024608,ENSMUSG00000090733,ENSMUSG00000067288,ENSMUSG00000060036,ENSMUSG00000008682,ENSMUSG00000028081,ENSMUSG00000032399,ENSMUSG00000045128,ENSMUSG00000003970,ENSMUSG00000058600,ENSMUSG00000059291,ENSMUSG00000057841,ENSMUSG00000020460,ENSMUSG00000058546,ENSMUSG00000039001,ENSMUSG00000063457,ENSMUSG00000009927,ENSMUSG00000025794,ENSMUSG00000008668,ENSMUSG00000061477,ENSMUSG00000000740,…
			REAC	rRNA processing	REAC:R-MMU-72312	4.13342e-27	26.3837	156	867	57	14072	ENSMUSG00000024608,ENSMUSG00000090733,ENSMUSG00000067288,ENSMUSG00000060036,ENSMUSG00000008682,ENSMUSG00000028081,ENSMUSG00000032399,ENSMUSG00000045128,ENSMUSG00000003970,ENSMUSG00000058600,ENSMUSG00000059291,ENSMUSG00000057841,ENSMUSG00000020460,ENSMUSG00000058546,ENSMUSG00000039001,ENSMUSG00000063457,ENSMUSG00000009927,ENSMUSG00000025794,ENSMUSG00000008668,ENSMUSG00000061477,ENSMUSG00000000740,…
			GO:MF	structural molecule activity	GO:0005198	1.60931e-19	18.7934	431	867	88	14072	ENSMUSG00000024608,ENSMUSG00000090733,ENSMUSG00000067288,ENSMUSG00000060036,ENSMUSG00000008682,ENSMUSG00000028081,ENSMUSG00000032399,ENSMUSG00000045128,ENSMUSG00000003970,ENSMUSG00000058600,ENSMUSG00000041453,ENSMUSG00000059291,ENSMUSG00000057841,ENSMUSG00000020460,ENSMUSG00000058546,ENSMUSG00000039001,ENSMUSG00000063457,ENSMUSG00000022055,ENSMUSG00000012848,ENSMUSG00000009927,ENSMUSG00000018593,…
			REAC	Formation of the ternary complex, and subsequently, the 43S complex	REAC:R-MMU-72695	3.40923e-17	16.4673	47	867	26	14072	ENSMUSG00000024608,ENSMUSG00000090733,ENSMUSG00000067288,ENSMUSG00000028081,ENSMUSG00000020460,ENSMUSG00000039001,ENSMUSG00000063457,ENSMUSG00000009927,ENSMUSG00000008668,ENSMUSG00000061477,ENSMUSG00000031029,ENSMUSG00000028234,ENSMUSG00000030744,ENSMUSG00000003429,ENSMUSG00000025362,ENSMUSG00000040952,ENSMUSG00000044533,ENSMUSG00000049517,ENSMUSG00000061787,ENSMUSG00000034892,ENSMUSG00000032518,…
			REAC	Translation initiation complex formation	REAC:R-MMU-72649	2.21633e-16	15.6544	54	867	27	14072	ENSMUSG00000058655,ENSMUSG00000024608,ENSMUSG00000090733,ENSMUSG00000067288,ENSMUSG00000028081,ENSMUSG00000020460,ENSMUSG00000039001,ENSMUSG00000063457,ENSMUSG00000009927,ENSMUSG00000008668,ENSMUSG00000061477,ENSMUSG00000031029,ENSMUSG00000028234,ENSMUSG00000030744,ENSMUSG00000003429,ENSMUSG00000025362,ENSMUSG00000040952,ENSMUSG00000044533,ENSMUSG00000049517,ENSMUSG00000061787,ENSMUSG00000034892,…
			REAC	Ribosomal scanning and start codon recognition	REAC:R-MMU-72702	2.21633e-16	15.6544	54	867	27	14072	ENSMUSG00000058655,ENSMUSG00000024608,ENSMUSG00000090733,ENSMUSG00000067288,ENSMUSG00000028081,ENSMUSG00000020460,ENSMUSG00000039001,ENSMUSG00000063457,ENSMUSG00000009927,ENSMUSG00000008668,ENSMUSG00000061477,ENSMUSG00000031029,ENSMUSG00000028234,ENSMUSG00000030744,ENSMUSG00000003429,ENSMUSG00000025362,ENSMUSG00000040952,ENSMUSG00000044533,ENSMUSG00000049517,ENSMUSG00000061787,ENSMUSG00000034892,…
			REAC	Activation of the mRNA upon binding of the cap-binding complex and eIFs, and subsequent binding to 43S	REAC:R-MMU-72662	4.10252e-16	15.3869	55	867	27	14072	ENSMUSG00000058655,ENSMUSG00000024608,ENSMUSG00000090733,ENSMUSG00000067288,ENSMUSG00000028081,ENSMUSG00000020460,ENSMUSG00000039001,ENSMUSG00000063457,ENSMUSG00000009927,ENSMUSG00000008668,ENSMUSG00000061477,ENSMUSG00000031029,ENSMUSG00000028234,ENSMUSG00000030744,ENSMUSG00000003429,ENSMUSG00000025362,ENSMUSG00000040952,ENSMUSG00000044533,ENSMUSG00000049517,ENSMUSG00000061787,ENSMUSG00000034892,…
			GO:CC	synapse	GO:0045202	1.32486e-12	11.8778	1311	867	158	14072	ENSMUSG00000030376,ENSMUSG00000037428,ENSMUSG00000048482,ENSMUSG00000058655,ENSMUSG00000024608,ENSMUSG00000006024,ENSMUSG00000024256,ENSMUSG00000029151,ENSMUSG00000028184,ENSMUSG00000026103,ENSMUSG00000090733,ENSMUSG00000028785,ENSMUSG00000021700,ENSMUSG00000060036,ENSMUSG00000013089,ENSMUSG00000008682,ENSMUSG00000028081,ENSMUSG00000032399,ENSMUSG00000045128,ENSMUSG00000003970,ENSMUSG00000000632,…
			WP	WIKIPATHWAYS	WP:000000	8.51898e-11	10.0696	3352	867	295	14072	ENSMUSG00000042804,ENSMUSG00000028698,ENSMUSG00000048482,ENSMUSG00000026479,ENSMUSG00000058655,ENSMUSG00000042724,ENSMUSG00000024608,ENSMUSG00000022237,ENSMUSG00000024256,ENSMUSG00000069516,ENSMUSG00000024248,ENSMUSG00000026667,ENSMUSG00000028184,ENSMUSG00000049649,ENSMUSG00000026103,ENSMUSG00000034765,ENSMUSG00000019997,ENSMUSG00000004366,ENSMUSG00000032009,ENSMUSG00000029335,ENSMUSG00000090733,…
			GO:CC	cell junction	GO:0030054	1.29992e-10	9.88608	1765	867	189	14072	ENSMUSG00000030376,ENSMUSG00000037428,ENSMUSG00000048482,ENSMUSG00000017417,ENSMUSG00000058655,ENSMUSG00000024608,ENSMUSG00000006024,ENSMUSG00000024256,ENSMUSG00000029151,ENSMUSG00000028184,ENSMUSG00000026103,ENSMUSG00000055044,ENSMUSG00000090733,ENSMUSG00000028785,ENSMUSG00000021700,ENSMUSG00000060036,ENSMUSG00000013089,ENSMUSG00000008682,ENSMUSG00000028081,ENSMUSG00000032399,ENSMUSG00000045128,…
			GO:CC	polysome	GO:0005844	1.83327e-10	9.73677	66	867	26	14072	ENSMUSG00000067288,ENSMUSG00000045128,ENSMUSG00000003970,ENSMUSG00000058600,ENSMUSG00000059291,ENSMUSG00000057841,ENSMUSG00000039001,ENSMUSG00000009927,ENSMUSG00000030744,ENSMUSG00000029614,ENSMUSG00000025362,ENSMUSG00000043716,ENSMUSG00000073702,ENSMUSG00000048758,ENSMUSG00000017404,ENSMUSG00000049517,ENSMUSG00000034892,ENSMUSG00000022312,ENSMUSG00000079435,ENSMUSG00000037805,ENSMUSG00000059070,…
			GO:BP	peptide biosynthetic process	GO:0043043	5.85789e-09	8.23226	591	867	85	14072	ENSMUSG00000058655,ENSMUSG00000024608,ENSMUSG00000026667,ENSMUSG00000090733,ENSMUSG00000037742,ENSMUSG00000067288,ENSMUSG00000060036,ENSMUSG00000008682,ENSMUSG00000028081,ENSMUSG00000032399,ENSMUSG00000045128,ENSMUSG00000003970,ENSMUSG00000058600,ENSMUSG00000041453,ENSMUSG00000059291,ENSMUSG00000057841,ENSMUSG00000020460,ENSMUSG00000058546,ENSMUSG00000039001,ENSMUSG00000063457,ENSMUSG00000012848,…
			GO:BP	peptide metabolic process	GO:0006518	3.44647e-08	7.46263	730	867	96	14072	ENSMUSG00000058655,ENSMUSG00000024608,ENSMUSG00000026667,ENSMUSG00000090733,ENSMUSG00000037742,ENSMUSG00000067288,ENSMUSG00000060036,ENSMUSG00000008682,ENSMUSG00000028081,ENSMUSG00000032399,ENSMUSG00000045128,ENSMUSG00000003970,ENSMUSG00000058600,ENSMUSG00000041453,ENSMUSG00000059291,ENSMUSG00000035722,ENSMUSG00000057841,ENSMUSG00000020460,ENSMUSG00000058546,ENSMUSG00000039001,ENSMUSG00000063457,…
			CORUM	Parvulin-associated pre-rRNP complex	CORUM:3047	4.10331e-08	7.38687	46	867	17	14072	ENSMUSG00000060036,ENSMUSG00000028081,ENSMUSG00000032399,ENSMUSG00000045128,ENSMUSG00000003970,ENSMUSG00000025794,ENSMUSG00000000740,ENSMUSG00000060938,ENSMUSG00000030744,ENSMUSG00000029614,ENSMUSG00000058558,ENSMUSG00000043716,ENSMUSG00000071644,ENSMUSG00000017404,ENSMUSG00000047675,ENSMUSG00000059070,ENSMUSG00000062647
			GO:BP	locomotion	GO:0040011	1.40151e-07	6.8534	1369	867	148	14072	ENSMUSG00000048482,ENSMUSG00000050711,ENSMUSG00000026479,ENSMUSG00000019997,ENSMUSG00000004366,ENSMUSG00000055044,ENSMUSG00000020108,ENSMUSG00000029648,ENSMUSG00000052684,ENSMUSG00000031971,ENSMUSG00000032440,ENSMUSG00000023175,ENSMUSG00000032487,ENSMUSG00000061731,ENSMUSG00000029442,ENSMUSG00000034845,ENSMUSG00000026814,ENSMUSG00000022055,ENSMUSG00000030123,ENSMUSG00000018593,ENSMUSG00000061353,…
			GO:BP	amide biosynthetic process	GO:0043604	2.61129e-07	6.58314	688	867	90	14072	ENSMUSG00000058655,ENSMUSG00000024608,ENSMUSG00000026667,ENSMUSG00000090733,ENSMUSG00000037742,ENSMUSG00000067288,ENSMUSG00000060036,ENSMUSG00000008682,ENSMUSG00000028081,ENSMUSG00000032399,ENSMUSG00000045128,ENSMUSG00000003970,ENSMUSG00000058600,ENSMUSG00000041453,ENSMUSG00000059291,ENSMUSG00000057841,ENSMUSG00000020460,ENSMUSG00000058546,ENSMUSG00000039001,ENSMUSG00000063457,ENSMUSG00000012848,…
			GO:BP	cellular amide metabolic process	GO:0043603	3.47257e-07	6.45935	921	867	110	14072	ENSMUSG00000058655,ENSMUSG00000024608,ENSMUSG00000026667,ENSMUSG00000090733,ENSMUSG00000037742,ENSMUSG00000067288,ENSMUSG00000060036,ENSMUSG00000008682,ENSMUSG00000028081,ENSMUSG00000032399,ENSMUSG00000045128,ENSMUSG00000003970,ENSMUSG00000042406,ENSMUSG00000058600,ENSMUSG00000041453,ENSMUSG00000059291,ENSMUSG00000035722,ENSMUSG00000057841,ENSMUSG00000020460,ENSMUSG00000058546,ENSMUSG00000039001,…
			REAC	Metabolism of RNA	REAC:R-MMU-8953854	3.67477e-07	6.43477	508	867	68	14072	ENSMUSG00000090877,ENSMUSG00000058655,ENSMUSG00000024608,ENSMUSG00000090733,ENSMUSG00000067288,ENSMUSG00000060036,ENSMUSG00000008682,ENSMUSG00000028081,ENSMUSG00000032399,ENSMUSG00000045128,ENSMUSG00000003970,ENSMUSG00000058600,ENSMUSG00000059291,ENSMUSG00000057841,ENSMUSG00000020460,ENSMUSG00000058546,ENSMUSG00000039001,ENSMUSG00000063457,ENSMUSG00000009927,ENSMUSG00000025794,ENSMUSG00000008668,…
			GO:BP	developmental process	GO:0032502	7.9136e-07	6.10163	4561	867	372	14072	ENSMUSG00000037428,ENSMUSG00000030270,ENSMUSG00000048482,ENSMUSG00000090877,ENSMUSG00000017417,ENSMUSG00000050711,ENSMUSG00000024608,ENSMUSG00000006024,ENSMUSG00000027834,ENSMUSG00000024256,ENSMUSG00000026667,ENSMUSG00000028184,ENSMUSG00000034765,ENSMUSG00000019997,ENSMUSG00000022212,ENSMUSG00000055044,ENSMUSG00000029335,ENSMUSG00000024427,ENSMUSG00000063889,ENSMUSG00000037742,ENSMUSG00000028785,…
			GO:BP	regulation of localization	GO:0032879	1.5374e-06	5.81321	2192	867	207	14072	ENSMUSG00000038178,ENSMUSG00000038642,ENSMUSG00000035621,ENSMUSG00000026479,ENSMUSG00000024256,ENSMUSG00000029151,ENSMUSG00000026667,ENSMUSG00000004366,ENSMUSG00000028680,ENSMUSG00000028785,ENSMUSG00000021700,ENSMUSG00000029648,ENSMUSG00000025221,ENSMUSG00000052684,ENSMUSG00000042406,ENSMUSG00000031971,ENSMUSG00000032440,ENSMUSG00000031837,ENSMUSG00000035722,ENSMUSG00000034810,ENSMUSG00000023175,…
			GO:BP	movement of cell or subcellular component	GO:0006928	1.81234e-06	5.74176	1570	867	160	14072	ENSMUSG00000048482,ENSMUSG00000050711,ENSMUSG00000026479,ENSMUSG00000019997,ENSMUSG00000004366,ENSMUSG00000055044,ENSMUSG00000020108,ENSMUSG00000029648,ENSMUSG00000052684,ENSMUSG00000031971,ENSMUSG00000032440,ENSMUSG00000023175,ENSMUSG00000032487,ENSMUSG00000061731,ENSMUSG00000029442,ENSMUSG00000034845,ENSMUSG00000026814,ENSMUSG00000022055,ENSMUSG00000030123,ENSMUSG00000018593,ENSMUSG00000061353,…
			GO:CC	cell periphery	GO:0071944	2.06217e-06	5.68568	3692	867	312	14072	ENSMUSG00000030376,ENSMUSG00000038178,ENSMUSG00000042804,ENSMUSG00000090877,ENSMUSG00000017417,ENSMUSG00000019894,ENSMUSG00000061132,ENSMUSG00000026479,ENSMUSG00000006024,ENSMUSG00000029151,ENSMUSG00000028184,ENSMUSG00000049649,ENSMUSG00000019997,ENSMUSG00000022212,ENSMUSG00000025986,ENSMUSG00000103897,ENSMUSG00000024427,ENSMUSG00000037742,ENSMUSG00000028785,ENSMUSG00000059361,ENSMUSG00000021700,…
			GO:BP	positive regulation of biological process	GO:0048518	2.17084e-06	5.66337	4608	867	373	14072	ENSMUSG00000030376,ENSMUSG00000030270,ENSMUSG00000028278,ENSMUSG00000048482,ENSMUSG00000090877,ENSMUSG00000059824,ENSMUSG00000050711,ENSMUSG00000038642,ENSMUSG00000061132,ENSMUSG00000026479,ENSMUSG00000042724,ENSMUSG00000027834,ENSMUSG00000024256,ENSMUSG00000029151,ENSMUSG00000026667,ENSMUSG00000028184,ENSMUSG00000049649,ENSMUSG00000034765,ENSMUSG00000019997,ENSMUSG00000022212,ENSMUSG00000025986,…
			GO:MF	rRNA binding	GO:0019843	2.41575e-06	5.61695	68	867	22	14072	ENSMUSG00000024608,ENSMUSG00000060036,ENSMUSG00000032399,ENSMUSG00000003970,ENSMUSG00000059291,ENSMUSG00000058546,ENSMUSG00000004044,ENSMUSG00000008668,ENSMUSG00000041841,ENSMUSG00000038900,ENSMUSG00000030744,ENSMUSG00000046330,ENSMUSG00000029614,ENSMUSG00000003429,ENSMUSG00000071415,ENSMUSG00000058558,ENSMUSG00000043716,ENSMUSG00000057113,ENSMUSG00000017404,ENSMUSG00000041560,ENSMUSG00000047215,…
			GO:BP	regulation of biological process	GO:0050789	3.20812e-06	5.49375	7880	867	576	14072	ENSMUSG00000015944,ENSMUSG00000030376,ENSMUSG00000037428,ENSMUSG00000037843,ENSMUSG00000030270,ENSMUSG00000028278,ENSMUSG00000038178,ENSMUSG00000038630,ENSMUSG00000042804,ENSMUSG00000028698,ENSMUSG00000048482,ENSMUSG00000090877,ENSMUSG00000059824,ENSMUSG00000050711,ENSMUSG00000038642,ENSMUSG00000061132,ENSMUSG00000035621,ENSMUSG00000026479,ENSMUSG00000042724,ENSMUSG00000024608,ENSMUSG00000006024,…
			GO:BP	anatomical structure development	GO:0048856	6.99088e-06	5.15547	4206	867	344	14072	ENSMUSG00000037428,ENSMUSG00000030270,ENSMUSG00000048482,ENSMUSG00000090877,ENSMUSG00000017417,ENSMUSG00000050711,ENSMUSG00000024608,ENSMUSG00000006024,ENSMUSG00000027834,ENSMUSG00000024256,ENSMUSG00000026667,ENSMUSG00000028184,ENSMUSG00000034765,ENSMUSG00000019997,ENSMUSG00000022212,ENSMUSG00000055044,ENSMUSG00000029335,ENSMUSG00000024427,ENSMUSG00000037742,ENSMUSG00000028785,ENSMUSG00000059361,…
			GO:BP	system development	GO:0048731	8.09941e-06	5.09155	3615	867	304	14072	ENSMUSG00000037428,ENSMUSG00000030270,ENSMUSG00000048482,ENSMUSG00000090877,ENSMUSG00000017417,ENSMUSG00000050711,ENSMUSG00000024608,ENSMUSG00000006024,ENSMUSG00000027834,ENSMUSG00000024256,ENSMUSG00000026667,ENSMUSG00000028184,ENSMUSG00000019997,ENSMUSG00000022212,ENSMUSG00000055044,ENSMUSG00000029335,ENSMUSG00000024427,ENSMUSG00000037742,ENSMUSG00000028785,ENSMUSG00000059361,ENSMUSG00000037447,…
			GO:BP	cell motility	GO:0048870	8.15703e-06	5.08847	1241	867	132	14072	ENSMUSG00000050711,ENSMUSG00000026479,ENSMUSG00000019997,ENSMUSG00000004366,ENSMUSG00000055044,ENSMUSG00000020108,ENSMUSG00000029648,ENSMUSG00000052684,ENSMUSG00000031971,ENSMUSG00000032440,ENSMUSG00000023175,ENSMUSG00000032487,ENSMUSG00000061731,ENSMUSG00000029442,ENSMUSG00000034845,ENSMUSG00000026814,ENSMUSG00000030123,ENSMUSG00000018593,ENSMUSG00000061353,ENSMUSG00000006476,ENSMUSG00000004044,…
			GO:BP	localization of cell	GO:0051674	8.15703e-06	5.08847	1241	867	132	14072	ENSMUSG00000050711,ENSMUSG00000026479,ENSMUSG00000019997,ENSMUSG00000004366,ENSMUSG00000055044,ENSMUSG00000020108,ENSMUSG00000029648,ENSMUSG00000052684,ENSMUSG00000031971,ENSMUSG00000032440,ENSMUSG00000023175,ENSMUSG00000032487,ENSMUSG00000061731,ENSMUSG00000029442,ENSMUSG00000034845,ENSMUSG00000026814,ENSMUSG00000030123,ENSMUSG00000018593,ENSMUSG00000061353,ENSMUSG00000006476,ENSMUSG00000004044,…
			GO:BP	positive regulation of cellular process	GO:0048522	1.13208e-05	4.94612	4312	867	350	14072	ENSMUSG00000030376,ENSMUSG00000030270,ENSMUSG00000028278,ENSMUSG00000048482,ENSMUSG00000090877,ENSMUSG00000059824,ENSMUSG00000050711,ENSMUSG00000038642,ENSMUSG00000026479,ENSMUSG00000042724,ENSMUSG00000027834,ENSMUSG00000024256,ENSMUSG00000026667,ENSMUSG00000028184,ENSMUSG00000049649,ENSMUSG00000019997,ENSMUSG00000022212,ENSMUSG00000025986,ENSMUSG00000032009,ENSMUSG00000055044,ENSMUSG00000029335,…
			GO:BP	regulation of cellular process	GO:0050794	1.30561e-05	4.88419	7561	867	554	14072	ENSMUSG00000015944,ENSMUSG00000030376,ENSMUSG00000037428,ENSMUSG00000037843,ENSMUSG00000030270,ENSMUSG00000028278,ENSMUSG00000038178,ENSMUSG00000038630,ENSMUSG00000042804,ENSMUSG00000028698,ENSMUSG00000048482,ENSMUSG00000090877,ENSMUSG00000059824,ENSMUSG00000050711,ENSMUSG00000038642,ENSMUSG00000061132,ENSMUSG00000035621,ENSMUSG00000026479,ENSMUSG00000042724,ENSMUSG00000024608,ENSMUSG00000006024,…
			GO:BP	regulation of biological quality	GO:0065008	1.4864e-05	4.82786	2850	867	250	14072	ENSMUSG00000030376,ENSMUSG00000037428,ENSMUSG00000048482,ENSMUSG00000038642,ENSMUSG00000035621,ENSMUSG00000024608,ENSMUSG00000006024,ENSMUSG00000024256,ENSMUSG00000029151,ENSMUSG00000028184,ENSMUSG00000049649,ENSMUSG00000026103,ENSMUSG00000034765,ENSMUSG00000019997,ENSMUSG00000025986,ENSMUSG00000032009,ENSMUSG00000028785,ENSMUSG00000013089,ENSMUSG00000022419,ENSMUSG00000032399,ENSMUSG00000025221,…
			GO:BP	biological regulation	GO:0065007	1.74902e-05	4.7572	8332	867	599	14072	ENSMUSG00000015944,ENSMUSG00000030376,ENSMUSG00000037428,ENSMUSG00000037843,ENSMUSG00000030270,ENSMUSG00000028278,ENSMUSG00000038178,ENSMUSG00000038630,ENSMUSG00000042804,ENSMUSG00000028698,ENSMUSG00000048482,ENSMUSG00000090877,ENSMUSG00000059824,ENSMUSG00000050711,ENSMUSG00000038642,ENSMUSG00000061132,ENSMUSG00000035621,ENSMUSG00000026479,ENSMUSG00000042724,ENSMUSG00000024608,ENSMUSG00000006024,…
			GO:BP	cellular developmental process	GO:0048869	2.19304e-05	4.65895	3105	867	267	14072	ENSMUSG00000030270,ENSMUSG00000048482,ENSMUSG00000090877,ENSMUSG00000024608,ENSMUSG00000006024,ENSMUSG00000027834,ENSMUSG00000024256,ENSMUSG00000026667,ENSMUSG00000019997,ENSMUSG00000022212,ENSMUSG00000029335,ENSMUSG00000024427,ENSMUSG00000037742,ENSMUSG00000037447,ENSMUSG00000020108,ENSMUSG00000013089,ENSMUSG00000028081,ENSMUSG00000061232,ENSMUSG00000032399,ENSMUSG00000025221,ENSMUSG00000052684,…
			GO:BP	multicellular organismal process	GO:0032501	2.4337e-05	4.61373	4872	867	385	14072	ENSMUSG00000030376,ENSMUSG00000037428,ENSMUSG00000030270,ENSMUSG00000048482,ENSMUSG00000090877,ENSMUSG00000017417,ENSMUSG00000050711,ENSMUSG00000038642,ENSMUSG00000024608,ENSMUSG00000006024,ENSMUSG00000027834,ENSMUSG00000024256,ENSMUSG00000026667,ENSMUSG00000028184,ENSMUSG00000049649,ENSMUSG00000026103,ENSMUSG00000034765,ENSMUSG00000019997,ENSMUSG00000022212,ENSMUSG00000055044,ENSMUSG00000029335,…
			GO:BP	cell differentiation	GO:0030154	2.89898e-05	4.53775	3041	867	262	14072	ENSMUSG00000030270,ENSMUSG00000048482,ENSMUSG00000090877,ENSMUSG00000024608,ENSMUSG00000006024,ENSMUSG00000027834,ENSMUSG00000024256,ENSMUSG00000026667,ENSMUSG00000019997,ENSMUSG00000022212,ENSMUSG00000029335,ENSMUSG00000024427,ENSMUSG00000037742,ENSMUSG00000037447,ENSMUSG00000020108,ENSMUSG00000013089,ENSMUSG00000028081,ENSMUSG00000061232,ENSMUSG00000032399,ENSMUSG00000025221,ENSMUSG00000052684,…
			GO:BP	cell migration	GO:0016477	2.94555e-05	4.53083	1139	867	122	14072	ENSMUSG00000050711,ENSMUSG00000026479,ENSMUSG00000019997,ENSMUSG00000004366,ENSMUSG00000055044,ENSMUSG00000020108,ENSMUSG00000029648,ENSMUSG00000052684,ENSMUSG00000032440,ENSMUSG00000023175,ENSMUSG00000032487,ENSMUSG00000061731,ENSMUSG00000034845,ENSMUSG00000026814,ENSMUSG00000030123,ENSMUSG00000018593,ENSMUSG00000061353,ENSMUSG00000006476,ENSMUSG00000033788,ENSMUSG00000026725,ENSMUSG00000020717,…
			GO:CC	plasma membrane	GO:0005886	3.28014e-05	4.48411	3364	867	284	14072	ENSMUSG00000030376,ENSMUSG00000038178,ENSMUSG00000042804,ENSMUSG00000090877,ENSMUSG00000017417,ENSMUSG00000019894,ENSMUSG00000061132,ENSMUSG00000006024,ENSMUSG00000029151,ENSMUSG00000028184,ENSMUSG00000049649,ENSMUSG00000022212,ENSMUSG00000025986,ENSMUSG00000103897,ENSMUSG00000024427,ENSMUSG00000037742,ENSMUSG00000028785,ENSMUSG00000059361,ENSMUSG00000021700,ENSMUSG00000013089,ENSMUSG00000029648,…
			GO:BP	multicellular organism development	GO:0007275	3.94706e-05	4.40373	3857	867	317	14072	ENSMUSG00000037428,ENSMUSG00000030270,ENSMUSG00000048482,ENSMUSG00000090877,ENSMUSG00000017417,ENSMUSG00000050711,ENSMUSG00000024608,ENSMUSG00000006024,ENSMUSG00000027834,ENSMUSG00000024256,ENSMUSG00000026667,ENSMUSG00000028184,ENSMUSG00000034765,ENSMUSG00000019997,ENSMUSG00000022212,ENSMUSG00000055044,ENSMUSG00000029335,ENSMUSG00000024427,ENSMUSG00000037742,ENSMUSG00000028785,ENSMUSG00000059361,…
			GO:BP	response to stimulus	GO:0050896	4.04625e-05	4.39295	5702	867	437	14072	ENSMUSG00000015944,ENSMUSG00000030376,ENSMUSG00000037428,ENSMUSG00000028278,ENSMUSG00000042804,ENSMUSG00000028698,ENSMUSG00000048482,ENSMUSG00000090877,ENSMUSG00000050711,ENSMUSG00000038642,ENSMUSG00000061132,ENSMUSG00000042724,ENSMUSG00000024256,ENSMUSG00000029151,ENSMUSG00000069516,ENSMUSG00000028184,ENSMUSG00000049649,ENSMUSG00000034765,ENSMUSG00000019997,ENSMUSG00000022212,ENSMUSG00000025986,…
			GO:BP	cell adhesion	GO:0007155	8.24957e-05	4.08357	1033	867	112	14072	ENSMUSG00000027834,ENSMUSG00000019997,ENSMUSG00000103897,ENSMUSG00000024427,ENSMUSG00000026315,ENSMUSG00000022665,ENSMUSG00000028581,ENSMUSG00000032440,ENSMUSG00000001930,ENSMUSG00000023175,ENSMUSG00000061731,ENSMUSG00000051504,ENSMUSG00000026814,ENSMUSG00000038007,ENSMUSG00000030123,ENSMUSG00000061353,ENSMUSG00000033788,ENSMUSG00000026725,ENSMUSG00000020717,ENSMUSG00000041417,ENSMUSG00000052336,…
			GO:BP	signaling	GO:0023052	8.52632e-05	4.06924	4077	867	330	14072	ENSMUSG00000015944,ENSMUSG00000030376,ENSMUSG00000037428,ENSMUSG00000028278,ENSMUSG00000042804,ENSMUSG00000028698,ENSMUSG00000048482,ENSMUSG00000050711,ENSMUSG00000061132,ENSMUSG00000035621,ENSMUSG00000042724,ENSMUSG00000006024,ENSMUSG00000024256,ENSMUSG00000028184,ENSMUSG00000049649,ENSMUSG00000026103,ENSMUSG00000034765,ENSMUSG00000019997,ENSMUSG00000025986,ENSMUSG00000004366,ENSMUSG00000032009,…
			GO:BP	biological adhesion	GO:0022610	0.000128813	3.89004	1041	867	112	14072	ENSMUSG00000027834,ENSMUSG00000019997,ENSMUSG00000103897,ENSMUSG00000024427,ENSMUSG00000026315,ENSMUSG00000022665,ENSMUSG00000028581,ENSMUSG00000032440,ENSMUSG00000001930,ENSMUSG00000023175,ENSMUSG00000061731,ENSMUSG00000051504,ENSMUSG00000026814,ENSMUSG00000038007,ENSMUSG00000030123,ENSMUSG00000061353,ENSMUSG00000033788,ENSMUSG00000026725,ENSMUSG00000020717,ENSMUSG00000041417,ENSMUSG00000052336,…
			GO:MF	ubiquitin ligase inhibitor activity	GO:1990948	0.000164708	3.78328	7	867	7	14072	ENSMUSG00000059291,ENSMUSG00000063457,ENSMUSG00000061477,ENSMUSG00000041841,ENSMUSG00000028234,ENSMUSG00000071415,ENSMUSG00000058558
			GO:BP	regulation of locomotion	GO:0040012	0.000226565	3.64481	806	867	92	14072	ENSMUSG00000050711,ENSMUSG00000026479,ENSMUSG00000004366,ENSMUSG00000029648,ENSMUSG00000052684,ENSMUSG00000031971,ENSMUSG00000032440,ENSMUSG00000023175,ENSMUSG00000032487,ENSMUSG00000034845,ENSMUSG00000026814,ENSMUSG00000030123,ENSMUSG00000018593,ENSMUSG00000061353,ENSMUSG00000006476,ENSMUSG00000004044,ENSMUSG00000033788,ENSMUSG00000020717,ENSMUSG00000000532,ENSMUSG00000041417,ENSMUSG00000052336,…
			GO:BP	cell communication	GO:0007154	0.000251602	3.59929	4129	867	331	14072	ENSMUSG00000015944,ENSMUSG00000030376,ENSMUSG00000037428,ENSMUSG00000028278,ENSMUSG00000042804,ENSMUSG00000028698,ENSMUSG00000048482,ENSMUSG00000050711,ENSMUSG00000061132,ENSMUSG00000035621,ENSMUSG00000042724,ENSMUSG00000006024,ENSMUSG00000024256,ENSMUSG00000028184,ENSMUSG00000049649,ENSMUSG00000026103,ENSMUSG00000034765,ENSMUSG00000019997,ENSMUSG00000025986,ENSMUSG00000004366,ENSMUSG00000032009,…
			GO:CC	ribonucleoprotein complex	GO:1990904	0.000259756	3.58543	643	867	78	14072	ENSMUSG00000090877,ENSMUSG00000024608,ENSMUSG00000090733,ENSMUSG00000067288,ENSMUSG00000060036,ENSMUSG00000008682,ENSMUSG00000028081,ENSMUSG00000032399,ENSMUSG00000045128,ENSMUSG00000003970,ENSMUSG00000058600,ENSMUSG00000059291,ENSMUSG00000057841,ENSMUSG00000020460,ENSMUSG00000058546,ENSMUSG00000039001,ENSMUSG00000063457,ENSMUSG00000012848,ENSMUSG00000009927,ENSMUSG00000038274,ENSMUSG00000025794,…
			GO:CC	postsynapse	GO:0098794	0.000267799	3.57219	690	867	82	14072	ENSMUSG00000030376,ENSMUSG00000048482,ENSMUSG00000058655,ENSMUSG00000024608,ENSMUSG00000006024,ENSMUSG00000028184,ENSMUSG00000090733,ENSMUSG00000028785,ENSMUSG00000032399,ENSMUSG00000045128,ENSMUSG00000003970,ENSMUSG00000000632,ENSMUSG00000058600,ENSMUSG00000022055,ENSMUSG00000019906,ENSMUSG00000009394,ENSMUSG00000009927,ENSMUSG00000032827,ENSMUSG00000006476,ENSMUSG00000025794,ENSMUSG00000008668,…
			GO:BP	regulation of cell communication	GO:0010646	0.000278701	3.55486	2535	867	222	14072	ENSMUSG00000015944,ENSMUSG00000030376,ENSMUSG00000037428,ENSMUSG00000028278,ENSMUSG00000048482,ENSMUSG00000050711,ENSMUSG00000035621,ENSMUSG00000024256,ENSMUSG00000049649,ENSMUSG00000034765,ENSMUSG00000019997,ENSMUSG00000025986,ENSMUSG00000032009,ENSMUSG00000029335,ENSMUSG00000024427,ENSMUSG00000020108,ENSMUSG00000029648,ENSMUSG00000063524,ENSMUSG00000030956,ENSMUSG00000022419,ENSMUSG00000052684,…
			KEGG	Antigen processing and presentation	KEGG:04612	0.000306734	3.51324	46	867	13	14072	ENSMUSG00000090877,ENSMUSG00000038642,ENSMUSG00000061232,ENSMUSG00000060586,ENSMUSG00000073421,ENSMUSG00000021270,ENSMUSG00000091971,ENSMUSG00000060802,ENSMUSG00000005774,ENSMUSG00000015656,ENSMUSG00000073409,ENSMUSG00000021190,ENSMUSG00000059970
			GO:BP	regulation of signaling	GO:0023051	0.000367954	3.43421	2543	867	222	14072	ENSMUSG00000015944,ENSMUSG00000030376,ENSMUSG00000037428,ENSMUSG00000028278,ENSMUSG00000048482,ENSMUSG00000050711,ENSMUSG00000035621,ENSMUSG00000024256,ENSMUSG00000049649,ENSMUSG00000034765,ENSMUSG00000019997,ENSMUSG00000025986,ENSMUSG00000032009,ENSMUSG00000029335,ENSMUSG00000024427,ENSMUSG00000020108,ENSMUSG00000029648,ENSMUSG00000063524,ENSMUSG00000030956,ENSMUSG00000022419,ENSMUSG00000052684,…
			KEGG	Staphylococcus aureus infection	KEGG:05150	0.000548301	3.26098	23	867	9	14072	ENSMUSG00000060586,ENSMUSG00000036887,ENSMUSG00000073421,ENSMUSG00000059498,ENSMUSG00000055172,ENSMUSG00000026656,ENSMUSG00000036896,ENSMUSG00000026365,ENSMUSG00000036905
			GO:BP	anatomical structure formation involved in morphogenesis	GO:0048646	0.000567557	3.24599	882	867	97	14072	ENSMUSG00000017417,ENSMUSG00000050711,ENSMUSG00000034765,ENSMUSG00000019997,ENSMUSG00000029648,ENSMUSG00000052684,ENSMUSG00000039116,ENSMUSG00000019880,ENSMUSG00000032440,ENSMUSG00000023175,ENSMUSG00000032487,ENSMUSG00000061731,ENSMUSG00000026814,ENSMUSG00000030123,ENSMUSG00000031790,ENSMUSG00000018593,ENSMUSG00000061353,ENSMUSG00000061477,ENSMUSG00000029761,ENSMUSG00000033788,ENSMUSG00000020717,…
			GO:BP	angiogenesis	GO:0001525	0.000805451	3.09396	422	867	57	14072	ENSMUSG00000017417,ENSMUSG00000050711,ENSMUSG00000019997,ENSMUSG00000029648,ENSMUSG00000052684,ENSMUSG00000019880,ENSMUSG00000032440,ENSMUSG00000023175,ENSMUSG00000032487,ENSMUSG00000026814,ENSMUSG00000030123,ENSMUSG00000018593,ENSMUSG00000061353,ENSMUSG00000029761,ENSMUSG00000033788,ENSMUSG00000020717,ENSMUSG00000052336,ENSMUSG00000032633,ENSMUSG00000031502,ENSMUSG00000021701,ENSMUSG00000020154,…
			GO:BP	regulation of cellular component movement	GO:0051270	0.000847428	3.0719	840	867	93	14072	ENSMUSG00000026479,ENSMUSG00000004366,ENSMUSG00000029648,ENSMUSG00000052684,ENSMUSG00000031971,ENSMUSG00000032440,ENSMUSG00000023175,ENSMUSG00000032487,ENSMUSG00000034845,ENSMUSG00000026814,ENSMUSG00000030123,ENSMUSG00000018593,ENSMUSG00000061353,ENSMUSG00000006476,ENSMUSG00000004044,ENSMUSG00000033788,ENSMUSG00000020717,ENSMUSG00000000532,ENSMUSG00000041417,ENSMUSG00000052336,ENSMUSG00000031523,…
			GO:BP	regulation of cell motility	GO:2000145	0.00106154	2.97407	771	867	87	14072	ENSMUSG00000026479,ENSMUSG00000004366,ENSMUSG00000029648,ENSMUSG00000052684,ENSMUSG00000031971,ENSMUSG00000032440,ENSMUSG00000023175,ENSMUSG00000032487,ENSMUSG00000034845,ENSMUSG00000026814,ENSMUSG00000030123,ENSMUSG00000018593,ENSMUSG00000061353,ENSMUSG00000006476,ENSMUSG00000004044,ENSMUSG00000033788,ENSMUSG00000020717,ENSMUSG00000000532,ENSMUSG00000041417,ENSMUSG00000052336,ENSMUSG00000031523,…
			GO:BP	animal organ development	GO:0048513	0.0011829	2.92705	2549	867	220	14072	ENSMUSG00000037428,ENSMUSG00000048482,ENSMUSG00000017417,ENSMUSG00000024608,ENSMUSG00000006024,ENSMUSG00000024256,ENSMUSG00000028184,ENSMUSG00000019997,ENSMUSG00000055044,ENSMUSG00000029335,ENSMUSG00000024427,ENSMUSG00000028785,ENSMUSG00000037447,ENSMUSG00000020108,ENSMUSG00000013089,ENSMUSG00000008682,ENSMUSG00000042599,ENSMUSG00000029648,ENSMUSG00000061232,ENSMUSG00000052684,ENSMUSG00000039116,…
			GO:BP	organonitrogen compound biosynthetic process	GO:1901566	0.00123193	2.90941	1329	867	131	14072	ENSMUSG00000058655,ENSMUSG00000024608,ENSMUSG00000026667,ENSMUSG00000026103,ENSMUSG00000090733,ENSMUSG00000037742,ENSMUSG00000028785,ENSMUSG00000067288,ENSMUSG00000060036,ENSMUSG00000008682,ENSMUSG00000063524,ENSMUSG00000028081,ENSMUSG00000032399,ENSMUSG00000045128,ENSMUSG00000003970,ENSMUSG00000058600,ENSMUSG00000041453,ENSMUSG00000031837,ENSMUSG00000059291,ENSMUSG00000035722,ENSMUSG00000061731,…
			GO:MF	ubiquitin-protein transferase inhibitor activity	GO:0055105	0.00124717	2.90407	8	867	7	14072	ENSMUSG00000059291,ENSMUSG00000063457,ENSMUSG00000061477,ENSMUSG00000041841,ENSMUSG00000028234,ENSMUSG00000071415,ENSMUSG00000058558
			GO:BP	response to chemical	GO:0042221	0.00200151	2.69864	2925	867	245	14072	ENSMUSG00000015944,ENSMUSG00000037428,ENSMUSG00000028278,ENSMUSG00000028698,ENSMUSG00000048482,ENSMUSG00000090877,ENSMUSG00000050711,ENSMUSG00000038642,ENSMUSG00000024256,ENSMUSG00000029151,ENSMUSG00000019997,ENSMUSG00000022212,ENSMUSG00000004366,ENSMUSG00000032009,ENSMUSG00000024427,ENSMUSG00000037742,ENSMUSG00000028680,ENSMUSG00000028785,ENSMUSG00000060036,ENSMUSG00000037447,ENSMUSG00000020108,…
			GO:MF	ubiquitin-protein transferase regulator activity	GO:0055106	0.00207754	2.68245	19	867	10	14072	ENSMUSG00000059291,ENSMUSG00000063457,ENSMUSG00000061477,ENSMUSG00000041841,ENSMUSG00000028234,ENSMUSG00000071415,ENSMUSG00000058558,ENSMUSG00000025578,ENSMUSG00000032501,ENSMUSG00000020601
			KEGG	Complement and coagulation cascades	KEGG:04610	0.00226072	2.64575	33	867	10	14072	ENSMUSG00000001930,ENSMUSG00000036887,ENSMUSG00000031538,ENSMUSG00000017344,ENSMUSG00000022037,ENSMUSG00000055172,ENSMUSG00000036896,ENSMUSG00000026365,ENSMUSG00000022912,ENSMUSG00000036905
			GO:BP	cell development	GO:0048468	0.00303823	2.51738	1752	867	161	14072	ENSMUSG00000030270,ENSMUSG00000048482,ENSMUSG00000027834,ENSMUSG00000024256,ENSMUSG00000026667,ENSMUSG00000022212,ENSMUSG00000024427,ENSMUSG00000037742,ENSMUSG00000013089,ENSMUSG00000061232,ENSMUSG00000032399,ENSMUSG00000025221,ENSMUSG00000052684,ENSMUSG00000039116,ENSMUSG00000042406,ENSMUSG00000000632,ENSMUSG00000032440,ENSMUSG00000023175,ENSMUSG00000035486,ENSMUSG00000061731,ENSMUSG00000026814,…
			KEGG	Small cell lung cancer	KEGG:05222	0.00343762	2.46374	81	867	16	14072	ENSMUSG00000028698,ENSMUSG00000026479,ENSMUSG00000032487,ENSMUSG00000041417,ENSMUSG00000015312,ENSMUSG00000031502,ENSMUSG00000039936,ENSMUSG00000004056,ENSMUSG00000070348,ENSMUSG00000024421,ENSMUSG00000001507,ENSMUSG00000013663,ENSMUSG00000025809,ENSMUSG00000021453,ENSMUSG00000027111,ENSMUSG00000015843
			GO:BP	intracellular signal transduction	GO:0035556	0.003916	2.40716	1979	867	177	14072	ENSMUSG00000015944,ENSMUSG00000030376,ENSMUSG00000028278,ENSMUSG00000050711,ENSMUSG00000061132,ENSMUSG00000042724,ENSMUSG00000024256,ENSMUSG00000049649,ENSMUSG00000034765,ENSMUSG00000019997,ENSMUSG00000032009,ENSMUSG00000024427,ENSMUSG00000028785,ENSMUSG00000020108,ENSMUSG00000029648,ENSMUSG00000063524,ENSMUSG00000022419,ENSMUSG00000052684,ENSMUSG00000039116,ENSMUSG00000042406,ENSMUSG00000000632,…
			GO:BP	nervous system development	GO:0007399	0.00396225	2.40206	2021	867	180	14072	ENSMUSG00000030270,ENSMUSG00000048482,ENSMUSG00000090877,ENSMUSG00000017417,ENSMUSG00000006024,ENSMUSG00000027834,ENSMUSG00000024256,ENSMUSG00000026667,ENSMUSG00000028184,ENSMUSG00000022212,ENSMUSG00000037742,ENSMUSG00000028785,ENSMUSG00000059361,ENSMUSG00000020108,ENSMUSG00000013089,ENSMUSG00000042599,ENSMUSG00000061232,ENSMUSG00000032399,ENSMUSG00000025221,ENSMUSG00000052684,ENSMUSG00000039116,…
			GO:BP	behavior	GO:0007610	0.00427669	2.36889	556	867	67	14072	ENSMUSG00000030376,ENSMUSG00000048482,ENSMUSG00000024256,ENSMUSG00000026103,ENSMUSG00000013089,ENSMUSG00000052684,ENSMUSG00000000632,ENSMUSG00000035722,ENSMUSG00000032487,ENSMUSG00000061731,ENSMUSG00000047773,ENSMUSG00000064373,ENSMUSG00000032902,ENSMUSG00000044288,ENSMUSG00000061353,ENSMUSG00000021250,ENSMUSG00000024261,ENSMUSG00000039474,ENSMUSG00000040907,ENSMUSG00000052336,ENSMUSG00000036273,…
			KEGG	KEGG root term	KEGG:00000	0.00454031	2.34291	5455	867	392	14072	ENSMUSG00000015944,ENSMUSG00000030376,ENSMUSG00000028278,ENSMUSG00000028698,ENSMUSG00000048482,ENSMUSG00000090877,ENSMUSG00000038642,ENSMUSG00000061132,ENSMUSG00000026479,ENSMUSG00000058655,ENSMUSG00000024608,ENSMUSG00000006024,ENSMUSG00000024256,ENSMUSG00000069516,ENSMUSG00000024248,ENSMUSG00000026103,ENSMUSG00000034765,ENSMUSG00000019997,ENSMUSG00000025986,ENSMUSG00000004366,ENSMUSG00000032009,…
			GO:BP	anatomical structure morphogenesis	GO:0009653	0.00476337	2.32209	2082	867	184	14072	ENSMUSG00000030270,ENSMUSG00000048482,ENSMUSG00000017417,ENSMUSG00000050711,ENSMUSG00000034765,ENSMUSG00000019997,ENSMUSG00000022212,ENSMUSG00000024427,ENSMUSG00000013089,ENSMUSG00000029648,ENSMUSG00000032399,ENSMUSG00000052684,ENSMUSG00000039116,ENSMUSG00000042406,ENSMUSG00000019880,ENSMUSG00000032440,ENSMUSG00000023175,ENSMUSG00000032487,ENSMUSG00000061731,ENSMUSG00000026814,ENSMUSG00000022055,…
			REAC	Regulation of Complement cascade	REAC:R-MMU-977606	0.00542548	2.26556	15	867	7	14072	ENSMUSG00000036887,ENSMUSG00000017344,ENSMUSG00000022037,ENSMUSG00000055172,ENSMUSG00000036896,ENSMUSG00000026365,ENSMUSG00000036905
			GO:BP	regulation of cell migration	GO:0030334	0.00546553	2.26237	738	867	82	14072	ENSMUSG00000026479,ENSMUSG00000004366,ENSMUSG00000029648,ENSMUSG00000052684,ENSMUSG00000032440,ENSMUSG00000023175,ENSMUSG00000032487,ENSMUSG00000034845,ENSMUSG00000026814,ENSMUSG00000030123,ENSMUSG00000018593,ENSMUSG00000061353,ENSMUSG00000006476,ENSMUSG00000033788,ENSMUSG00000020717,ENSMUSG00000000532,ENSMUSG00000041417,ENSMUSG00000052336,ENSMUSG00000031523,ENSMUSG00000048756,ENSMUSG00000032633,…
			REAC	Classical antibody-mediated complement activation	REAC:R-MMU-173623	0.00568104	2.24557	4	867	4	14072	ENSMUSG00000036887,ENSMUSG00000055172,ENSMUSG00000036896,ENSMUSG00000036905
			GO:BP	response to endogenous stimulus	GO:0009719	0.0061903	2.20829	1221	867	120	14072	ENSMUSG00000015944,ENSMUSG00000037428,ENSMUSG00000028278,ENSMUSG00000028698,ENSMUSG00000048482,ENSMUSG00000038642,ENSMUSG00000024256,ENSMUSG00000019997,ENSMUSG00000004366,ENSMUSG00000032009,ENSMUSG00000024427,ENSMUSG00000037742,ENSMUSG00000037447,ENSMUSG00000020108,ENSMUSG00000052684,ENSMUSG00000042406,ENSMUSG00000032440,ENSMUSG00000023175,ENSMUSG00000032487,ENSMUSG00000061731,ENSMUSG00000057841,…
			GO:BP	negative regulation of biological process	GO:0048519	0.0068704	2.16302	4068	867	319	14072	ENSMUSG00000015944,ENSMUSG00000037843,ENSMUSG00000038178,ENSMUSG00000048482,ENSMUSG00000090877,ENSMUSG00000050711,ENSMUSG00000035621,ENSMUSG00000024608,ENSMUSG00000027834,ENSMUSG00000024256,ENSMUSG00000034765,ENSMUSG00000019997,ENSMUSG00000024736,ENSMUSG00000025986,ENSMUSG00000032009,ENSMUSG00000024427,ENSMUSG00000063889,ENSMUSG00000037742,ENSMUSG00000028680,ENSMUSG00000028785,ENSMUSG00000026315,…
			KEGG	Carbohydrate digestion and absorption	KEGG:04973	0.00864933	2.06302	31	867	9	14072	ENSMUSG00000028698,ENSMUSG00000032412,ENSMUSG00000040907,ENSMUSG00000041417,ENSMUSG00000039936,ENSMUSG00000026576,ENSMUSG00000004056,ENSMUSG00000026354,ENSMUSG00000015968
			GO:MF	protein binding	GO:0005515	0.00992182	2.00341	7577	867	539	14072	ENSMUSG00000015944,ENSMUSG00000030376,ENSMUSG00000037428,ENSMUSG00000028278,ENSMUSG00000028698,ENSMUSG00000048482,ENSMUSG00000090877,ENSMUSG00000017417,ENSMUSG00000050711,ENSMUSG00000038642,ENSMUSG00000061132,ENSMUSG00000035621,ENSMUSG00000042724,ENSMUSG00000006024,ENSMUSG00000022237,ENSMUSG00000024256,ENSMUSG00000069516,ENSMUSG00000026667,ENSMUSG00000028184,ENSMUSG00000026103,ENSMUSG00000019997,…
			KEGG	Calcium signaling pathway	KEGG:04020	0.0102338	1.98996	177	867	25	14072	ENSMUSG00000030376,ENSMUSG00000029648,ENSMUSG00000027335,ENSMUSG00000057342,ENSMUSG00000059173,ENSMUSG00000005580,ENSMUSG00000026463,ENSMUSG00000031659,ENSMUSG00000020866,ENSMUSG00000062960,ENSMUSG00000059456,ENSMUSG00000030987,ENSMUSG00000053819,ENSMUSG00000035283,ENSMUSG00000038128,ENSMUSG00000020788,ENSMUSG00000028978,ENSMUSG00000041380,ENSMUSG00000024112,ENSMUSG00000053004,ENSMUSG00000039747,…
			KEGG	FoxO signaling pathway	KEGG:04068	0.0118836	1.92505	108	867	18	14072	ENSMUSG00000028698,ENSMUSG00000028680,ENSMUSG00000032440,ENSMUSG00000037111,ENSMUSG00000041417,ENSMUSG00000048756,ENSMUSG00000015312,ENSMUSG00000021701,ENSMUSG00000039936,ENSMUSG00000004056,ENSMUSG00000027381,ENSMUSG00000022508,ENSMUSG00000032402,ENSMUSG00000070348,ENSMUSG00000017376,ENSMUSG00000013663,ENSMUSG00000021453,ENSMUSG00000055148
			KEGG	Longevity regulating pathway - multiple species	KEGG:04213	0.012435	1.90535	55	867	12	14072	ENSMUSG00000028698,ENSMUSG00000090877,ENSMUSG00000041417,ENSMUSG00000048756,ENSMUSG00000091971,ENSMUSG00000039936,ENSMUSG00000005580,ENSMUSG00000004056,ENSMUSG00000031659,ENSMUSG00000032060,ENSMUSG00000015656,ENSMUSG00000059970
			GO:BP	cellular macromolecule biosynthetic process	GO:0034645	0.0128669	1.89053	1264	867	122	14072	ENSMUSG00000058655,ENSMUSG00000024608,ENSMUSG00000026667,ENSMUSG00000019997,ENSMUSG00000090733,ENSMUSG00000037742,ENSMUSG00000067288,ENSMUSG00000060036,ENSMUSG00000008682,ENSMUSG00000028081,ENSMUSG00000032399,ENSMUSG00000045128,ENSMUSG00000003970,ENSMUSG00000052684,ENSMUSG00000058600,ENSMUSG00000041453,ENSMUSG00000031837,ENSMUSG00000059291,ENSMUSG00000035722,ENSMUSG00000061731,ENSMUSG00000057841,…
			GO:CC	integral component of plasma membrane	GO:0005887	0.0138291	1.8592	866	867	91	14072	ENSMUSG00000030376,ENSMUSG00000019894,ENSMUSG00000028184,ENSMUSG00000025986,ENSMUSG00000029648,ENSMUSG00000025221,ENSMUSG00000039116,ENSMUSG00000028581,ENSMUSG00000032440,ENSMUSG00000034810,ENSMUSG00000023175,ENSMUSG00000089774,ENSMUSG00000034402,ENSMUSG00000032412,ENSMUSG00000030123,ENSMUSG00000032902,ENSMUSG00000044288,ENSMUSG00000031790,ENSMUSG00000058254,ENSMUSG00000020717,ENSMUSG00000000532,…
			WP	Monoamine GPCRs	WP:WP570	0.0139064	1.85679	22	867	7	14072	ENSMUSG00000027335,ENSMUSG00000040495,ENSMUSG00000035283,ENSMUSG00000045318,ENSMUSG00000041380,ENSMUSG00000053004,ENSMUSG00000046159
			GO:BP	cellular response to chemical stimulus	GO:0070887	0.0144865	1.83904	2256	867	194	14072	ENSMUSG00000015944,ENSMUSG00000028278,ENSMUSG00000028698,ENSMUSG00000048482,ENSMUSG00000090877,ENSMUSG00000050711,ENSMUSG00000038642,ENSMUSG00000024256,ENSMUSG00000019997,ENSMUSG00000022212,ENSMUSG00000032009,ENSMUSG00000024427,ENSMUSG00000037742,ENSMUSG00000028680,ENSMUSG00000028785,ENSMUSG00000060036,ENSMUSG00000037447,ENSMUSG00000020108,ENSMUSG00000013089,ENSMUSG00000029648,ENSMUSG00000063524,…
			REAC	Complement cascade	REAC:R-MMU-166658	0.0147017	1.83263	17	867	7	14072	ENSMUSG00000036887,ENSMUSG00000017344,ENSMUSG00000022037,ENSMUSG00000055172,ENSMUSG00000036896,ENSMUSG00000026365,ENSMUSG00000036905
			GO:BP	metal ion transport	GO:0030001	0.0156942	1.80426	635	867	72	14072	ENSMUSG00000030376,ENSMUSG00000019894,ENSMUSG00000024256,ENSMUSG00000029151,ENSMUSG00000019997,ENSMUSG00000025986,ENSMUSG00000028785,ENSMUSG00000025221,ENSMUSG00000042406,ENSMUSG00000034810,ENSMUSG00000032487,ENSMUSG00000089774,ENSMUSG00000034402,ENSMUSG00000032412,ENSMUSG00000031880,ENSMUSG00000061353,ENSMUSG00000039166,ENSMUSG00000033788,ENSMUSG00000057342,ENSMUSG00000039474,ENSMUSG00000040907,…
			GO:BP	negative regulation of ubiquitin protein ligase activity	GO:1904667	0.0167617	1.77568	10	867	7	14072	ENSMUSG00000059291,ENSMUSG00000063457,ENSMUSG00000061477,ENSMUSG00000041841,ENSMUSG00000028234,ENSMUSG00000071415,ENSMUSG00000058558
			GO:BP	cellular response to stimulus	GO:0051716	0.0173783	1.75999	4873	867	369	14072	ENSMUSG00000015944,ENSMUSG00000030376,ENSMUSG00000037428,ENSMUSG00000028278,ENSMUSG00000042804,ENSMUSG00000028698,ENSMUSG00000048482,ENSMUSG00000090877,ENSMUSG00000050711,ENSMUSG00000038642,ENSMUSG00000061132,ENSMUSG00000042724,ENSMUSG00000024256,ENSMUSG00000028184,ENSMUSG00000049649,ENSMUSG00000034765,ENSMUSG00000019997,ENSMUSG00000022212,ENSMUSG00000025986,ENSMUSG00000004366,ENSMUSG00000032009,…
			KEGG	MAPK signaling pathway	KEGG:04010	0.0187679	1.72658	250	867	31	14072	ENSMUSG00000048482,ENSMUSG00000090877,ENSMUSG00000034765,ENSMUSG00000029648,ENSMUSG00000052684,ENSMUSG00000042406,ENSMUSG00000032440,ENSMUSG00000021250,ENSMUSG00000015312,ENSMUSG00000024190,ENSMUSG00000050211,ENSMUSG00000091971,ENSMUSG00000021708,ENSMUSG00000023034,ENSMUSG00000031530,ENSMUSG00000004056,ENSMUSG00000020866,ENSMUSG00000062960,ENSMUSG00000019960,ENSMUSG00000024621,ENSMUSG00000017376,…
			GO:BP	chemical synaptic transmission	GO:0007268	0.0210465	1.67682	592	867	68	14072	ENSMUSG00000030376,ENSMUSG00000037428,ENSMUSG00000048482,ENSMUSG00000006024,ENSMUSG00000024256,ENSMUSG00000026103,ENSMUSG00000013089,ENSMUSG00000042406,ENSMUSG00000000632,ENSMUSG00000032487,ENSMUSG00000061731,ENSMUSG00000019906,ENSMUSG00000009394,ENSMUSG00000062542,ENSMUSG00000044288,ENSMUSG00000032827,ENSMUSG00000006476,ENSMUSG00000039166,ENSMUSG00000024261,ENSMUSG00000052336,ENSMUSG00000036273,…
			GO:BP	anterograde trans-synaptic signaling	GO:0098916	0.0210465	1.67682	592	867	68	14072	ENSMUSG00000030376,ENSMUSG00000037428,ENSMUSG00000048482,ENSMUSG00000006024,ENSMUSG00000024256,ENSMUSG00000026103,ENSMUSG00000013089,ENSMUSG00000042406,ENSMUSG00000000632,ENSMUSG00000032487,ENSMUSG00000061731,ENSMUSG00000019906,ENSMUSG00000009394,ENSMUSG00000062542,ENSMUSG00000044288,ENSMUSG00000032827,ENSMUSG00000006476,ENSMUSG00000039166,ENSMUSG00000024261,ENSMUSG00000052336,ENSMUSG00000036273,…
			GO:BP	regulation of molecular function	GO:0065009	0.0217822	1.6619	2283	867	195	14072	ENSMUSG00000030376,ENSMUSG00000028698,ENSMUSG00000048482,ENSMUSG00000090877,ENSMUSG00000038642,ENSMUSG00000035621,ENSMUSG00000006024,ENSMUSG00000027834,ENSMUSG00000024256,ENSMUSG00000019997,ENSMUSG00000025986,ENSMUSG00000024427,ENSMUSG00000037742,ENSMUSG00000028785,ENSMUSG00000026315,ENSMUSG00000029648,ENSMUSG00000063524,ENSMUSG00000036644,ENSMUSG00000022419,ENSMUSG00000052684,ENSMUSG00000021091,…
			GO:BP	negative regulation of cellular process	GO:0048523	0.0236238	1.62665	3738	867	294	14072	ENSMUSG00000015944,ENSMUSG00000037843,ENSMUSG00000038178,ENSMUSG00000048482,ENSMUSG00000090877,ENSMUSG00000050711,ENSMUSG00000035621,ENSMUSG00000024608,ENSMUSG00000027834,ENSMUSG00000024256,ENSMUSG00000034765,ENSMUSG00000019997,ENSMUSG00000024736,ENSMUSG00000025986,ENSMUSG00000032009,ENSMUSG00000024427,ENSMUSG00000063889,ENSMUSG00000037742,ENSMUSG00000028680,ENSMUSG00000028785,ENSMUSG00000026315,…
			KEGG	cAMP signaling pathway	KEGG:04024	0.0236438	1.62628	165	867	23	14072	ENSMUSG00000028698,ENSMUSG00000048482,ENSMUSG00000024256,ENSMUSG00000004366,ENSMUSG00000052684,ENSMUSG00000032412,ENSMUSG00000021250,ENSMUSG00000040907,ENSMUSG00000041417,ENSMUSG00000039936,ENSMUSG00000005580,ENSMUSG00000023868,ENSMUSG00000026576,ENSMUSG00000004056,ENSMUSG00000026463,ENSMUSG00000031659,ENSMUSG00000053819,ENSMUSG00000035283,ENSMUSG00000038128,ENSMUSG00000020788,ENSMUSG00000061718,…
			GO:BP	response to organic substance	GO:0010033	0.0237595	1.62416	2300	867	196	14072	ENSMUSG00000015944,ENSMUSG00000037428,ENSMUSG00000028278,ENSMUSG00000028698,ENSMUSG00000048482,ENSMUSG00000090877,ENSMUSG00000038642,ENSMUSG00000024256,ENSMUSG00000019997,ENSMUSG00000004366,ENSMUSG00000032009,ENSMUSG00000024427,ENSMUSG00000037742,ENSMUSG00000028785,ENSMUSG00000060036,ENSMUSG00000037447,ENSMUSG00000020108,ENSMUSG00000029648,ENSMUSG00000063524,ENSMUSG00000052684,ENSMUSG00000042406,…
			GO:BP	response to external stimulus	GO:0009605	0.0256974	1.59011	1755	867	157	14072	ENSMUSG00000037428,ENSMUSG00000028278,ENSMUSG00000048482,ENSMUSG00000050711,ENSMUSG00000038642,ENSMUSG00000024256,ENSMUSG00000069516,ENSMUSG00000028184,ENSMUSG00000032009,ENSMUSG00000022665,ENSMUSG00000037447,ENSMUSG00000020108,ENSMUSG00000029648,ENSMUSG00000035686,ENSMUSG00000061232,ENSMUSG00000052684,ENSMUSG00000042406,ENSMUSG00000007682,ENSMUSG00000058600,ENSMUSG00000032440,ENSMUSG00000034810,…
			REAC	Creation of C4 and C2 activators	REAC:R-MMU-166786	0.0270112	1.56846	5	867	4	14072	ENSMUSG00000036887,ENSMUSG00000055172,ENSMUSG00000036896,ENSMUSG00000036905
			KEGG	Adrenergic signaling in cardiomyocytes	KEGG:04261	0.027035	1.56807	125	867	19	14072	ENSMUSG00000030376,ENSMUSG00000063889,ENSMUSG00000027335,ENSMUSG00000042406,ENSMUSG00000034810,ENSMUSG00000032412,ENSMUSG00000040907,ENSMUSG00000005580,ENSMUSG00000026576,ENSMUSG00000004056,ENSMUSG00000026463,ENSMUSG00000031659,ENSMUSG00000032058,ENSMUSG00000053819,ENSMUSG00000035283,ENSMUSG00000022490,ENSMUSG00000020788,ENSMUSG00000032366,ENSMUSG00000015968
			KEGG	Aldosterone synthesis and secretion	KEGG:04925	0.0270855	1.56726	77	867	14	14072	ENSMUSG00000042406,ENSMUSG00000032412,ENSMUSG00000040907,ENSMUSG00000023034,ENSMUSG00000005580,ENSMUSG00000026576,ENSMUSG00000026463,ENSMUSG00000031659,ENSMUSG00000020866,ENSMUSG00000053819,ENSMUSG00000038128,ENSMUSG00000024112,ENSMUSG00000015968,ENSMUSG00000026826
			GO:BP	cellular response to organic substance	GO:0071310	0.0272348	1.56488	1812	867	161	14072	ENSMUSG00000015944,ENSMUSG00000028278,ENSMUSG00000028698,ENSMUSG00000048482,ENSMUSG00000090877,ENSMUSG00000038642,ENSMUSG00000024256,ENSMUSG00000019997,ENSMUSG00000032009,ENSMUSG00000024427,ENSMUSG00000037742,ENSMUSG00000060036,ENSMUSG00000037447,ENSMUSG00000020108,ENSMUSG00000029648,ENSMUSG00000063524,ENSMUSG00000052684,ENSMUSG00000042406,ENSMUSG00000028581,ENSMUSG00000032440,ENSMUSG00000035722,…
			GO:BP	blood vessel morphogenesis	GO:0048514	0.0273753	1.56264	502	867	60	14072	ENSMUSG00000017417,ENSMUSG00000050711,ENSMUSG00000019997,ENSMUSG00000029648,ENSMUSG00000052684,ENSMUSG00000019880,ENSMUSG00000032440,ENSMUSG00000023175,ENSMUSG00000032487,ENSMUSG00000026814,ENSMUSG00000030123,ENSMUSG00000018593,ENSMUSG00000061353,ENSMUSG00000029761,ENSMUSG00000033788,ENSMUSG00000020717,ENSMUSG00000052336,ENSMUSG00000032633,ENSMUSG00000031502,ENSMUSG00000021701,ENSMUSG00000020154,…
			GO:BP	cellular response to endogenous stimulus	GO:0071495	0.0275793	1.55942	1033	867	103	14072	ENSMUSG00000015944,ENSMUSG00000028278,ENSMUSG00000028698,ENSMUSG00000048482,ENSMUSG00000038642,ENSMUSG00000024256,ENSMUSG00000019997,ENSMUSG00000032009,ENSMUSG00000024427,ENSMUSG00000037742,ENSMUSG00000037447,ENSMUSG00000020108,ENSMUSG00000052684,ENSMUSG00000042406,ENSMUSG00000032440,ENSMUSG00000032487,ENSMUSG00000061731,ENSMUSG00000057841,ENSMUSG00000026814,ENSMUSG00000037664,ENSMUSG00000028893,…
			KEGG	Salivary secretion	KEGG:04970	0.0298539	1.525	60	867	12	14072	ENSMUSG00000069516,ENSMUSG00000027335,ENSMUSG00000032412,ENSMUSG00000040907,ENSMUSG00000027447,ENSMUSG00000033910,ENSMUSG00000005580,ENSMUSG00000026576,ENSMUSG00000026463,ENSMUSG00000031659,ENSMUSG00000035283,ENSMUSG00000046159
			KEGG	PI3K-Akt signaling pathway	KEGG:04151	0.031862	1.49673	269	867	32	14072	ENSMUSG00000028698,ENSMUSG00000048482,ENSMUSG00000026479,ENSMUSG00000058655,ENSMUSG00000020108,ENSMUSG00000029648,ENSMUSG00000042406,ENSMUSG00000001930,ENSMUSG00000026725,ENSMUSG00000041417,ENSMUSG00000048756,ENSMUSG00000031502,ENSMUSG00000021270,ENSMUSG00000039936,ENSMUSG00000023034,ENSMUSG00000017344,ENSMUSG00000004056,ENSMUSG00000027381,ENSMUSG00000062960,ENSMUSG00000038612,ENSMUSG00000032058,…
			GO:BP	blood vessel development	GO:0001568	0.0321476	1.49285	575	867	66	14072	ENSMUSG00000017417,ENSMUSG00000050711,ENSMUSG00000019997,ENSMUSG00000029648,ENSMUSG00000052684,ENSMUSG00000019880,ENSMUSG00000032440,ENSMUSG00000023175,ENSMUSG00000032487,ENSMUSG00000026814,ENSMUSG00000030123,ENSMUSG00000018593,ENSMUSG00000061353,ENSMUSG00000029761,ENSMUSG00000033788,ENSMUSG00000057342,ENSMUSG00000020717,ENSMUSG00000052336,ENSMUSG00000032633,ENSMUSG00000031502,ENSMUSG00000021701,…
			GO:BP	trans-synaptic signaling	GO:0099537	0.0344674	1.46259	600	867	68	14072	ENSMUSG00000030376,ENSMUSG00000037428,ENSMUSG00000048482,ENSMUSG00000006024,ENSMUSG00000024256,ENSMUSG00000026103,ENSMUSG00000013089,ENSMUSG00000042406,ENSMUSG00000000632,ENSMUSG00000032487,ENSMUSG00000061731,ENSMUSG00000019906,ENSMUSG00000009394,ENSMUSG00000062542,ENSMUSG00000044288,ENSMUSG00000032827,ENSMUSG00000006476,ENSMUSG00000039166,ENSMUSG00000024261,ENSMUSG00000052336,ENSMUSG00000036273,…
			GO:BP	regulation of cell death	GO:0010941	0.0345473	1.46159	1301	867	123	14072	ENSMUSG00000037843,ENSMUSG00000048482,ENSMUSG00000090877,ENSMUSG00000050711,ENSMUSG00000042724,ENSMUSG00000024256,ENSMUSG00000019997,ENSMUSG00000024736,ENSMUSG00000025986,ENSMUSG00000037742,ENSMUSG00000028680,ENSMUSG00000020108,ENSMUSG00000008682,ENSMUSG00000063524,ENSMUSG00000028081,ENSMUSG00000022419,ENSMUSG00000052684,ENSMUSG00000042406,ENSMUSG00000028581,ENSMUSG00000059291,ENSMUSG00000035486,…
			GO:BP	circulatory system development	GO:0072359	0.0390105	1.40882	912	867	93	14072	ENSMUSG00000017417,ENSMUSG00000050711,ENSMUSG00000019997,ENSMUSG00000055044,ENSMUSG00000029648,ENSMUSG00000052684,ENSMUSG00000039116,ENSMUSG00000019880,ENSMUSG00000032440,ENSMUSG00000023175,ENSMUSG00000032487,ENSMUSG00000061731,ENSMUSG00000026814,ENSMUSG00000030123,ENSMUSG00000018593,ENSMUSG00000061353,ENSMUSG00000029761,ENSMUSG00000033788,ENSMUSG00000057342,ENSMUSG00000020717,ENSMUSG00000052336,…
			KEGG	Estrogen signaling pathway	KEGG:04915	0.0408926	1.38836	99	867	16	14072	ENSMUSG00000028698,ENSMUSG00000090877,ENSMUSG00000052684,ENSMUSG00000042406,ENSMUSG00000021250,ENSMUSG00000041417,ENSMUSG00000021270,ENSMUSG00000091971,ENSMUSG00000039936,ENSMUSG00000005580,ENSMUSG00000004056,ENSMUSG00000031659,ENSMUSG00000028978,ENSMUSG00000015656,ENSMUSG00000059970,ENSMUSG00000019768
			GO:BP	protein metabolic process	GO:0019538	0.0437592	1.35893	4157	867	320	14072	ENSMUSG00000030376,ENSMUSG00000048482,ENSMUSG00000090877,ENSMUSG00000038642,ENSMUSG00000058655,ENSMUSG00000042724,ENSMUSG00000024608,ENSMUSG00000027834,ENSMUSG00000024256,ENSMUSG00000026667,ENSMUSG00000034765,ENSMUSG00000019997,ENSMUSG00000025986,ENSMUSG00000029335,ENSMUSG00000090733,ENSMUSG00000024427,ENSMUSG00000037742,ENSMUSG00000028680,ENSMUSG00000026315,ENSMUSG00000067288,ENSMUSG00000060036,…
			GO:BP	regulation of protein metabolic process	GO:0051246	0.0458534	1.33863	1981	867	172	14072	ENSMUSG00000030376,ENSMUSG00000048482,ENSMUSG00000090877,ENSMUSG00000024608,ENSMUSG00000027834,ENSMUSG00000024256,ENSMUSG00000026667,ENSMUSG00000019997,ENSMUSG00000025986,ENSMUSG00000029335,ENSMUSG00000024427,ENSMUSG00000028680,ENSMUSG00000026315,ENSMUSG00000037447,ENSMUSG00000020108,ENSMUSG00000008682,ENSMUSG00000029648,ENSMUSG00000063524,ENSMUSG00000028081,ENSMUSG00000022419,ENSMUSG00000052684,…
			GO:BP	nervous system process	GO:0050877	0.0459221	1.33798	764	867	81	14072	ENSMUSG00000030376,ENSMUSG00000048482,ENSMUSG00000038642,ENSMUSG00000024256,ENSMUSG00000026103,ENSMUSG00000052684,ENSMUSG00000000632,ENSMUSG00000035722,ENSMUSG00000034810,ENSMUSG00000032487,ENSMUSG00000047773,ENSMUSG00000022055,ENSMUSG00000044288,ENSMUSG00000032827,ENSMUSG00000061353,ENSMUSG00000021250,ENSMUSG00000024261,ENSMUSG00000031028,ENSMUSG00000039474,ENSMUSG00000040907,ENSMUSG00000052336,…
			WP	Complement activation, classical pathway	WP:WP200	0.0460653	1.33663	8	867	4	14072	ENSMUSG00000036887,ENSMUSG00000055172,ENSMUSG00000036896,ENSMUSG00000036905
			GO:BP	organonitrogen compound metabolic process	GO:1901564	0.0478051	1.32053	4792	867	361	14072	ENSMUSG00000030376,ENSMUSG00000048482,ENSMUSG00000090877,ENSMUSG00000038642,ENSMUSG00000058655,ENSMUSG00000042724,ENSMUSG00000024608,ENSMUSG00000027834,ENSMUSG00000024256,ENSMUSG00000026667,ENSMUSG00000026103,ENSMUSG00000034765,ENSMUSG00000019997,ENSMUSG00000025986,ENSMUSG00000029335,ENSMUSG00000090733,ENSMUSG00000024427,ENSMUSG00000063889,ENSMUSG00000037742,ENSMUSG00000028680,ENSMUSG00000028785,…
			REAC	Basigin interactions	REAC:R-MMU-210991	0.0497713	1.30302	20	867	7	14072	ENSMUSG00000023175,ENSMUSG00000032412,ENSMUSG00000032902,ENSMUSG00000026576,ENSMUSG00000001507,ENSMUSG00000025809,ENSMUSG00000027111

## Sheet: ADULT CER
mTOR TERMS	RIBOSOME TERMS	PROTEIN TRANSLATION TERMS	source	term_name	term_id	adjusted_p_value	negative_log10_of_adjusted_p_value	term_size	query_size	intersection_size	effective_domain_size	intersections
			GO:CC	cell periphery	GO:0071944	2.75156e-15	14.5604	3206	658	275	12376	ENSMUSG00000030376,ENSMUSG00000066705,ENSMUSG00000026463,ENSMUSG00000019894,ENSMUSG00000032021,ENSMUSG00000038781,ENSMUSG00000006024,ENSMUSG00000030770,ENSMUSG00000035722,ENSMUSG00000027895,ENSMUSG00000013766,ENSMUSG00000003657,ENSMUSG00000023224,ENSMUSG00000006522,ENSMUSG00000017167,ENSMUSG00000057455,ENSMUSG00000004110,ENSMUSG00000029223,ENSMUSG00000053024,ENSMUSG00000029361,ENSMUSG00000028369,…
			GO:CC	neuron projection	GO:0043005	4.43592e-13	12.353	1219	658	136	12376	ENSMUSG00000030376,ENSMUSG00000026463,ENSMUSG00000027895,ENSMUSG00000003657,ENSMUSG00000017167,ENSMUSG00000057455,ENSMUSG00000039577,ENSMUSG00000048978,ENSMUSG00000029223,ENSMUSG00000053024,ENSMUSG00000029361,ENSMUSG00000020889,ENSMUSG00000058655,ENSMUSG00000035504,ENSMUSG00000030357,ENSMUSG00000069662,ENSMUSG00000004455,ENSMUSG00000047261,ENSMUSG00000031167,ENSMUSG00000028785,ENSMUSG00000029819,…
			GO:CC	synapse	GO:0045202	6.14002e-13	12.2118	1237	658	137	12376	ENSMUSG00000030376,ENSMUSG00000066705,ENSMUSG00000026463,ENSMUSG00000006024,ENSMUSG00000027895,ENSMUSG00000013766,ENSMUSG00000003657,ENSMUSG00000040380,ENSMUSG00000017167,ENSMUSG00000039577,ENSMUSG00000053024,ENSMUSG00000029361,ENSMUSG00000020889,ENSMUSG00000054728,ENSMUSG00000041329,ENSMUSG00000058655,ENSMUSG00000033768,ENSMUSG00000069662,ENSMUSG00000004455,ENSMUSG00000045038,ENSMUSG00000047261,…
			GO:BP	metal ion transport	GO:0030001	8.69122e-13	12.0609	548	658	81	12376	ENSMUSG00000030376,ENSMUSG00000066705,ENSMUSG00000026463,ENSMUSG00000019894,ENSMUSG00000027895,ENSMUSG00000004110,ENSMUSG00000029361,ENSMUSG00000041329,ENSMUSG00000032020,ENSMUSG00000030357,ENSMUSG00000045038,ENSMUSG00000010064,ENSMUSG00000018470,ENSMUSG00000028785,ENSMUSG00000055022,ENSMUSG00000034656,ENSMUSG00000004056,ENSMUSG00000004113,ENSMUSG00000060802,ENSMUSG00000042406,ENSMUSG00000029088,…
			GO:CC	plasma membrane	GO:0005886	3.62966e-12	11.4401	2924	658	248	12376	ENSMUSG00000030376,ENSMUSG00000066705,ENSMUSG00000026463,ENSMUSG00000019894,ENSMUSG00000032021,ENSMUSG00000038781,ENSMUSG00000006024,ENSMUSG00000030770,ENSMUSG00000035722,ENSMUSG00000027895,ENSMUSG00000013766,ENSMUSG00000003657,ENSMUSG00000017167,ENSMUSG00000057455,ENSMUSG00000004110,ENSMUSG00000029223,ENSMUSG00000053024,ENSMUSG00000029361,ENSMUSG00000070047,ENSMUSG00000041329,ENSMUSG00000033768,…
			GO:CC	cell junction	GO:0030054	6.33585e-12	11.1982	1635	658	163	12376	ENSMUSG00000030376,ENSMUSG00000066705,ENSMUSG00000026463,ENSMUSG00000006024,ENSMUSG00000030770,ENSMUSG00000035722,ENSMUSG00000027895,ENSMUSG00000013766,ENSMUSG00000003657,ENSMUSG00000040380,ENSMUSG00000017167,ENSMUSG00000039577,ENSMUSG00000053024,ENSMUSG00000029361,ENSMUSG00000070047,ENSMUSG00000020889,ENSMUSG00000054728,ENSMUSG00000041329,ENSMUSG00000058655,ENSMUSG00000033768,ENSMUSG00000069662,…
			GO:CC	intrinsic component of plasma membrane	GO:0031226	3.22286e-11	10.4918	773	658	97	12376	ENSMUSG00000030376,ENSMUSG00000066705,ENSMUSG00000026463,ENSMUSG00000019894,ENSMUSG00000032021,ENSMUSG00000027895,ENSMUSG00000053024,ENSMUSG00000041329,ENSMUSG00000028782,ENSMUSG00000069662,ENSMUSG00000010064,ENSMUSG00000027849,ENSMUSG00000055022,ENSMUSG00000034656,ENSMUSG00000005338,ENSMUSG00000061981,ENSMUSG00000051242,ENSMUSG00000029088,ENSMUSG00000024610,ENSMUSG00000047085,ENSMUSG00000060961,…
			GO:BP	nervous system development	GO:0007399	4.29355e-11	10.3672	1859	658	176	12376	ENSMUSG00000026463,ENSMUSG00000006024,ENSMUSG00000030256,ENSMUSG00000017167,ENSMUSG00000057455,ENSMUSG00000039145,ENSMUSG00000039577,ENSMUSG00000048978,ENSMUSG00000029223,ENSMUSG00000053024,ENSMUSG00000029361,ENSMUSG00000070047,ENSMUSG00000020889,ENSMUSG00000054728,ENSMUSG00000041329,ENSMUSG00000033768,ENSMUSG00000028782,ENSMUSG00000030357,ENSMUSG00000034648,ENSMUSG00000069662,ENSMUSG00000004455,…
			GO:BP	cation transport	GO:0006812	8.8688e-11	10.0521	748	658	94	12376	ENSMUSG00000030376,ENSMUSG00000066705,ENSMUSG00000026463,ENSMUSG00000019894,ENSMUSG00000027895,ENSMUSG00000004110,ENSMUSG00000029361,ENSMUSG00000041329,ENSMUSG00000032020,ENSMUSG00000030357,ENSMUSG00000045038,ENSMUSG00000010064,ENSMUSG00000018470,ENSMUSG00000027849,ENSMUSG00000028785,ENSMUSG00000055022,ENSMUSG00000034656,ENSMUSG00000004056,ENSMUSG00000004113,ENSMUSG00000060802,ENSMUSG00000042406,…
			GO:CC	integral component of plasma membrane	GO:0005887	1.42161e-10	9.84722	729	658	92	12376	ENSMUSG00000030376,ENSMUSG00000066705,ENSMUSG00000026463,ENSMUSG00000019894,ENSMUSG00000032021,ENSMUSG00000027895,ENSMUSG00000041329,ENSMUSG00000028782,ENSMUSG00000010064,ENSMUSG00000027849,ENSMUSG00000034656,ENSMUSG00000005338,ENSMUSG00000051242,ENSMUSG00000029088,ENSMUSG00000024610,ENSMUSG00000047085,ENSMUSG00000060961,ENSMUSG00000033161,ENSMUSG00000102428,ENSMUSG00000020723,ENSMUSG00000036634,…
			GO:BP	ion transport	GO:0006811	1.61667e-10	9.79138	958	658	110	12376	ENSMUSG00000030376,ENSMUSG00000066705,ENSMUSG00000026463,ENSMUSG00000019894,ENSMUSG00000027895,ENSMUSG00000004110,ENSMUSG00000029361,ENSMUSG00000041329,ENSMUSG00000032020,ENSMUSG00000030357,ENSMUSG00000045038,ENSMUSG00000010064,ENSMUSG00000018470,ENSMUSG00000027849,ENSMUSG00000028785,ENSMUSG00000055022,ENSMUSG00000034656,ENSMUSG00000004056,ENSMUSG00000004113,ENSMUSG00000060802,ENSMUSG00000042406,…
			GO:BP	regulation of metal ion transport	GO:0010959	2.57257e-10	9.58963	270	658	50	12376	ENSMUSG00000066705,ENSMUSG00000026463,ENSMUSG00000029361,ENSMUSG00000041329,ENSMUSG00000032020,ENSMUSG00000045038,ENSMUSG00000028785,ENSMUSG00000055022,ENSMUSG00000034656,ENSMUSG00000004056,ENSMUSG00000004113,ENSMUSG00000060802,ENSMUSG00000042406,ENSMUSG00000029088,ENSMUSG00000029359,ENSMUSG00000033161,ENSMUSG00000015968,ENSMUSG00000007097,ENSMUSG00000035640,ENSMUSG00000031980,ENSMUSG00000009687,…
			GO:BP	nervous system process	GO:0050877	2.8134e-10	9.55077	664	658	86	12376	ENSMUSG00000030376,ENSMUSG00000035722,ENSMUSG00000027895,ENSMUSG00000017167,ENSMUSG00000029223,ENSMUSG00000053024,ENSMUSG00000029361,ENSMUSG00000035504,ENSMUSG00000033768,ENSMUSG00000039913,ENSMUSG00000031849,ENSMUSG00000029819,ENSMUSG00000034656,ENSMUSG00000052512,ENSMUSG00000004113,ENSMUSG00000060802,ENSMUSG00000027254,ENSMUSG00000014592,ENSMUSG00000020723,ENSMUSG00000036634,ENSMUSG00000003575,…
			GO:BP	synaptic signaling	GO:0099536	4.81684e-10	9.31724	575	658	78	12376	ENSMUSG00000030376,ENSMUSG00000006024,ENSMUSG00000027895,ENSMUSG00000013766,ENSMUSG00000003657,ENSMUSG00000053024,ENSMUSG00000029361,ENSMUSG00000033768,ENSMUSG00000045038,ENSMUSG00000027849,ENSMUSG00000029819,ENSMUSG00000034656,ENSMUSG00000004113,ENSMUSG00000042406,ENSMUSG00000029030,ENSMUSG00000028833,ENSMUSG00000027254,ENSMUSG00000038524,ENSMUSG00000020723,ENSMUSG00000022587,ENSMUSG00000028613,…
			GO:BP	regulation of ion transport	GO:0043269	5.86341e-10	9.23185	452	658	67	12376	ENSMUSG00000066705,ENSMUSG00000026463,ENSMUSG00000027895,ENSMUSG00000004110,ENSMUSG00000029361,ENSMUSG00000041329,ENSMUSG00000032020,ENSMUSG00000045038,ENSMUSG00000010064,ENSMUSG00000018470,ENSMUSG00000027849,ENSMUSG00000028785,ENSMUSG00000055022,ENSMUSG00000034656,ENSMUSG00000004056,ENSMUSG00000004113,ENSMUSG00000060802,ENSMUSG00000042406,ENSMUSG00000029088,ENSMUSG00000029359,ENSMUSG00000033161,…
			GO:CC	somatodendritic compartment	GO:0036477	7.27094e-10	9.13841	862	658	101	12376	ENSMUSG00000030376,ENSMUSG00000027895,ENSMUSG00000003657,ENSMUSG00000057455,ENSMUSG00000048978,ENSMUSG00000029223,ENSMUSG00000053024,ENSMUSG00000029361,ENSMUSG00000020889,ENSMUSG00000058655,ENSMUSG00000030357,ENSMUSG00000069662,ENSMUSG00000028822,ENSMUSG00000004455,ENSMUSG00000047261,ENSMUSG00000031167,ENSMUSG00000028785,ENSMUSG00000029819,ENSMUSG00000034656,ENSMUSG00000061981,ENSMUSG00000004113,…
			GO:BP	system development	GO:0048731	1.19136e-09	8.92396	3243	658	259	12376	ENSMUSG00000026463,ENSMUSG00000032021,ENSMUSG00000006024,ENSMUSG00000030770,ENSMUSG00000021136,ENSMUSG00000026185,ENSMUSG00000038843,ENSMUSG00000030256,ENSMUSG00000017167,ENSMUSG00000057455,ENSMUSG00000039145,ENSMUSG00000039577,ENSMUSG00000097451,ENSMUSG00000055053,ENSMUSG00000048978,ENSMUSG00000029223,ENSMUSG00000053024,ENSMUSG00000029361,ENSMUSG00000028369,ENSMUSG00000070047,ENSMUSG00000020889,…
			GO:CC	plasma membrane bounded cell projection	GO:0120025	1.20354e-09	8.91954	1745	658	164	12376	ENSMUSG00000030376,ENSMUSG00000026463,ENSMUSG00000030770,ENSMUSG00000035722,ENSMUSG00000027895,ENSMUSG00000003657,ENSMUSG00000017167,ENSMUSG00000057455,ENSMUSG00000039577,ENSMUSG00000048978,ENSMUSG00000029223,ENSMUSG00000053024,ENSMUSG00000029361,ENSMUSG00000070047,ENSMUSG00000020889,ENSMUSG00000041329,ENSMUSG00000058655,ENSMUSG00000035504,ENSMUSG00000030357,ENSMUSG00000069662,ENSMUSG00000028822,…
			GO:CC	cell projection	GO:0042995	1.77339e-09	8.7512	1812	658	168	12376	ENSMUSG00000030376,ENSMUSG00000026463,ENSMUSG00000030770,ENSMUSG00000035722,ENSMUSG00000027895,ENSMUSG00000013766,ENSMUSG00000003657,ENSMUSG00000017167,ENSMUSG00000057455,ENSMUSG00000039577,ENSMUSG00000048978,ENSMUSG00000029223,ENSMUSG00000053024,ENSMUSG00000029361,ENSMUSG00000070047,ENSMUSG00000020889,ENSMUSG00000041329,ENSMUSG00000058655,ENSMUSG00000035504,ENSMUSG00000030357,ENSMUSG00000069662,…
			GO:BP	trans-synaptic signaling	GO:0099537	4.64301e-09	8.3332	552	658	74	12376	ENSMUSG00000030376,ENSMUSG00000006024,ENSMUSG00000027895,ENSMUSG00000003657,ENSMUSG00000053024,ENSMUSG00000029361,ENSMUSG00000033768,ENSMUSG00000045038,ENSMUSG00000027849,ENSMUSG00000029819,ENSMUSG00000034656,ENSMUSG00000004113,ENSMUSG00000042406,ENSMUSG00000029030,ENSMUSG00000028833,ENSMUSG00000027254,ENSMUSG00000038524,ENSMUSG00000020723,ENSMUSG00000028613,ENSMUSG00000003575,ENSMUSG00000062785,…
			GO:BP	anterograde trans-synaptic signaling	GO:0098916	6.59541e-09	8.18076	544	658	73	12376	ENSMUSG00000030376,ENSMUSG00000006024,ENSMUSG00000027895,ENSMUSG00000003657,ENSMUSG00000053024,ENSMUSG00000029361,ENSMUSG00000033768,ENSMUSG00000045038,ENSMUSG00000027849,ENSMUSG00000029819,ENSMUSG00000034656,ENSMUSG00000004113,ENSMUSG00000042406,ENSMUSG00000029030,ENSMUSG00000028833,ENSMUSG00000027254,ENSMUSG00000038524,ENSMUSG00000020723,ENSMUSG00000028613,ENSMUSG00000003575,ENSMUSG00000062785,…
			GO:BP	chemical synaptic transmission	GO:0007268	6.59541e-09	8.18076	544	658	73	12376	ENSMUSG00000030376,ENSMUSG00000006024,ENSMUSG00000027895,ENSMUSG00000003657,ENSMUSG00000053024,ENSMUSG00000029361,ENSMUSG00000033768,ENSMUSG00000045038,ENSMUSG00000027849,ENSMUSG00000029819,ENSMUSG00000034656,ENSMUSG00000004113,ENSMUSG00000042406,ENSMUSG00000029030,ENSMUSG00000028833,ENSMUSG00000027254,ENSMUSG00000038524,ENSMUSG00000020723,ENSMUSG00000028613,ENSMUSG00000003575,ENSMUSG00000062785,…
			GO:BP	multicellular organismal process	GO:0032501	1.60204e-08	7.79533	4311	658	317	12376	ENSMUSG00000030376,ENSMUSG00000026463,ENSMUSG00000032021,ENSMUSG00000006024,ENSMUSG00000030770,ENSMUSG00000035722,ENSMUSG00000027895,ENSMUSG00000021136,ENSMUSG00000026185,ENSMUSG00000038843,ENSMUSG00000023224,ENSMUSG00000030256,ENSMUSG00000017167,ENSMUSG00000029826,ENSMUSG00000057455,ENSMUSG00000004110,ENSMUSG00000039145,ENSMUSG00000039577,ENSMUSG00000097451,ENSMUSG00000055053,ENSMUSG00000048978,…
			GO:CC	intrinsic component of membrane	GO:0031224	2.83352e-08	7.54767	3193	658	251	12376	ENSMUSG00000030376,ENSMUSG00000066705,ENSMUSG00000026463,ENSMUSG00000019894,ENSMUSG00000032021,ENSMUSG00000035722,ENSMUSG00000009216,ENSMUSG00000027895,ENSMUSG00000038843,ENSMUSG00000032092,ENSMUSG00000017167,ENSMUSG00000004110,ENSMUSG00000021903,ENSMUSG00000048978,ENSMUSG00000053024,ENSMUSG00000064215,ENSMUSG00000070047,ENSMUSG00000041329,ENSMUSG00000035504,ENSMUSG00000033768,ENSMUSG00000027546,…
			GO:CC	dendritic tree	GO:0097447	3.18697e-08	7.49662	646	658	80	12376	ENSMUSG00000030376,ENSMUSG00000027895,ENSMUSG00000003657,ENSMUSG00000057455,ENSMUSG00000029361,ENSMUSG00000020889,ENSMUSG00000058655,ENSMUSG00000069662,ENSMUSG00000004455,ENSMUSG00000047261,ENSMUSG00000031167,ENSMUSG00000028785,ENSMUSG00000034656,ENSMUSG00000061981,ENSMUSG00000004113,ENSMUSG00000042406,ENSMUSG00000029088,ENSMUSG00000028833,ENSMUSG00000027254,ENSMUSG00000028613,ENSMUSG00000003575,…
			GO:BP	regulation of transport	GO:0051049	3.91976e-08	7.40674	1246	658	125	12376	ENSMUSG00000066705,ENSMUSG00000026463,ENSMUSG00000035722,ENSMUSG00000027895,ENSMUSG00000057455,ENSMUSG00000004110,ENSMUSG00000039145,ENSMUSG00000029361,ENSMUSG00000064215,ENSMUSG00000020889,ENSMUSG00000041329,ENSMUSG00000035504,ENSMUSG00000027546,ENSMUSG00000032020,ENSMUSG00000004455,ENSMUSG00000045038,ENSMUSG00000010064,ENSMUSG00000018470,ENSMUSG00000027849,ENSMUSG00000028785,ENSMUSG00000055022,…
			GO:BP	regulation of ion transmembrane transport	GO:0034765	6.32844e-08	7.1987	320	658	51	12376	ENSMUSG00000066705,ENSMUSG00000026463,ENSMUSG00000027895,ENSMUSG00000004110,ENSMUSG00000029361,ENSMUSG00000041329,ENSMUSG00000032020,ENSMUSG00000045038,ENSMUSG00000018470,ENSMUSG00000028785,ENSMUSG00000034656,ENSMUSG00000004113,ENSMUSG00000029088,ENSMUSG00000029359,ENSMUSG00000020723,ENSMUSG00000062785,ENSMUSG00000015968,ENSMUSG00000007097,ENSMUSG00000035640,ENSMUSG00000031980,ENSMUSG00000009687,…
			GO:CC	postsynapse	GO:0098794	6.64279e-08	7.17765	655	658	80	12376	ENSMUSG00000030376,ENSMUSG00000066705,ENSMUSG00000006024,ENSMUSG00000027895,ENSMUSG00000053024,ENSMUSG00000029361,ENSMUSG00000020889,ENSMUSG00000058655,ENSMUSG00000069662,ENSMUSG00000004455,ENSMUSG00000047261,ENSMUSG00000028785,ENSMUSG00000055022,ENSMUSG00000046574,ENSMUSG00000028833,ENSMUSG00000047085,ENSMUSG00000033161,ENSMUSG00000027254,ENSMUSG00000020723,ENSMUSG00000028613,ENSMUSG00000003575,…
			GO:CC	dendrite	GO:0030425	7.43169e-08	7.12891	644	658	79	12376	ENSMUSG00000030376,ENSMUSG00000027895,ENSMUSG00000003657,ENSMUSG00000029361,ENSMUSG00000020889,ENSMUSG00000058655,ENSMUSG00000069662,ENSMUSG00000004455,ENSMUSG00000047261,ENSMUSG00000031167,ENSMUSG00000028785,ENSMUSG00000034656,ENSMUSG00000061981,ENSMUSG00000004113,ENSMUSG00000042406,ENSMUSG00000029088,ENSMUSG00000028833,ENSMUSG00000027254,ENSMUSG00000028613,ENSMUSG00000003575,ENSMUSG00000062785,…
			GO:CC	plasma membrane region	GO:0098590	7.81463e-08	7.10709	928	658	101	12376	ENSMUSG00000030376,ENSMUSG00000066705,ENSMUSG00000026463,ENSMUSG00000035722,ENSMUSG00000027895,ENSMUSG00000003657,ENSMUSG00000017167,ENSMUSG00000053024,ENSMUSG00000029361,ENSMUSG00000070047,ENSMUSG00000041329,ENSMUSG00000033768,ENSMUSG00000069662,ENSMUSG00000004455,ENSMUSG00000010064,ENSMUSG00000047261,ENSMUSG00000027849,ENSMUSG00000028785,ENSMUSG00000055022,ENSMUSG00000034656,ENSMUSG00000005338,…
			GO:BP	neurogenesis	GO:0022008	1.58058e-07	6.80118	1371	658	132	12376	ENSMUSG00000006024,ENSMUSG00000030256,ENSMUSG00000017167,ENSMUSG00000057455,ENSMUSG00000039145,ENSMUSG00000039577,ENSMUSG00000029223,ENSMUSG00000053024,ENSMUSG00000029361,ENSMUSG00000070047,ENSMUSG00000020889,ENSMUSG00000054728,ENSMUSG00000041329,ENSMUSG00000030357,ENSMUSG00000069662,ENSMUSG00000004455,ENSMUSG00000047261,ENSMUSG00000029819,ENSMUSG00000055022,ENSMUSG00000034656,ENSMUSG00000052512,…
			GO:BP	multicellular organism development	GO:0007275	1.59106e-07	6.79831	3460	658	264	12376	ENSMUSG00000026463,ENSMUSG00000032021,ENSMUSG00000006024,ENSMUSG00000030770,ENSMUSG00000021136,ENSMUSG00000026185,ENSMUSG00000038843,ENSMUSG00000030256,ENSMUSG00000017167,ENSMUSG00000057455,ENSMUSG00000039145,ENSMUSG00000039577,ENSMUSG00000097451,ENSMUSG00000055053,ENSMUSG00000048978,ENSMUSG00000029223,ENSMUSG00000053024,ENSMUSG00000029361,ENSMUSG00000028369,ENSMUSG00000070047,ENSMUSG00000020889,…
			GO:BP	regulation of biological quality	GO:0065008	2.43126e-07	6.61417	2577	658	210	12376	ENSMUSG00000030376,ENSMUSG00000026463,ENSMUSG00000006024,ENSMUSG00000030770,ENSMUSG00000035722,ENSMUSG00000027895,ENSMUSG00000026185,ENSMUSG00000003657,ENSMUSG00000023224,ENSMUSG00000017167,ENSMUSG00000039577,ENSMUSG00000053024,ENSMUSG00000024526,ENSMUSG00000029361,ENSMUSG00000020889,ENSMUSG00000041329,ENSMUSG00000026361,ENSMUSG00000033768,ENSMUSG00000046434,ENSMUSG00000027546,ENSMUSG00000032020,…
			GO:CC	presynaptic membrane	GO:0042734	2.90408e-07	6.53699	156	658	33	12376	ENSMUSG00000066705,ENSMUSG00000026463,ENSMUSG00000027895,ENSMUSG00000017167,ENSMUSG00000033768,ENSMUSG00000069662,ENSMUSG00000055022,ENSMUSG00000034656,ENSMUSG00000005338,ENSMUSG00000061981,ENSMUSG00000047085,ENSMUSG00000062785,ENSMUSG00000015968,ENSMUSG00000056073,ENSMUSG00000032890,ENSMUSG00000003378,ENSMUSG00000030525,ENSMUSG00000075318,ENSMUSG00000028542,ENSMUSG00000051331,ENSMUSG00000037386,…
			GO:BP	ion transmembrane transport	GO:0034220	4.86852e-07	6.3126	706	658	82	12376	ENSMUSG00000030376,ENSMUSG00000066705,ENSMUSG00000026463,ENSMUSG00000019894,ENSMUSG00000027895,ENSMUSG00000004110,ENSMUSG00000029361,ENSMUSG00000041329,ENSMUSG00000032020,ENSMUSG00000045038,ENSMUSG00000010064,ENSMUSG00000018470,ENSMUSG00000028785,ENSMUSG00000034656,ENSMUSG00000004113,ENSMUSG00000029088,ENSMUSG00000029359,ENSMUSG00000060961,ENSMUSG00000033161,ENSMUSG00000020723,ENSMUSG00000079157,…
			GO:CC	intrinsic component of synaptic membrane	GO:0099240	4.93673e-07	6.30656	186	658	36	12376	ENSMUSG00000030376,ENSMUSG00000066705,ENSMUSG00000026463,ENSMUSG00000027895,ENSMUSG00000053024,ENSMUSG00000069662,ENSMUSG00000027849,ENSMUSG00000055022,ENSMUSG00000034656,ENSMUSG00000005338,ENSMUSG00000061981,ENSMUSG00000047085,ENSMUSG00000020723,ENSMUSG00000062785,ENSMUSG00000015968,ENSMUSG00000053141,ENSMUSG00000003378,ENSMUSG00000030525,ENSMUSG00000075318,ENSMUSG00000028542,ENSMUSG00000051331,…
			GO:CC	cell body	GO:0044297	5.58684e-07	6.25283	632	658	76	12376	ENSMUSG00000030376,ENSMUSG00000027895,ENSMUSG00000057455,ENSMUSG00000048978,ENSMUSG00000029223,ENSMUSG00000053024,ENSMUSG00000020889,ENSMUSG00000041329,ENSMUSG00000058655,ENSMUSG00000030357,ENSMUSG00000028822,ENSMUSG00000047261,ENSMUSG00000028785,ENSMUSG00000029819,ENSMUSG00000034656,ENSMUSG00000004113,ENSMUSG00000030683,ENSMUSG00000029088,ENSMUSG00000028833,ENSMUSG00000027254,ENSMUSG00000038524,…
			GO:BP	cation transmembrane transport	GO:0098655	8.30532e-07	6.08064	575	658	71	12376	ENSMUSG00000030376,ENSMUSG00000066705,ENSMUSG00000026463,ENSMUSG00000019894,ENSMUSG00000027895,ENSMUSG00000004110,ENSMUSG00000029361,ENSMUSG00000041329,ENSMUSG00000032020,ENSMUSG00000045038,ENSMUSG00000010064,ENSMUSG00000018470,ENSMUSG00000028785,ENSMUSG00000034656,ENSMUSG00000004113,ENSMUSG00000029088,ENSMUSG00000029359,ENSMUSG00000060961,ENSMUSG00000033161,ENSMUSG00000020723,ENSMUSG00000079157,…
			GO:CC	integral component of membrane	GO:0016021	8.83856e-07	6.05362	3105	658	240	12376	ENSMUSG00000030376,ENSMUSG00000066705,ENSMUSG00000026463,ENSMUSG00000019894,ENSMUSG00000032021,ENSMUSG00000035722,ENSMUSG00000009216,ENSMUSG00000027895,ENSMUSG00000038843,ENSMUSG00000032092,ENSMUSG00000017167,ENSMUSG00000004110,ENSMUSG00000021903,ENSMUSG00000048978,ENSMUSG00000064215,ENSMUSG00000070047,ENSMUSG00000041329,ENSMUSG00000035504,ENSMUSG00000033768,ENSMUSG00000027546,ENSMUSG00000027955,…
			GO:BP	generation of neurons	GO:0048699	8.94287e-07	6.04852	1260	658	122	12376	ENSMUSG00000006024,ENSMUSG00000030256,ENSMUSG00000017167,ENSMUSG00000057455,ENSMUSG00000039145,ENSMUSG00000039577,ENSMUSG00000029223,ENSMUSG00000053024,ENSMUSG00000029361,ENSMUSG00000070047,ENSMUSG00000020889,ENSMUSG00000054728,ENSMUSG00000041329,ENSMUSG00000030357,ENSMUSG00000069662,ENSMUSG00000004455,ENSMUSG00000047261,ENSMUSG00000029819,ENSMUSG00000055022,ENSMUSG00000034656,ENSMUSG00000060802,…
			GO:BP	system process	GO:0003008	9.70922e-07	6.01282	1064	658	108	12376	ENSMUSG00000030376,ENSMUSG00000026463,ENSMUSG00000035722,ENSMUSG00000027895,ENSMUSG00000026185,ENSMUSG00000017167,ENSMUSG00000004110,ENSMUSG00000029223,ENSMUSG00000053024,ENSMUSG00000029361,ENSMUSG00000028369,ENSMUSG00000002100,ENSMUSG00000035504,ENSMUSG00000033768,ENSMUSG00000020061,ENSMUSG00000039913,ENSMUSG00000031849,ENSMUSG00000029819,ENSMUSG00000034656,ENSMUSG00000052512,ENSMUSG00000004113,…
			GO:BP	regulation of membrane potential	GO:0042391	1.97054e-06	5.70542	328	658	49	12376	ENSMUSG00000030376,ENSMUSG00000027895,ENSMUSG00000017167,ENSMUSG00000041329,ENSMUSG00000046434,ENSMUSG00000045038,ENSMUSG00000034656,ENSMUSG00000004056,ENSMUSG00000060802,ENSMUSG00000060961,ENSMUSG00000033161,ENSMUSG00000003575,ENSMUSG00000015968,ENSMUSG00000056073,ENSMUSG00000032890,ENSMUSG00000032532,ENSMUSG00000003378,ENSMUSG00000007041,ENSMUSG00000028161,ENSMUSG00000030525,ENSMUSG00000039671,…
			GO:CC	neuronal cell body	GO:0043025	2.50829e-06	5.60062	564	658	69	12376	ENSMUSG00000030376,ENSMUSG00000027895,ENSMUSG00000048978,ENSMUSG00000029223,ENSMUSG00000053024,ENSMUSG00000020889,ENSMUSG00000058655,ENSMUSG00000030357,ENSMUSG00000028822,ENSMUSG00000047261,ENSMUSG00000028785,ENSMUSG00000029819,ENSMUSG00000034656,ENSMUSG00000004113,ENSMUSG00000030683,ENSMUSG00000029088,ENSMUSG00000028833,ENSMUSG00000027254,ENSMUSG00000038524,ENSMUSG00000058153,ENSMUSG00000028613,…
			GO:BP	modulation of chemical synaptic transmission	GO:0050804	2.5607e-06	5.59164	409	658	56	12376	ENSMUSG00000030376,ENSMUSG00000027895,ENSMUSG00000003657,ENSMUSG00000053024,ENSMUSG00000029361,ENSMUSG00000045038,ENSMUSG00000034656,ENSMUSG00000004113,ENSMUSG00000042406,ENSMUSG00000029030,ENSMUSG00000028833,ENSMUSG00000027254,ENSMUSG00000020723,ENSMUSG00000028613,ENSMUSG00000003575,ENSMUSG00000062785,ENSMUSG00000015968,ENSMUSG00000062661,ENSMUSG00000056073,ENSMUSG00000032890,ENSMUSG00000033174,…
			GO:BP	calcium ion transport	GO:0006816	2.77288e-06	5.55707	267	658	43	12376	ENSMUSG00000030376,ENSMUSG00000026463,ENSMUSG00000004110,ENSMUSG00000029361,ENSMUSG00000032020,ENSMUSG00000045038,ENSMUSG00000028785,ENSMUSG00000034656,ENSMUSG00000004113,ENSMUSG00000020723,ENSMUSG00000079157,ENSMUSG00000015968,ENSMUSG00000062661,ENSMUSG00000007097,ENSMUSG00000035640,ENSMUSG00000031980,ENSMUSG00000028161,ENSMUSG00000030525,ENSMUSG00000025813,ENSMUSG00000051331,ENSMUSG00000041710,…
			GO:BP	regulation of trans-synaptic signaling	GO:0099177	2.8205e-06	5.54967	410	658	56	12376	ENSMUSG00000030376,ENSMUSG00000027895,ENSMUSG00000003657,ENSMUSG00000053024,ENSMUSG00000029361,ENSMUSG00000045038,ENSMUSG00000034656,ENSMUSG00000004113,ENSMUSG00000042406,ENSMUSG00000029030,ENSMUSG00000028833,ENSMUSG00000027254,ENSMUSG00000020723,ENSMUSG00000028613,ENSMUSG00000003575,ENSMUSG00000062785,ENSMUSG00000015968,ENSMUSG00000062661,ENSMUSG00000056073,ENSMUSG00000032890,ENSMUSG00000033174,…
			GO:CC	synaptic membrane	GO:0097060	2.96416e-06	5.5281	365	658	52	12376	ENSMUSG00000030376,ENSMUSG00000066705,ENSMUSG00000026463,ENSMUSG00000027895,ENSMUSG00000003657,ENSMUSG00000017167,ENSMUSG00000053024,ENSMUSG00000033768,ENSMUSG00000069662,ENSMUSG00000027849,ENSMUSG00000055022,ENSMUSG00000034656,ENSMUSG00000005338,ENSMUSG00000061981,ENSMUSG00000047085,ENSMUSG00000020723,ENSMUSG00000062785,ENSMUSG00000015968,ENSMUSG00000056073,ENSMUSG00000032890,ENSMUSG00000025555,…
			GO:BP	neuron development	GO:0048666	3.05528e-06	5.51495	973	658	100	12376	ENSMUSG00000017167,ENSMUSG00000057455,ENSMUSG00000039145,ENSMUSG00000039577,ENSMUSG00000029223,ENSMUSG00000053024,ENSMUSG00000054728,ENSMUSG00000041329,ENSMUSG00000030357,ENSMUSG00000069662,ENSMUSG00000047261,ENSMUSG00000029819,ENSMUSG00000055022,ENSMUSG00000034656,ENSMUSG00000060802,ENSMUSG00000028833,ENSMUSG00000027254,ENSMUSG00000039313,ENSMUSG00000061232,ENSMUSG00000036634,ENSMUSG00000003534,…
			GO:CC	glutamatergic synapse	GO:0098978	3.33821e-06	5.47649	435	658	58	12376	ENSMUSG00000066705,ENSMUSG00000026463,ENSMUSG00000006024,ENSMUSG00000027895,ENSMUSG00000029361,ENSMUSG00000069662,ENSMUSG00000004455,ENSMUSG00000045038,ENSMUSG00000027849,ENSMUSG00000028785,ENSMUSG00000034656,ENSMUSG00000061981,ENSMUSG00000004113,ENSMUSG00000047085,ENSMUSG00000020723,ENSMUSG00000003575,ENSMUSG00000062785,ENSMUSG00000062661,ENSMUSG00000056073,ENSMUSG00000032890,ENSMUSG00000025555,…
			GO:BP	neuron differentiation	GO:0030182	3.50061e-06	5.45586	1143	658	112	12376	ENSMUSG00000006024,ENSMUSG00000017167,ENSMUSG00000057455,ENSMUSG00000039145,ENSMUSG00000039577,ENSMUSG00000029223,ENSMUSG00000053024,ENSMUSG00000054728,ENSMUSG00000041329,ENSMUSG00000030357,ENSMUSG00000069662,ENSMUSG00000004455,ENSMUSG00000047261,ENSMUSG00000029819,ENSMUSG00000055022,ENSMUSG00000034656,ENSMUSG00000060802,ENSMUSG00000042406,ENSMUSG00000028833,ENSMUSG00000027254,ENSMUSG00000039313,…
			GO:MF	metal ion transmembrane transporter activity	GO:0046873	4.23124e-06	5.37353	260	658	42	12376	ENSMUSG00000030376,ENSMUSG00000026463,ENSMUSG00000019894,ENSMUSG00000027895,ENSMUSG00000004110,ENSMUSG00000041329,ENSMUSG00000018470,ENSMUSG00000034656,ENSMUSG00000004113,ENSMUSG00000029088,ENSMUSG00000060961,ENSMUSG00000033161,ENSMUSG00000020723,ENSMUSG00000079157,ENSMUSG00000062785,ENSMUSG00000015968,ENSMUSG00000062661,ENSMUSG00000007097,ENSMUSG00000056073,ENSMUSG00000003378,ENSMUSG00000017740,…
			GO:BP	regulation of cation transmembrane transport	GO:1904062	4.4057e-06	5.35598	250	658	41	12376	ENSMUSG00000066705,ENSMUSG00000026463,ENSMUSG00000029361,ENSMUSG00000041329,ENSMUSG00000032020,ENSMUSG00000045038,ENSMUSG00000028785,ENSMUSG00000034656,ENSMUSG00000029088,ENSMUSG00000029359,ENSMUSG00000020723,ENSMUSG00000015968,ENSMUSG00000007097,ENSMUSG00000035640,ENSMUSG00000031980,ENSMUSG00000009687,ENSMUSG00000029608,ENSMUSG00000028542,ENSMUSG00000051331,ENSMUSG00000015476,ENSMUSG00000028854,…
			GO:BP	cell junction organization	GO:0034330	4.53719e-06	5.34321	609	658	72	12376	ENSMUSG00000030376,ENSMUSG00000017167,ENSMUSG00000039577,ENSMUSG00000053024,ENSMUSG00000028369,ENSMUSG00000033768,ENSMUSG00000028782,ENSMUSG00000034648,ENSMUSG00000069662,ENSMUSG00000047261,ENSMUSG00000034656,ENSMUSG00000030683,ENSMUSG00000029419,ENSMUSG00000047085,ENSMUSG00000053166,ENSMUSG00000061859,ENSMUSG00000058153,ENSMUSG00000028613,ENSMUSG00000020758,ENSMUSG00000055003,ENSMUSG00000032890,…
			GO:CC	intrinsic component of presynaptic membrane	GO:0098889	4.72274e-06	5.32581	95	658	24	12376	ENSMUSG00000066705,ENSMUSG00000026463,ENSMUSG00000027895,ENSMUSG00000069662,ENSMUSG00000055022,ENSMUSG00000034656,ENSMUSG00000005338,ENSMUSG00000061981,ENSMUSG00000062785,ENSMUSG00000015968,ENSMUSG00000003378,ENSMUSG00000030525,ENSMUSG00000075318,ENSMUSG00000028542,ENSMUSG00000051331,ENSMUSG00000028399,ENSMUSG00000013236,ENSMUSG00000024211,ENSMUSG00000022376,ENSMUSG00000013033,ENSMUSG00000003934,…
			GO:BP	sodium ion transport	GO:0006814	4.8354e-06	5.31557	145	658	30	12376	ENSMUSG00000030376,ENSMUSG00000066705,ENSMUSG00000026463,ENSMUSG00000019894,ENSMUSG00000029361,ENSMUSG00000041329,ENSMUSG00000010064,ENSMUSG00000055022,ENSMUSG00000004056,ENSMUSG00000029359,ENSMUSG00000060961,ENSMUSG00000033161,ENSMUSG00000007097,ENSMUSG00000009687,ENSMUSG00000075318,ENSMUSG00000028542,ENSMUSG00000011751,ENSMUSG00000060681,ENSMUSG00000013275,ENSMUSG00000028854,ENSMUSG00000078532,…
			GO:BP	synapse organization	GO:0050808	6.61553e-06	5.17944	419	658	56	12376	ENSMUSG00000030376,ENSMUSG00000053024,ENSMUSG00000033768,ENSMUSG00000028782,ENSMUSG00000034648,ENSMUSG00000069662,ENSMUSG00000047261,ENSMUSG00000034656,ENSMUSG00000030683,ENSMUSG00000047085,ENSMUSG00000058153,ENSMUSG00000028613,ENSMUSG00000055003,ENSMUSG00000032890,ENSMUSG00000025555,ENSMUSG00000053141,ENSMUSG00000030000,ENSMUSG00000015143,ENSMUSG00000028565,ENSMUSG00000004892,ENSMUSG00000030525,…
			KEGG	Insulin secretion	KEGG:04911	6.62024e-06	5.17913	60	658	16	12376	ENSMUSG00000041329,ENSMUSG00000053007,ENSMUSG00000042406,ENSMUSG00000033161,ENSMUSG00000015968,ENSMUSG00000007097,ENSMUSG00000032532,ENSMUSG00000051331,ENSMUSG00000037386,ENSMUSG00000022376,ENSMUSG00000054477,ENSMUSG00000057897,ENSMUSG00000029778,ENSMUSG00000061601,ENSMUSG00000032412,ENSMUSG00000040907
			KEGG	Cell adhesion molecules	KEGG:04514	7.33417e-06	5.13465	76	658	18	12376	ENSMUSG00000017167,ENSMUSG00000053024,ENSMUSG00000033768,ENSMUSG00000055022,ENSMUSG00000005338,ENSMUSG00000025743,ENSMUSG00000047085,ENSMUSG00000061232,ENSMUSG00000036634,ENSMUSG00000039542,ENSMUSG00000016494,ENSMUSG00000067212,ENSMUSG00000037625,ENSMUSG00000039419,ENSMUSG00000026442,ENSMUSG00000040037,ENSMUSG00000051790,ENSMUSG00000056116
			GO:BP	neuron projection development	GO:0031175	7.67326e-06	5.11502	879	658	92	12376	ENSMUSG00000017167,ENSMUSG00000057455,ENSMUSG00000039145,ENSMUSG00000029223,ENSMUSG00000053024,ENSMUSG00000054728,ENSMUSG00000041329,ENSMUSG00000030357,ENSMUSG00000069662,ENSMUSG00000047261,ENSMUSG00000029819,ENSMUSG00000055022,ENSMUSG00000034656,ENSMUSG00000060802,ENSMUSG00000028833,ENSMUSG00000027254,ENSMUSG00000039313,ENSMUSG00000061232,ENSMUSG00000036634,ENSMUSG00000003534,ENSMUSG00000028613,…
			GO:BP	response to external stimulus	GO:0009605	8.70969e-06	5.06	1511	658	136	12376	ENSMUSG00000032021,ENSMUSG00000030770,ENSMUSG00000023224,ENSMUSG00000029826,ENSMUSG00000039145,ENSMUSG00000053024,ENSMUSG00000029361,ENSMUSG00000064215,ENSMUSG00000020889,ENSMUSG00000026361,ENSMUSG00000035504,ENSMUSG00000033768,ENSMUSG00000046434,ENSMUSG00000032020,ENSMUSG00000033721,ENSMUSG00000053399,ENSMUSG00000004455,ENSMUSG00000045038,ENSMUSG00000010064,ENSMUSG00000047261,ENSMUSG00000063229,…
			GO:MF	sodium ion transmembrane transporter activity	GO:0015081	8.82046e-06	5.05451	75	658	21	12376	ENSMUSG00000030376,ENSMUSG00000019894,ENSMUSG00000041329,ENSMUSG00000060961,ENSMUSG00000033161,ENSMUSG00000007097,ENSMUSG00000056073,ENSMUSG00000003378,ENSMUSG00000075318,ENSMUSG00000028542,ENSMUSG00000060681,ENSMUSG00000013275,ENSMUSG00000028854,ENSMUSG00000023033,ENSMUSG00000023169,ENSMUSG00000018459,ENSMUSG00000024597,ENSMUSG00000028655,ENSMUSG00000034462,ENSMUSG00000032412,ENSMUSG00000040907
			GO:BP	inorganic ion transmembrane transport	GO:0098660	1.09309e-05	4.96134	533	658	65	12376	ENSMUSG00000030376,ENSMUSG00000066705,ENSMUSG00000026463,ENSMUSG00000019894,ENSMUSG00000027895,ENSMUSG00000004110,ENSMUSG00000029361,ENSMUSG00000041329,ENSMUSG00000032020,ENSMUSG00000045038,ENSMUSG00000018470,ENSMUSG00000028785,ENSMUSG00000034656,ENSMUSG00000004113,ENSMUSG00000029088,ENSMUSG00000029359,ENSMUSG00000060961,ENSMUSG00000033161,ENSMUSG00000020723,ENSMUSG00000079157,ENSMUSG00000062785,…
			GO:CC	integral component of synaptic membrane	GO:0099699	1.09659e-05	4.95996	168	658	32	12376	ENSMUSG00000030376,ENSMUSG00000066705,ENSMUSG00000026463,ENSMUSG00000027895,ENSMUSG00000027849,ENSMUSG00000034656,ENSMUSG00000005338,ENSMUSG00000047085,ENSMUSG00000020723,ENSMUSG00000062785,ENSMUSG00000015968,ENSMUSG00000053141,ENSMUSG00000003378,ENSMUSG00000030525,ENSMUSG00000075318,ENSMUSG00000028542,ENSMUSG00000051331,ENSMUSG00000015476,ENSMUSG00000028399,ENSMUSG00000013236,ENSMUSG00000024211,…
			GO:BP	regulation of transmembrane transport	GO:0034762	1.25985e-05	4.89968	391	658	53	12376	ENSMUSG00000066705,ENSMUSG00000026463,ENSMUSG00000027895,ENSMUSG00000004110,ENSMUSG00000029361,ENSMUSG00000041329,ENSMUSG00000032020,ENSMUSG00000045038,ENSMUSG00000018470,ENSMUSG00000028785,ENSMUSG00000034656,ENSMUSG00000004056,ENSMUSG00000004113,ENSMUSG00000029088,ENSMUSG00000029359,ENSMUSG00000020723,ENSMUSG00000062785,ENSMUSG00000015968,ENSMUSG00000007097,ENSMUSG00000035640,ENSMUSG00000031980,…
			KEGG	Aldosterone synthesis and secretion	KEGG:04925	1.43658e-05	4.84267	71	658	17	12376	ENSMUSG00000026463,ENSMUSG00000041329,ENSMUSG00000045038,ENSMUSG00000053007,ENSMUSG00000042406,ENSMUSG00000033161,ENSMUSG00000015968,ENSMUSG00000007097,ENSMUSG00000031980,ENSMUSG00000051331,ENSMUSG00000022376,ENSMUSG00000038128,ENSMUSG00000057897,ENSMUSG00000030102,ENSMUSG00000031376,ENSMUSG00000032412,ENSMUSG00000040907
			REAC	Ion transport by P-type ATPases	REAC:R-MMU-936837	1.44037e-05	4.84153	38	658	13	12376	ENSMUSG00000066705,ENSMUSG00000026463,ENSMUSG00000041329,ENSMUSG00000027546,ENSMUSG00000033161,ENSMUSG00000060671,ENSMUSG00000007097,ENSMUSG00000037685,ENSMUSG00000036578,ENSMUSG00000057897,ENSMUSG00000031376,ENSMUSG00000032412,ENSMUSG00000040907
			GO:BP	regulation of localization	GO:0032879	1.64034e-05	4.78507	1954	658	164	12376	ENSMUSG00000066705,ENSMUSG00000026463,ENSMUSG00000035722,ENSMUSG00000027895,ENSMUSG00000026185,ENSMUSG00000057455,ENSMUSG00000004110,ENSMUSG00000039145,ENSMUSG00000024526,ENSMUSG00000029361,ENSMUSG00000064215,ENSMUSG00000020889,ENSMUSG00000054728,ENSMUSG00000041329,ENSMUSG00000035504,ENSMUSG00000027546,ENSMUSG00000032020,ENSMUSG00000004455,ENSMUSG00000045038,ENSMUSG00000010064,ENSMUSG00000018470,…
			GO:BP	inorganic cation transmembrane transport	GO:0098662	2.28717e-05	4.6407	493	658	61	12376	ENSMUSG00000030376,ENSMUSG00000066705,ENSMUSG00000026463,ENSMUSG00000019894,ENSMUSG00000027895,ENSMUSG00000004110,ENSMUSG00000029361,ENSMUSG00000041329,ENSMUSG00000032020,ENSMUSG00000045038,ENSMUSG00000018470,ENSMUSG00000028785,ENSMUSG00000034656,ENSMUSG00000004113,ENSMUSG00000029088,ENSMUSG00000029359,ENSMUSG00000060961,ENSMUSG00000033161,ENSMUSG00000020723,ENSMUSG00000079157,ENSMUSG00000062785,…
			GO:CC	presynapse	GO:0098793	2.36597e-05	4.62599	518	658	63	12376	ENSMUSG00000030376,ENSMUSG00000066705,ENSMUSG00000026463,ENSMUSG00000006024,ENSMUSG00000027895,ENSMUSG00000003657,ENSMUSG00000017167,ENSMUSG00000029361,ENSMUSG00000033768,ENSMUSG00000069662,ENSMUSG00000004455,ENSMUSG00000045038,ENSMUSG00000027849,ENSMUSG00000029819,ENSMUSG00000055022,ENSMUSG00000034656,ENSMUSG00000005338,ENSMUSG00000061981,ENSMUSG00000004113,ENSMUSG00000029030,ENSMUSG00000047085,…
			KEGG	cAMP signaling pathway	KEGG:04024	2.47998e-05	4.60555	147	658	25	12376	ENSMUSG00000026463,ENSMUSG00000041329,ENSMUSG00000033721,ENSMUSG00000004455,ENSMUSG00000029819,ENSMUSG00000028698,ENSMUSG00000004056,ENSMUSG00000053007,ENSMUSG00000033161,ENSMUSG00000039936,ENSMUSG00000015968,ENSMUSG00000007097,ENSMUSG00000051331,ENSMUSG00000028854,ENSMUSG00000048482,ENSMUSG00000022376,ENSMUSG00000038128,ENSMUSG00000057897,ENSMUSG00000029778,ENSMUSG00000021250,ENSMUSG00000028525,…
			REAC	Cardiac conduction	REAC:R-MMU-5576891	2.95898e-05	4.52886	77	658	18	12376	ENSMUSG00000030376,ENSMUSG00000066705,ENSMUSG00000026463,ENSMUSG00000029361,ENSMUSG00000041329,ENSMUSG00000029088,ENSMUSG00000033161,ENSMUSG00000020723,ENSMUSG00000007097,ENSMUSG00000075318,ENSMUSG00000051331,ENSMUSG00000025221,ENSMUSG00000036578,ENSMUSG00000057897,ENSMUSG00000030102,ENSMUSG00000031376,ENSMUSG00000032412,ENSMUSG00000040907
			GO:BP	cell adhesion	GO:0007155	3.79809e-05	4.42043	906	658	92	12376	ENSMUSG00000032021,ENSMUSG00000030770,ENSMUSG00000038843,ENSMUSG00000032092,ENSMUSG00000017167,ENSMUSG00000053024,ENSMUSG00000028369,ENSMUSG00000070047,ENSMUSG00000041329,ENSMUSG00000033768,ENSMUSG00000032020,ENSMUSG00000069662,ENSMUSG00000033721,ENSMUSG00000053399,ENSMUSG00000045038,ENSMUSG00000031849,ENSMUSG00000029819,ENSMUSG00000055022,ENSMUSG00000005338,ENSMUSG00000061981,ENSMUSG00000060802,…
			REAC	Ion homeostasis	REAC:R-MMU-5578775	4.04154e-05	4.39345	41	658	13	12376	ENSMUSG00000030376,ENSMUSG00000066705,ENSMUSG00000026463,ENSMUSG00000029361,ENSMUSG00000041329,ENSMUSG00000033161,ENSMUSG00000007097,ENSMUSG00000036578,ENSMUSG00000057897,ENSMUSG00000030102,ENSMUSG00000031376,ENSMUSG00000032412,ENSMUSG00000040907
			GO:BP	anatomical structure development	GO:0048856	4.13835e-05	4.38317	3771	658	272	12376	ENSMUSG00000026463,ENSMUSG00000032021,ENSMUSG00000006024,ENSMUSG00000030770,ENSMUSG00000021136,ENSMUSG00000026185,ENSMUSG00000038843,ENSMUSG00000030256,ENSMUSG00000017167,ENSMUSG00000057455,ENSMUSG00000039145,ENSMUSG00000039577,ENSMUSG00000097451,ENSMUSG00000055053,ENSMUSG00000048978,ENSMUSG00000029223,ENSMUSG00000053024,ENSMUSG00000029361,ENSMUSG00000028369,ENSMUSG00000070047,ENSMUSG00000020889,…
			GO:BP	transmembrane transport	GO:0055085	5.15136e-05	4.28808	967	658	96	12376	ENSMUSG00000030376,ENSMUSG00000066705,ENSMUSG00000026463,ENSMUSG00000019894,ENSMUSG00000035722,ENSMUSG00000027895,ENSMUSG00000004110,ENSMUSG00000029361,ENSMUSG00000041329,ENSMUSG00000032020,ENSMUSG00000045038,ENSMUSG00000010064,ENSMUSG00000018470,ENSMUSG00000028785,ENSMUSG00000034656,ENSMUSG00000004056,ENSMUSG00000004113,ENSMUSG00000029088,ENSMUSG00000029359,ENSMUSG00000060961,ENSMUSG00000033161,…
			GO:BP	biological adhesion	GO:0022610	5.34969e-05	4.27167	912	658	92	12376	ENSMUSG00000032021,ENSMUSG00000030770,ENSMUSG00000038843,ENSMUSG00000032092,ENSMUSG00000017167,ENSMUSG00000053024,ENSMUSG00000028369,ENSMUSG00000070047,ENSMUSG00000041329,ENSMUSG00000033768,ENSMUSG00000032020,ENSMUSG00000069662,ENSMUSG00000033721,ENSMUSG00000053399,ENSMUSG00000045038,ENSMUSG00000031849,ENSMUSG00000029819,ENSMUSG00000055022,ENSMUSG00000005338,ENSMUSG00000061981,ENSMUSG00000060802,…
			GO:CC	axon	GO:0030424	5.64157e-05	4.2486	631	658	71	12376	ENSMUSG00000030376,ENSMUSG00000027895,ENSMUSG00000003657,ENSMUSG00000017167,ENSMUSG00000048978,ENSMUSG00000029223,ENSMUSG00000053024,ENSMUSG00000029361,ENSMUSG00000030357,ENSMUSG00000069662,ENSMUSG00000047261,ENSMUSG00000028785,ENSMUSG00000029819,ENSMUSG00000004113,ENSMUSG00000029030,ENSMUSG00000025743,ENSMUSG00000047085,ENSMUSG00000033161,ENSMUSG00000027254,ENSMUSG00000036634,ENSMUSG00000028613,…
			GO:CC	integral component of presynaptic membrane	GO:0099056	8.72204e-05	4.05938	84	658	21	12376	ENSMUSG00000066705,ENSMUSG00000026463,ENSMUSG00000027895,ENSMUSG00000034656,ENSMUSG00000005338,ENSMUSG00000062785,ENSMUSG00000015968,ENSMUSG00000003378,ENSMUSG00000030525,ENSMUSG00000075318,ENSMUSG00000028542,ENSMUSG00000051331,ENSMUSG00000028399,ENSMUSG00000013236,ENSMUSG00000024211,ENSMUSG00000022376,ENSMUSG00000013033,ENSMUSG00000003934,ENSMUSG00000045613,ENSMUSG00000031376,ENSMUSG00000040907
			REAC	Cell surface interactions at the vascular wall	REAC:R-MMU-202733	9.12359e-05	4.03983	66	658	16	12376	ENSMUSG00000041329,ENSMUSG00000025743,ENSMUSG00000024610,ENSMUSG00000036634,ENSMUSG00000023175,ENSMUSG00000030495,ENSMUSG00000031904,ENSMUSG00000019843,ENSMUSG00000055447,ENSMUSG00000031451,ENSMUSG00000022309,ENSMUSG00000007655,ENSMUSG00000037902,ENSMUSG00000042228,ENSMUSG00000016933,ENSMUSG00000032412
			GO:BP	sodium ion transmembrane transport	GO:0035725	0.000106386	3.97312	101	658	23	12376	ENSMUSG00000030376,ENSMUSG00000066705,ENSMUSG00000026463,ENSMUSG00000019894,ENSMUSG00000029361,ENSMUSG00000041329,ENSMUSG00000029359,ENSMUSG00000060961,ENSMUSG00000033161,ENSMUSG00000007097,ENSMUSG00000009687,ENSMUSG00000075318,ENSMUSG00000028542,ENSMUSG00000060681,ENSMUSG00000013275,ENSMUSG00000028854,ENSMUSG00000023033,ENSMUSG00000036578,ENSMUSG00000024597,ENSMUSG00000069601,ENSMUSG00000034462,…
			KEGG	Proximal tubule bicarbonate reclamation	KEGG:04964	0.000113063	3.94668	17	658	8	12376	ENSMUSG00000041329,ENSMUSG00000010064,ENSMUSG00000060961,ENSMUSG00000033161,ENSMUSG00000007097,ENSMUSG00000040618,ENSMUSG00000032412,ENSMUSG00000040907
			GO:BP	cell-cell signaling	GO:0007267	0.000138206	3.85947	1085	658	103	12376	ENSMUSG00000030376,ENSMUSG00000006024,ENSMUSG00000027895,ENSMUSG00000013766,ENSMUSG00000003657,ENSMUSG00000039577,ENSMUSG00000053024,ENSMUSG00000029361,ENSMUSG00000020889,ENSMUSG00000026361,ENSMUSG00000033768,ENSMUSG00000045038,ENSMUSG00000003228,ENSMUSG00000027849,ENSMUSG00000029819,ENSMUSG00000034656,ENSMUSG00000004113,ENSMUSG00000042406,ENSMUSG00000029030,ENSMUSG00000028833,ENSMUSG00000027254,…
			GO:BP	cell communication	GO:0007154	0.000149453	3.8255	3676	658	264	12376	ENSMUSG00000030376,ENSMUSG00000026463,ENSMUSG00000015944,ENSMUSG00000006024,ENSMUSG00000035722,ENSMUSG00000027895,ENSMUSG00000013766,ENSMUSG00000026185,ENSMUSG00000003657,ENSMUSG00000017167,ENSMUSG00000029826,ENSMUSG00000057455,ENSMUSG00000039577,ENSMUSG00000097451,ENSMUSG00000029223,ENSMUSG00000053024,ENSMUSG00000024526,ENSMUSG00000029361,ENSMUSG00000064215,ENSMUSG00000028369,ENSMUSG00000020889,…
			GO:BP	signaling	GO:0023052	0.000163098	3.78755	3627	658	261	12376	ENSMUSG00000030376,ENSMUSG00000026463,ENSMUSG00000015944,ENSMUSG00000006024,ENSMUSG00000035722,ENSMUSG00000027895,ENSMUSG00000013766,ENSMUSG00000026185,ENSMUSG00000003657,ENSMUSG00000017167,ENSMUSG00000029826,ENSMUSG00000057455,ENSMUSG00000039577,ENSMUSG00000097451,ENSMUSG00000029223,ENSMUSG00000053024,ENSMUSG00000024526,ENSMUSG00000029361,ENSMUSG00000064215,ENSMUSG00000028369,ENSMUSG00000039976,…
			GO:BP	developmental process	GO:0032502	0.000168372	3.77373	4083	658	287	12376	ENSMUSG00000026463,ENSMUSG00000032021,ENSMUSG00000006024,ENSMUSG00000030770,ENSMUSG00000021136,ENSMUSG00000026185,ENSMUSG00000038843,ENSMUSG00000023224,ENSMUSG00000030256,ENSMUSG00000017167,ENSMUSG00000057455,ENSMUSG00000039145,ENSMUSG00000039577,ENSMUSG00000097451,ENSMUSG00000055053,ENSMUSG00000048978,ENSMUSG00000029223,ENSMUSG00000053024,ENSMUSG00000029361,ENSMUSG00000028369,ENSMUSG00000070047,…
			GO:BP	multicellular organismal signaling	GO:0035637	0.000173727	3.76013	87	658	21	12376	ENSMUSG00000027895,ENSMUSG00000017167,ENSMUSG00000034656,ENSMUSG00000020723,ENSMUSG00000036634,ENSMUSG00000015968,ENSMUSG00000056073,ENSMUSG00000031980,ENSMUSG00000030525,ENSMUSG00000075318,ENSMUSG00000011751,ENSMUSG00000051331,ENSMUSG00000028854,ENSMUSG00000026442,ENSMUSG00000054477,ENSMUSG00000050953,ENSMUSG00000059146,ENSMUSG00000007655,ENSMUSG00000069601,ENSMUSG00000061576,ENSMUSG00000029862
			GO:MF	inorganic molecular entity transmembrane transporter activity	GO:0015318	0.000184222	3.73466	421	658	53	12376	ENSMUSG00000030376,ENSMUSG00000026463,ENSMUSG00000019894,ENSMUSG00000027895,ENSMUSG00000004110,ENSMUSG00000041329,ENSMUSG00000018470,ENSMUSG00000034656,ENSMUSG00000004113,ENSMUSG00000029088,ENSMUSG00000060961,ENSMUSG00000033161,ENSMUSG00000020723,ENSMUSG00000079157,ENSMUSG00000062785,ENSMUSG00000015968,ENSMUSG00000062661,ENSMUSG00000007097,ENSMUSG00000056073,ENSMUSG00000003378,ENSMUSG00000007041,…
			KEGG	Cholinergic synapse	KEGG:04725	0.000185269	3.7322	84	658	17	12376	ENSMUSG00000028698,ENSMUSG00000034656,ENSMUSG00000004056,ENSMUSG00000004113,ENSMUSG00000053007,ENSMUSG00000042406,ENSMUSG00000039936,ENSMUSG00000015968,ENSMUSG00000030525,ENSMUSG00000051331,ENSMUSG00000022376,ENSMUSG00000019843,ENSMUSG00000038128,ENSMUSG00000057897,ENSMUSG00000030102,ENSMUSG00000021250,ENSMUSG00000045613
			KEGG	cGMP-PKG signaling pathway	KEGG:04022	0.00032458	3.48868	116	658	20	12376	ENSMUSG00000030376,ENSMUSG00000026463,ENSMUSG00000041329,ENSMUSG00000004455,ENSMUSG00000045038,ENSMUSG00000004056,ENSMUSG00000053007,ENSMUSG00000042406,ENSMUSG00000033161,ENSMUSG00000015968,ENSMUSG00000007097,ENSMUSG00000028161,ENSMUSG00000033953,ENSMUSG00000051331,ENSMUSG00000022376,ENSMUSG00000030102,ENSMUSG00000027544,ENSMUSG00000031376,ENSMUSG00000032412,ENSMUSG00000040907
			KEGG	Pancreatic secretion	KEGG:04972	0.000328678	3.48323	53	658	13	12376	ENSMUSG00000026463,ENSMUSG00000041329,ENSMUSG00000060961,ENSMUSG00000033161,ENSMUSG00000007097,ENSMUSG00000032532,ENSMUSG00000028854,ENSMUSG00000022376,ENSMUSG00000030102,ENSMUSG00000024597,ENSMUSG00000031376,ENSMUSG00000032412,ENSMUSG00000040907
			KEGG	Calcium signaling pathway	KEGG:04020	0.000337371	3.47189	147	658	23	12376	ENSMUSG00000030376,ENSMUSG00000026463,ENSMUSG00000004110,ENSMUSG00000029361,ENSMUSG00000034656,ENSMUSG00000004113,ENSMUSG00000015968,ENSMUSG00000028161,ENSMUSG00000030525,ENSMUSG00000033953,ENSMUSG00000051331,ENSMUSG00000004347,ENSMUSG00000022376,ENSMUSG00000038128,ENSMUSG00000057897,ENSMUSG00000059146,ENSMUSG00000030102,ENSMUSG00000010660,ENSMUSG00000039747,ENSMUSG00000020122,ENSMUSG00000045613,…
			GO:MF	protein binding	GO:0005515	0.000346313	3.46053	6882	658	436	12376	ENSMUSG00000030376,ENSMUSG00000026463,ENSMUSG00000015944,ENSMUSG00000032021,ENSMUSG00000038781,ENSMUSG00000006024,ENSMUSG00000030770,ENSMUSG00000035722,ENSMUSG00000027895,ENSMUSG00000021136,ENSMUSG00000013766,ENSMUSG00000026185,ENSMUSG00000030256,ENSMUSG00000040380,ENSMUSG00000017167,ENSMUSG00000029826,ENSMUSG00000040666,ENSMUSG00000057455,ENSMUSG00000039145,ENSMUSG00000039577,ENSMUSG00000031147,…
			GO:CC	cell surface	GO:0009986	0.000359167	3.4447	466	658	56	12376	ENSMUSG00000035722,ENSMUSG00000027895,ENSMUSG00000013766,ENSMUSG00000053024,ENSMUSG00000041329,ENSMUSG00000060802,ENSMUSG00000025743,ENSMUSG00000024610,ENSMUSG00000060961,ENSMUSG00000061232,ENSMUSG00000020723,ENSMUSG00000028613,ENSMUSG00000020758,ENSMUSG00000039542,ENSMUSG00000015968,ENSMUSG00000025492,ENSMUSG00000059974,ENSMUSG00000022883,ENSMUSG00000016494,ENSMUSG00000053141,ENSMUSG00000004892,…
			GO:CC	membrane	GO:0016020	0.000363489	3.43951	5454	658	361	12376	ENSMUSG00000030376,ENSMUSG00000066705,ENSMUSG00000026463,ENSMUSG00000019894,ENSMUSG00000032021,ENSMUSG00000038781,ENSMUSG00000006024,ENSMUSG00000030770,ENSMUSG00000035722,ENSMUSG00000009216,ENSMUSG00000027895,ENSMUSG00000013766,ENSMUSG00000003657,ENSMUSG00000038843,ENSMUSG00000032092,ENSMUSG00000017167,ENSMUSG00000057455,ENSMUSG00000004110,ENSMUSG00000021903,ENSMUSG00000048978,ENSMUSG00000029223,…
			GO:BP	regulation of calcium ion transport	GO:0051924	0.000398155	3.39995	163	658	29	12376	ENSMUSG00000029361,ENSMUSG00000032020,ENSMUSG00000045038,ENSMUSG00000028785,ENSMUSG00000034656,ENSMUSG00000004113,ENSMUSG00000015968,ENSMUSG00000007097,ENSMUSG00000035640,ENSMUSG00000031980,ENSMUSG00000025813,ENSMUSG00000051331,ENSMUSG00000028854,ENSMUSG00000028906,ENSMUSG00000022208,ENSMUSG00000019843,ENSMUSG00000025889,ENSMUSG00000031778,ENSMUSG00000050953,ENSMUSG00000031012,ENSMUSG00000030102,…
			KEGG	Salivary secretion	KEGG:04970	0.000513758	3.28924	55	658	13	12376	ENSMUSG00000026463,ENSMUSG00000029361,ENSMUSG00000041329,ENSMUSG00000033161,ENSMUSG00000007097,ENSMUSG00000028854,ENSMUSG00000069516,ENSMUSG00000022376,ENSMUSG00000030102,ENSMUSG00000024597,ENSMUSG00000031376,ENSMUSG00000032412,ENSMUSG00000040907
			KEGG	Carbohydrate digestion and absorption	KEGG:04973	0.000517146	3.28639	26	658	9	12376	ENSMUSG00000041329,ENSMUSG00000028698,ENSMUSG00000004056,ENSMUSG00000033161,ENSMUSG00000039936,ENSMUSG00000015968,ENSMUSG00000007097,ENSMUSG00000032412,ENSMUSG00000040907
			GO:BP	movement of cell or subcellular component	GO:0006928	0.00055521	3.25554	1380	658	121	12376	ENSMUSG00000026463,ENSMUSG00000032021,ENSMUSG00000030770,ENSMUSG00000026185,ENSMUSG00000038843,ENSMUSG00000039145,ENSMUSG00000039577,ENSMUSG00000029223,ENSMUSG00000053024,ENSMUSG00000029361,ENSMUSG00000028369,ENSMUSG00000054728,ENSMUSG00000041329,ENSMUSG00000033721,ENSMUSG00000045038,ENSMUSG00000047261,ENSMUSG00000050711,ENSMUSG00000061981,ENSMUSG00000004056,ENSMUSG00000025743,ENSMUSG00000024610,…
			GO:BP	behavior	GO:0007610	0.000563598	3.24903	497	658	58	12376	ENSMUSG00000030376,ENSMUSG00000035722,ENSMUSG00000029223,ENSMUSG00000053024,ENSMUSG00000029361,ENSMUSG00000020889,ENSMUSG00000041329,ENSMUSG00000033768,ENSMUSG00000045038,ENSMUSG00000039913,ENSMUSG00000029819,ENSMUSG00000034656,ENSMUSG00000052512,ENSMUSG00000004113,ENSMUSG00000060802,ENSMUSG00000030683,ENSMUSG00000027254,ENSMUSG00000058153,ENSMUSG00000003575,ENSMUSG00000025579,ENSMUSG00000007097,…
			GO:BP	neuron projection morphogenesis	GO:0048812	0.000604737	3.21843	549	658	62	12376	ENSMUSG00000017167,ENSMUSG00000029223,ENSMUSG00000053024,ENSMUSG00000054728,ENSMUSG00000069662,ENSMUSG00000047261,ENSMUSG00000034656,ENSMUSG00000027254,ENSMUSG00000036634,ENSMUSG00000003534,ENSMUSG00000028613,ENSMUSG00000055003,ENSMUSG00000008575,ENSMUSG00000026452,ENSMUSG00000055407,ENSMUSG00000025555,ENSMUSG00000033174,ENSMUSG00000068740,ENSMUSG00000032532,ENSMUSG00000022883,ENSMUSG00000045039,…
			REAC	Muscle contraction	REAC:R-MMU-397014	0.000761859	3.11813	104	658	19	12376	ENSMUSG00000030376,ENSMUSG00000066705,ENSMUSG00000026463,ENSMUSG00000029361,ENSMUSG00000041329,ENSMUSG00000020061,ENSMUSG00000029088,ENSMUSG00000033161,ENSMUSG00000020723,ENSMUSG00000007097,ENSMUSG00000075318,ENSMUSG00000051331,ENSMUSG00000025221,ENSMUSG00000036578,ENSMUSG00000057897,ENSMUSG00000030102,ENSMUSG00000031376,ENSMUSG00000032412,ENSMUSG00000040907
			KEGG	Adrenergic signaling in cardiomyocytes	KEGG:04261	0.000839094	3.07619	113	658	19	12376	ENSMUSG00000030376,ENSMUSG00000026463,ENSMUSG00000041329,ENSMUSG00000004455,ENSMUSG00000004056,ENSMUSG00000053007,ENSMUSG00000042406,ENSMUSG00000033161,ENSMUSG00000020723,ENSMUSG00000015968,ENSMUSG00000007097,ENSMUSG00000031980,ENSMUSG00000051331,ENSMUSG00000028854,ENSMUSG00000022376,ENSMUSG00000057897,ENSMUSG00000031376,ENSMUSG00000032412,ENSMUSG00000040907
			GO:BP	transmission of nerve impulse	GO:0019226	0.000951565	3.02156	49	658	15	12376	ENSMUSG00000027895,ENSMUSG00000017167,ENSMUSG00000034656,ENSMUSG00000020723,ENSMUSG00000036634,ENSMUSG00000056073,ENSMUSG00000031980,ENSMUSG00000030525,ENSMUSG00000075318,ENSMUSG00000011751,ENSMUSG00000026442,ENSMUSG00000059146,ENSMUSG00000069601,ENSMUSG00000061576,ENSMUSG00000029862
			GO:BP	cell differentiation	GO:0030154	0.000965678	3.01517	2718	658	204	12376	ENSMUSG00000032021,ENSMUSG00000006024,ENSMUSG00000030770,ENSMUSG00000021136,ENSMUSG00000026185,ENSMUSG00000030256,ENSMUSG00000017167,ENSMUSG00000057455,ENSMUSG00000039145,ENSMUSG00000039577,ENSMUSG00000097451,ENSMUSG00000029223,ENSMUSG00000053024,ENSMUSG00000029361,ENSMUSG00000070047,ENSMUSG00000020889,ENSMUSG00000054728,ENSMUSG00000041329,ENSMUSG00000026361,ENSMUSG00000032020,ENSMUSG00000030357,…
			GO:BP	transport	GO:0006810	0.0010471	2.98001	3057	658	224	12376	ENSMUSG00000030376,ENSMUSG00000066705,ENSMUSG00000026463,ENSMUSG00000019894,ENSMUSG00000006024,ENSMUSG00000035722,ENSMUSG00000027895,ENSMUSG00000057455,ENSMUSG00000004110,ENSMUSG00000039145,ENSMUSG00000029223,ENSMUSG00000053024,ENSMUSG00000029361,ENSMUSG00000064215,ENSMUSG00000039976,ENSMUSG00000020889,ENSMUSG00000041329,ENSMUSG00000035504,ENSMUSG00000033768,ENSMUSG00000046434,ENSMUSG00000027546,…
			GO:BP	regulation of multicellular organismal process	GO:0051239	0.00117168	2.93119	1721	658	142	12376	ENSMUSG00000030376,ENSMUSG00000026463,ENSMUSG00000032021,ENSMUSG00000035722,ENSMUSG00000027895,ENSMUSG00000026185,ENSMUSG00000023224,ENSMUSG00000030256,ENSMUSG00000029826,ENSMUSG00000024526,ENSMUSG00000029361,ENSMUSG00000020889,ENSMUSG00000002100,ENSMUSG00000026361,ENSMUSG00000032020,ENSMUSG00000028782,ENSMUSG00000034648,ENSMUSG00000069662,ENSMUSG00000053399,ENSMUSG00000004455,ENSMUSG00000045038,…
			GO:BP	response to chemical	GO:0042221	0.00117472	2.93006	2608	658	197	12376	ENSMUSG00000026463,ENSMUSG00000015944,ENSMUSG00000030770,ENSMUSG00000035722,ENSMUSG00000013766,ENSMUSG00000026185,ENSMUSG00000038843,ENSMUSG00000029826,ENSMUSG00000039145,ENSMUSG00000029223,ENSMUSG00000053024,ENSMUSG00000024526,ENSMUSG00000029361,ENSMUSG00000064215,ENSMUSG00000020889,ENSMUSG00000026361,ENSMUSG00000046434,ENSMUSG00000030357,ENSMUSG00000069662,ENSMUSG00000033721,ENSMUSG00000045038,…
			GO:MF	inorganic cation transmembrane transporter activity	GO:0022890	0.00118344	2.92685	347	658	45	12376	ENSMUSG00000030376,ENSMUSG00000026463,ENSMUSG00000019894,ENSMUSG00000027895,ENSMUSG00000004110,ENSMUSG00000041329,ENSMUSG00000018470,ENSMUSG00000034656,ENSMUSG00000004113,ENSMUSG00000029088,ENSMUSG00000060961,ENSMUSG00000033161,ENSMUSG00000020723,ENSMUSG00000079157,ENSMUSG00000062785,ENSMUSG00000015968,ENSMUSG00000062661,ENSMUSG00000007097,ENSMUSG00000056073,ENSMUSG00000003378,ENSMUSG00000030525,…
			GO:BP	cellular developmental process	GO:0048869	0.00126481	2.89797	2777	658	207	12376	ENSMUSG00000032021,ENSMUSG00000006024,ENSMUSG00000030770,ENSMUSG00000021136,ENSMUSG00000026185,ENSMUSG00000030256,ENSMUSG00000017167,ENSMUSG00000057455,ENSMUSG00000039145,ENSMUSG00000039577,ENSMUSG00000097451,ENSMUSG00000029223,ENSMUSG00000053024,ENSMUSG00000029361,ENSMUSG00000070047,ENSMUSG00000020889,ENSMUSG00000054728,ENSMUSG00000041329,ENSMUSG00000026361,ENSMUSG00000032020,ENSMUSG00000030357,…
			GO:MF	transporter activity	GO:0005215	0.00128009	2.89276	720	658	74	12376	ENSMUSG00000030376,ENSMUSG00000026463,ENSMUSG00000019894,ENSMUSG00000035722,ENSMUSG00000027895,ENSMUSG00000004110,ENSMUSG00000041329,ENSMUSG00000027546,ENSMUSG00000010064,ENSMUSG00000018470,ENSMUSG00000034656,ENSMUSG00000004113,ENSMUSG00000029088,ENSMUSG00000060961,ENSMUSG00000033161,ENSMUSG00000020723,ENSMUSG00000079157,ENSMUSG00000024130,ENSMUSG00000062785,ENSMUSG00000015968,ENSMUSG00000062661,…
			GO:BP	positive regulation of ion transport	GO:0043270	0.00132005	2.87941	192	658	31	12376	ENSMUSG00000029361,ENSMUSG00000041329,ENSMUSG00000010064,ENSMUSG00000055022,ENSMUSG00000004056,ENSMUSG00000042406,ENSMUSG00000029359,ENSMUSG00000020723,ENSMUSG00000015968,ENSMUSG00000032532,ENSMUSG00000031980,ENSMUSG00000028542,ENSMUSG00000051331,ENSMUSG00000028854,ENSMUSG00000025221,ENSMUSG00000038642,ENSMUSG00000025889,ENSMUSG00000031778,ENSMUSG00000031012,ENSMUSG00000030102,ENSMUSG00000025068,…
			GO:BP	regulation of cellular component organization	GO:0051128	0.00146342	2.83463	1837	658	149	12376	ENSMUSG00000006024,ENSMUSG00000035722,ENSMUSG00000026185,ENSMUSG00000057455,ENSMUSG00000039145,ENSMUSG00000039577,ENSMUSG00000053024,ENSMUSG00000041329,ENSMUSG00000026361,ENSMUSG00000046434,ENSMUSG00000028782,ENSMUSG00000030357,ENSMUSG00000034648,ENSMUSG00000069662,ENSMUSG00000045038,ENSMUSG00000047261,ENSMUSG00000029029,ENSMUSG00000037679,ENSMUSG00000045193,ENSMUSG00000028785,ENSMUSG00000055022,…
			GO:MF	cation transmembrane transporter activity	GO:0008324	0.00153281	2.81451	386	658	48	12376	ENSMUSG00000030376,ENSMUSG00000026463,ENSMUSG00000019894,ENSMUSG00000027895,ENSMUSG00000004110,ENSMUSG00000041329,ENSMUSG00000010064,ENSMUSG00000018470,ENSMUSG00000034656,ENSMUSG00000004113,ENSMUSG00000029088,ENSMUSG00000060961,ENSMUSG00000033161,ENSMUSG00000020723,ENSMUSG00000079157,ENSMUSG00000062785,ENSMUSG00000015968,ENSMUSG00000062661,ENSMUSG00000007097,ENSMUSG00000056073,ENSMUSG00000003378,…
			GO:BP	plasma membrane bounded cell projection morphogenesis	GO:0120039	0.00156321	2.80598	563	658	62	12376	ENSMUSG00000017167,ENSMUSG00000029223,ENSMUSG00000053024,ENSMUSG00000054728,ENSMUSG00000069662,ENSMUSG00000047261,ENSMUSG00000034656,ENSMUSG00000027254,ENSMUSG00000036634,ENSMUSG00000003534,ENSMUSG00000028613,ENSMUSG00000055003,ENSMUSG00000008575,ENSMUSG00000026452,ENSMUSG00000055407,ENSMUSG00000025555,ENSMUSG00000033174,ENSMUSG00000068740,ENSMUSG00000032532,ENSMUSG00000022883,ENSMUSG00000045039,…
			GO:CC	basal part of cell	GO:0045178	0.00169178	2.77166	194	658	31	12376	ENSMUSG00000030376,ENSMUSG00000026463,ENSMUSG00000010064,ENSMUSG00000061981,ENSMUSG00000060961,ENSMUSG00000033161,ENSMUSG00000003534,ENSMUSG00000020758,ENSMUSG00000016494,ENSMUSG00000037295,ENSMUSG00000037625,ENSMUSG00000028542,ENSMUSG00000059336,ENSMUSG00000013275,ENSMUSG00000028854,ENSMUSG00000023175,ENSMUSG00000028906,ENSMUSG00000031904,ENSMUSG00000022376,ENSMUSG00000023169,ENSMUSG00000018459,…
			GO:CC	basal plasma membrane	GO:0009925	0.00176546	2.75314	184	658	30	12376	ENSMUSG00000030376,ENSMUSG00000026463,ENSMUSG00000010064,ENSMUSG00000061981,ENSMUSG00000060961,ENSMUSG00000033161,ENSMUSG00000003534,ENSMUSG00000020758,ENSMUSG00000016494,ENSMUSG00000037295,ENSMUSG00000028542,ENSMUSG00000059336,ENSMUSG00000013275,ENSMUSG00000028854,ENSMUSG00000023175,ENSMUSG00000028906,ENSMUSG00000031904,ENSMUSG00000022376,ENSMUSG00000023169,ENSMUSG00000018459,ENSMUSG00000032231,…
			GO:BP	metal ion homeostasis	GO:0055065	0.00192253	2.71613	401	658	49	12376	ENSMUSG00000030376,ENSMUSG00000026463,ENSMUSG00000003657,ENSMUSG00000029361,ENSMUSG00000041329,ENSMUSG00000032020,ENSMUSG00000045038,ENSMUSG00000034656,ENSMUSG00000004113,ENSMUSG00000060802,ENSMUSG00000042406,ENSMUSG00000029359,ENSMUSG00000033161,ENSMUSG00000079157,ENSMUSG00000041594,ENSMUSG00000015968,ENSMUSG00000062661,ENSMUSG00000007097,ENSMUSG00000056073,ENSMUSG00000022199,ENSMUSG00000031980,…
			GO:BP	export from cell	GO:0140352	0.00192547	2.71546	619	658	66	12376	ENSMUSG00000030376,ENSMUSG00000006024,ENSMUSG00000027895,ENSMUSG00000029361,ENSMUSG00000020889,ENSMUSG00000041329,ENSMUSG00000033768,ENSMUSG00000027546,ENSMUSG00000045038,ENSMUSG00000027849,ENSMUSG00000031849,ENSMUSG00000034656,ENSMUSG00000004113,ENSMUSG00000060961,ENSMUSG00000033161,ENSMUSG00000002108,ENSMUSG00000022587,ENSMUSG00000062785,ENSMUSG00000015968,ENSMUSG00000062661,ENSMUSG00000007097,…
			GO:BP	cell projection morphogenesis	GO:0048858	0.002034	2.69165	567	658	62	12376	ENSMUSG00000017167,ENSMUSG00000029223,ENSMUSG00000053024,ENSMUSG00000054728,ENSMUSG00000069662,ENSMUSG00000047261,ENSMUSG00000034656,ENSMUSG00000027254,ENSMUSG00000036634,ENSMUSG00000003534,ENSMUSG00000028613,ENSMUSG00000055003,ENSMUSG00000008575,ENSMUSG00000026452,ENSMUSG00000055407,ENSMUSG00000025555,ENSMUSG00000033174,ENSMUSG00000068740,ENSMUSG00000032532,ENSMUSG00000022883,ENSMUSG00000045039,…
			GO:BP	cell development	GO:0048468	0.0022692	2.64413	1583	658	132	12376	ENSMUSG00000030770,ENSMUSG00000030256,ENSMUSG00000017167,ENSMUSG00000057455,ENSMUSG00000039145,ENSMUSG00000039577,ENSMUSG00000029223,ENSMUSG00000053024,ENSMUSG00000029361,ENSMUSG00000070047,ENSMUSG00000020889,ENSMUSG00000054728,ENSMUSG00000041329,ENSMUSG00000030357,ENSMUSG00000069662,ENSMUSG00000004455,ENSMUSG00000047261,ENSMUSG00000031849,ENSMUSG00000029819,ENSMUSG00000055022,ENSMUSG00000034656,…
			REAC	Transport of small molecules	REAC:R-MMU-382551	0.00244583	2.61157	436	658	46	12376	ENSMUSG00000030376,ENSMUSG00000066705,ENSMUSG00000026463,ENSMUSG00000019894,ENSMUSG00000035722,ENSMUSG00000041329,ENSMUSG00000027546,ENSMUSG00000010064,ENSMUSG00000060961,ENSMUSG00000033161,ENSMUSG00000002108,ENSMUSG00000024130,ENSMUSG00000060671,ENSMUSG00000007097,ENSMUSG00000037685,ENSMUSG00000022199,ENSMUSG00000037295,ENSMUSG00000030000,ENSMUSG00000036565,ENSMUSG00000017740,ENSMUSG00000028542,…
			GO:BP	positive regulation of cation transmembrane transport	GO:1904064	0.00249459	2.603	109	658	22	12376	ENSMUSG00000029361,ENSMUSG00000041329,ENSMUSG00000029359,ENSMUSG00000020723,ENSMUSG00000015968,ENSMUSG00000031980,ENSMUSG00000028542,ENSMUSG00000051331,ENSMUSG00000028854,ENSMUSG00000025221,ENSMUSG00000038642,ENSMUSG00000025889,ENSMUSG00000031778,ENSMUSG00000025068,ENSMUSG00000050947,ENSMUSG00000042453,ENSMUSG00000059970,ENSMUSG00000069601,ENSMUSG00000016933,ENSMUSG00000061576,ENSMUSG00000034462,…
			GO:BP	central nervous system development	GO:0007417	0.00277476	2.55677	775	658	77	12376	ENSMUSG00000026463,ENSMUSG00000006024,ENSMUSG00000017167,ENSMUSG00000053024,ENSMUSG00000020889,ENSMUSG00000054728,ENSMUSG00000041329,ENSMUSG00000069662,ENSMUSG00000010064,ENSMUSG00000028785,ENSMUSG00000029819,ENSMUSG00000055022,ENSMUSG00000034656,ENSMUSG00000052512,ENSMUSG00000060802,ENSMUSG00000030683,ENSMUSG00000027796,ENSMUSG00000053166,ENSMUSG00000001911,ENSMUSG00000036634,ENSMUSG00000058153,…
			GO:BP	cellular sodium ion homeostasis	GO:0006883	0.00310723	2.50763	13	658	8	12376	ENSMUSG00000041329,ENSMUSG00000029359,ENSMUSG00000033161,ENSMUSG00000007097,ENSMUSG00000031980,ENSMUSG00000028854,ENSMUSG00000032412,ENSMUSG00000040907
			WP	Myometrial relaxation and contraction pathways	WP:WP385	0.00335114	2.47481	119	658	18	12376	ENSMUSG00000026185,ENSMUSG00000029361,ENSMUSG00000045038,ENSMUSG00000003228,ENSMUSG00000042406,ENSMUSG00000017493,ENSMUSG00000022376,ENSMUSG00000025855,ENSMUSG00000057897,ENSMUSG00000050953,ENSMUSG00000023046,ENSMUSG00000030102,ENSMUSG00000025068,ENSMUSG00000010660,ENSMUSG00000038539,ENSMUSG00000021250,ENSMUSG00000028525,ENSMUSG00000016933
			GO:CC	membrane microdomain	GO:0098857	0.00357252	2.44703	289	658	39	12376	ENSMUSG00000057455,ENSMUSG00000029361,ENSMUSG00000055022,ENSMUSG00000061981,ENSMUSG00000034994,ENSMUSG00000033161,ENSMUSG00000036634,ENSMUSG00000028613,ENSMUSG00000007097,ENSMUSG00000030000,ENSMUSG00000030525,ENSMUSG00000032537,ENSMUSG00000051331,ENSMUSG00000031887,ENSMUSG00000041710,ENSMUSG00000028854,ENSMUSG00000023175,ENSMUSG00000023805,ENSMUSG00000002147,ENSMUSG00000022376,ENSMUSG00000018411,…
			GO:CC	membrane raft	GO:0045121	0.00357252	2.44703	289	658	39	12376	ENSMUSG00000057455,ENSMUSG00000029361,ENSMUSG00000055022,ENSMUSG00000061981,ENSMUSG00000034994,ENSMUSG00000033161,ENSMUSG00000036634,ENSMUSG00000028613,ENSMUSG00000007097,ENSMUSG00000030000,ENSMUSG00000030525,ENSMUSG00000032537,ENSMUSG00000051331,ENSMUSG00000031887,ENSMUSG00000041710,ENSMUSG00000028854,ENSMUSG00000023175,ENSMUSG00000023805,ENSMUSG00000002147,ENSMUSG00000022376,ENSMUSG00000018411,…
			REAC	Hemostasis	REAC:R-MMU-109582	0.00367924	2.43424	325	658	37	12376	ENSMUSG00000030376,ENSMUSG00000026463,ENSMUSG00000023224,ENSMUSG00000006522,ENSMUSG00000029361,ENSMUSG00000041329,ENSMUSG00000033721,ENSMUSG00000045038,ENSMUSG00000028698,ENSMUSG00000025743,ENSMUSG00000024610,ENSMUSG00000036634,ENSMUSG00000028613,ENSMUSG00000004207,ENSMUSG00000033174,ENSMUSG00000015143,ENSMUSG00000030111,ENSMUSG00000023175,ENSMUSG00000030495,ENSMUSG00000031904,ENSMUSG00000019843,…
			GO:MF	ion transmembrane transporter activity	GO:0015075	0.00371733	2.42977	498	658	56	12376	ENSMUSG00000030376,ENSMUSG00000026463,ENSMUSG00000019894,ENSMUSG00000027895,ENSMUSG00000004110,ENSMUSG00000041329,ENSMUSG00000010064,ENSMUSG00000018470,ENSMUSG00000034656,ENSMUSG00000004113,ENSMUSG00000029088,ENSMUSG00000060961,ENSMUSG00000033161,ENSMUSG00000020723,ENSMUSG00000079157,ENSMUSG00000062785,ENSMUSG00000015968,ENSMUSG00000062661,ENSMUSG00000007097,ENSMUSG00000056073,ENSMUSG00000003378,…
			GO:BP	localization	GO:0051179	0.00435046	2.36146	4189	658	286	12376	ENSMUSG00000030376,ENSMUSG00000066705,ENSMUSG00000026463,ENSMUSG00000019894,ENSMUSG00000032021,ENSMUSG00000006024,ENSMUSG00000030770,ENSMUSG00000035722,ENSMUSG00000027895,ENSMUSG00000026185,ENSMUSG00000038843,ENSMUSG00000017167,ENSMUSG00000057455,ENSMUSG00000004110,ENSMUSG00000039145,ENSMUSG00000039577,ENSMUSG00000029223,ENSMUSG00000053024,ENSMUSG00000024526,ENSMUSG00000029361,ENSMUSG00000064215,…
			GO:BP	calcium ion transmembrane transport	GO:0070588	0.00439342	2.3572	202	658	31	12376	ENSMUSG00000030376,ENSMUSG00000026463,ENSMUSG00000004110,ENSMUSG00000032020,ENSMUSG00000045038,ENSMUSG00000028785,ENSMUSG00000034656,ENSMUSG00000004113,ENSMUSG00000020723,ENSMUSG00000079157,ENSMUSG00000015968,ENSMUSG00000062661,ENSMUSG00000007097,ENSMUSG00000035640,ENSMUSG00000051331,ENSMUSG00000041710,ENSMUSG00000028854,ENSMUSG00000019843,ENSMUSG00000025889,ENSMUSG00000031778,ENSMUSG00000031451,…
			GO:BP	cation homeostasis	GO:0055080	0.00462873	2.33454	450	658	52	12376	ENSMUSG00000030376,ENSMUSG00000026463,ENSMUSG00000003657,ENSMUSG00000029361,ENSMUSG00000041329,ENSMUSG00000032020,ENSMUSG00000045038,ENSMUSG00000034656,ENSMUSG00000004113,ENSMUSG00000060802,ENSMUSG00000042406,ENSMUSG00000029359,ENSMUSG00000060961,ENSMUSG00000033161,ENSMUSG00000079157,ENSMUSG00000041594,ENSMUSG00000015968,ENSMUSG00000062661,ENSMUSG00000007097,ENSMUSG00000056073,ENSMUSG00000022199,…
			GO:BP	regulation of cellular process	GO:0050794	0.00490368	2.30948	6818	658	427	12376	ENSMUSG00000030376,ENSMUSG00000066705,ENSMUSG00000026463,ENSMUSG00000015944,ENSMUSG00000032021,ENSMUSG00000006024,ENSMUSG00000035722,ENSMUSG00000027895,ENSMUSG00000021136,ENSMUSG00000013766,ENSMUSG00000026185,ENSMUSG00000003657,ENSMUSG00000023224,ENSMUSG00000030256,ENSMUSG00000006522,ENSMUSG00000029826,ENSMUSG00000057455,ENSMUSG00000004110,ENSMUSG00000039145,ENSMUSG00000039577,ENSMUSG00000097451,…
			REAC	Ion channel transport	REAC:R-MMU-983712	0.00536001	2.27083	108	658	18	12376	ENSMUSG00000066705,ENSMUSG00000026463,ENSMUSG00000041329,ENSMUSG00000027546,ENSMUSG00000033161,ENSMUSG00000060671,ENSMUSG00000007097,ENSMUSG00000037685,ENSMUSG00000036565,ENSMUSG00000041710,ENSMUSG00000029016,ENSMUSG00000036578,ENSMUSG00000057897,ENSMUSG00000004317,ENSMUSG00000031376,ENSMUSG00000032412,ENSMUSG00000040907,ENSMUSG00000029862
			GO:CC	main axon	GO:0044304	0.00598966	2.2226	63	658	16	12376	ENSMUSG00000017167,ENSMUSG00000053024,ENSMUSG00000027254,ENSMUSG00000036634,ENSMUSG00000062785,ENSMUSG00000033174,ENSMUSG00000032532,ENSMUSG00000004892,ENSMUSG00000030525,ENSMUSG00000075318,ENSMUSG00000011751,ENSMUSG00000039419,ENSMUSG00000026442,ENSMUSG00000018411,ENSMUSG00000069601,ENSMUSG00000035441
			GO:BP	plasma membrane bounded cell projection organization	GO:0120036	0.0065161	2.18601	1228	658	107	12376	ENSMUSG00000030770,ENSMUSG00000017167,ENSMUSG00000057455,ENSMUSG00000039145,ENSMUSG00000029223,ENSMUSG00000053024,ENSMUSG00000054728,ENSMUSG00000041329,ENSMUSG00000030357,ENSMUSG00000069662,ENSMUSG00000033721,ENSMUSG00000047261,ENSMUSG00000029029,ENSMUSG00000029819,ENSMUSG00000055022,ENSMUSG00000034656,ENSMUSG00000020990,ENSMUSG00000060802,ENSMUSG00000028833,ENSMUSG00000027254,ENSMUSG00000039313,…
			GO:BP	homeostatic process	GO:0042592	0.00705931	2.15124	1170	658	103	12376	ENSMUSG00000030376,ENSMUSG00000026463,ENSMUSG00000026185,ENSMUSG00000003657,ENSMUSG00000039577,ENSMUSG00000024526,ENSMUSG00000029361,ENSMUSG00000020889,ENSMUSG00000041329,ENSMUSG00000032020,ENSMUSG00000045038,ENSMUSG00000031849,ENSMUSG00000034656,ENSMUSG00000004113,ENSMUSG00000060802,ENSMUSG00000042406,ENSMUSG00000029359,ENSMUSG00000028833,ENSMUSG00000024610,ENSMUSG00000060961,ENSMUSG00000033161,…
			GO:BP	synapse assembly	GO:0007416	0.00707934	2.15001	154	658	26	12376	ENSMUSG00000033768,ENSMUSG00000028782,ENSMUSG00000034648,ENSMUSG00000047261,ENSMUSG00000034656,ENSMUSG00000047085,ENSMUSG00000055003,ENSMUSG00000025555,ENSMUSG00000030000,ENSMUSG00000032537,ENSMUSG00000048482,ENSMUSG00000028399,ENSMUSG00000030093,ENSMUSG00000013236,ENSMUSG00000032452,ENSMUSG00000018411,ENSMUSG00000028249,ENSMUSG00000013033,ENSMUSG00000025889,ENSMUSG00000040037,ENSMUSG00000059146,…
			GO:BP	inorganic ion homeostasis	GO:0098771	0.00710028	2.14872	456	658	52	12376	ENSMUSG00000030376,ENSMUSG00000026463,ENSMUSG00000003657,ENSMUSG00000029361,ENSMUSG00000041329,ENSMUSG00000032020,ENSMUSG00000045038,ENSMUSG00000034656,ENSMUSG00000004113,ENSMUSG00000060802,ENSMUSG00000042406,ENSMUSG00000029359,ENSMUSG00000060961,ENSMUSG00000033161,ENSMUSG00000079157,ENSMUSG00000041594,ENSMUSG00000015968,ENSMUSG00000062661,ENSMUSG00000007097,ENSMUSG00000056073,ENSMUSG00000022199,…
			GO:MF	transmembrane transporter activity	GO:0022857	0.00742745	2.12916	655	658	67	12376	ENSMUSG00000030376,ENSMUSG00000026463,ENSMUSG00000019894,ENSMUSG00000035722,ENSMUSG00000027895,ENSMUSG00000004110,ENSMUSG00000041329,ENSMUSG00000010064,ENSMUSG00000018470,ENSMUSG00000034656,ENSMUSG00000004113,ENSMUSG00000029088,ENSMUSG00000060961,ENSMUSG00000033161,ENSMUSG00000020723,ENSMUSG00000079157,ENSMUSG00000024130,ENSMUSG00000062785,ENSMUSG00000015968,ENSMUSG00000062661,ENSMUSG00000007097,…
			GO:BP	adult behavior	GO:0030534	0.00747204	2.12656	125	658	23	12376	ENSMUSG00000029223,ENSMUSG00000053024,ENSMUSG00000029361,ENSMUSG00000033768,ENSMUSG00000029819,ENSMUSG00000034656,ENSMUSG00000030683,ENSMUSG00000058153,ENSMUSG00000007097,ENSMUSG00000030525,ENSMUSG00000025813,ENSMUSG00000011751,ENSMUSG00000051331,ENSMUSG00000039419,ENSMUSG00000048482,ENSMUSG00000018411,ENSMUSG00000025889,ENSMUSG00000040537,ENSMUSG00000021557,ENSMUSG00000003934,ENSMUSG00000051790,…
			GO:BP	cell part morphogenesis	GO:0032990	0.00814033	2.08936	589	658	62	12376	ENSMUSG00000017167,ENSMUSG00000029223,ENSMUSG00000053024,ENSMUSG00000054728,ENSMUSG00000069662,ENSMUSG00000047261,ENSMUSG00000034656,ENSMUSG00000027254,ENSMUSG00000036634,ENSMUSG00000003534,ENSMUSG00000028613,ENSMUSG00000055003,ENSMUSG00000008575,ENSMUSG00000026452,ENSMUSG00000055407,ENSMUSG00000025555,ENSMUSG00000033174,ENSMUSG00000068740,ENSMUSG00000032532,ENSMUSG00000022883,ENSMUSG00000045039,…
			REAC	Basigin interactions	REAC:R-MMU-210991	0.0083771	2.07691	18	658	7	12376	ENSMUSG00000041329,ENSMUSG00000036634,ENSMUSG00000023175,ENSMUSG00000030495,ENSMUSG00000031904,ENSMUSG00000007655,ENSMUSG00000032412
			GO:BP	establishment of localization	GO:0051234	0.00847525	2.07185	3166	658	226	12376	ENSMUSG00000030376,ENSMUSG00000066705,ENSMUSG00000026463,ENSMUSG00000019894,ENSMUSG00000006024,ENSMUSG00000035722,ENSMUSG00000027895,ENSMUSG00000057455,ENSMUSG00000004110,ENSMUSG00000039145,ENSMUSG00000029223,ENSMUSG00000053024,ENSMUSG00000029361,ENSMUSG00000064215,ENSMUSG00000039976,ENSMUSG00000020889,ENSMUSG00000041329,ENSMUSG00000035504,ENSMUSG00000033768,ENSMUSG00000046434,ENSMUSG00000027546,…
			GO:BP	regulation of signaling	GO:0023051	0.00851188	2.06997	2293	658	174	12376	ENSMUSG00000030376,ENSMUSG00000026463,ENSMUSG00000015944,ENSMUSG00000035722,ENSMUSG00000027895,ENSMUSG00000013766,ENSMUSG00000026185,ENSMUSG00000003657,ENSMUSG00000029826,ENSMUSG00000057455,ENSMUSG00000039577,ENSMUSG00000097451,ENSMUSG00000029223,ENSMUSG00000053024,ENSMUSG00000024526,ENSMUSG00000029361,ENSMUSG00000039976,ENSMUSG00000020889,ENSMUSG00000026361,ENSMUSG00000032020,ENSMUSG00000069662,…
			GO:BP	cellular cation homeostasis	GO:0030003	0.0088896	2.05112	396	658	47	12376	ENSMUSG00000030376,ENSMUSG00000026463,ENSMUSG00000003657,ENSMUSG00000029361,ENSMUSG00000041329,ENSMUSG00000032020,ENSMUSG00000045038,ENSMUSG00000034656,ENSMUSG00000004113,ENSMUSG00000042406,ENSMUSG00000029359,ENSMUSG00000060961,ENSMUSG00000033161,ENSMUSG00000079157,ENSMUSG00000041594,ENSMUSG00000015968,ENSMUSG00000062661,ENSMUSG00000007097,ENSMUSG00000056073,ENSMUSG00000031980,ENSMUSG00000017740,…
			GO:CC	neuron to neuron synapse	GO:0098984	0.0088896	2.05112	396	658	47	12376	ENSMUSG00000030376,ENSMUSG00000029361,ENSMUSG00000041329,ENSMUSG00000047261,ENSMUSG00000046574,ENSMUSG00000047085,ENSMUSG00000033161,ENSMUSG00000027254,ENSMUSG00000020723,ENSMUSG00000028613,ENSMUSG00000003575,ENSMUSG00000062661,ENSMUSG00000056073,ENSMUSG00000053141,ENSMUSG00000003378,ENSMUSG00000030000,ENSMUSG00000030525,ENSMUSG00000025813,ENSMUSG00000028542,ENSMUSG00000051331,ENSMUSG00000015476,…
			GO:BP	response to stimulus	GO:0050896	0.0104869	1.97935	5058	658	332	12376	ENSMUSG00000030376,ENSMUSG00000026463,ENSMUSG00000015944,ENSMUSG00000032021,ENSMUSG00000030770,ENSMUSG00000035722,ENSMUSG00000013766,ENSMUSG00000026185,ENSMUSG00000038843,ENSMUSG00000023224,ENSMUSG00000029826,ENSMUSG00000057455,ENSMUSG00000039145,ENSMUSG00000039577,ENSMUSG00000097451,ENSMUSG00000029223,ENSMUSG00000053024,ENSMUSG00000024526,ENSMUSG00000029361,ENSMUSG00000064215,ENSMUSG00000028369,…
			GO:BP	cell projection organization	GO:0030030	0.0106161	1.97404	1255	658	108	12376	ENSMUSG00000030770,ENSMUSG00000017167,ENSMUSG00000057455,ENSMUSG00000039145,ENSMUSG00000029223,ENSMUSG00000053024,ENSMUSG00000054728,ENSMUSG00000041329,ENSMUSG00000030357,ENSMUSG00000069662,ENSMUSG00000033721,ENSMUSG00000047261,ENSMUSG00000029029,ENSMUSG00000029819,ENSMUSG00000055022,ENSMUSG00000034656,ENSMUSG00000020990,ENSMUSG00000060802,ENSMUSG00000028833,ENSMUSG00000027254,ENSMUSG00000039313,…
			GO:BP	regulation of cell communication	GO:0010646	0.0109984	1.95867	2285	658	173	12376	ENSMUSG00000030376,ENSMUSG00000026463,ENSMUSG00000015944,ENSMUSG00000035722,ENSMUSG00000027895,ENSMUSG00000013766,ENSMUSG00000026185,ENSMUSG00000003657,ENSMUSG00000029826,ENSMUSG00000057455,ENSMUSG00000039577,ENSMUSG00000097451,ENSMUSG00000029223,ENSMUSG00000053024,ENSMUSG00000024526,ENSMUSG00000029361,ENSMUSG00000020889,ENSMUSG00000026361,ENSMUSG00000032020,ENSMUSG00000069662,ENSMUSG00000045038,…
			WP	Calcium regulation in cardiac cells	WP:WP553	0.0110023	1.95851	119	658	17	12376	ENSMUSG00000004110,ENSMUSG00000041329,ENSMUSG00000045038,ENSMUSG00000003228,ENSMUSG00000034656,ENSMUSG00000004113,ENSMUSG00000015968,ENSMUSG00000051331,ENSMUSG00000022376,ENSMUSG00000025855,ENSMUSG00000038128,ENSMUSG00000057897,ENSMUSG00000050953,ENSMUSG00000030102,ENSMUSG00000045613,ENSMUSG00000031376,ENSMUSG00000032412
			GO:BP	cellular metal ion homeostasis	GO:0006875	0.0115249	1.93836	350	658	43	12376	ENSMUSG00000030376,ENSMUSG00000026463,ENSMUSG00000003657,ENSMUSG00000029361,ENSMUSG00000041329,ENSMUSG00000032020,ENSMUSG00000045038,ENSMUSG00000034656,ENSMUSG00000004113,ENSMUSG00000042406,ENSMUSG00000029359,ENSMUSG00000033161,ENSMUSG00000079157,ENSMUSG00000041594,ENSMUSG00000015968,ENSMUSG00000062661,ENSMUSG00000007097,ENSMUSG00000056073,ENSMUSG00000031980,ENSMUSG00000028542,ENSMUSG00000051331,…
			GO:MF	calcium ion binding	GO:0005509	0.011817	1.92749	425	658	49	12376	ENSMUSG00000021136,ENSMUSG00000003657,ENSMUSG00000004110,ENSMUSG00000028369,ENSMUSG00000070047,ENSMUSG00000027849,ENSMUSG00000031849,ENSMUSG00000028785,ENSMUSG00000026827,ENSMUSG00000004113,ENSMUSG00000051242,ENSMUSG00000029088,ENSMUSG00000029359,ENSMUSG00000053166,ENSMUSG00000102428,ENSMUSG00000028613,ENSMUSG00000062661,ENSMUSG00000055333,ENSMUSG00000026452,ENSMUSG00000068740,ENSMUSG00000045039,…
			KEGG	Bile secretion	KEGG:04976	0.0121613	1.91502	37	658	9	12376	ENSMUSG00000041329,ENSMUSG00000060961,ENSMUSG00000033161,ENSMUSG00000007097,ENSMUSG00000028854,ENSMUSG00000022376,ENSMUSG00000054477,ENSMUSG00000032412,ENSMUSG00000040907
			GO:BP	cellular ion homeostasis	GO:0006873	0.0129208	1.88871	401	658	47	12376	ENSMUSG00000030376,ENSMUSG00000026463,ENSMUSG00000003657,ENSMUSG00000029361,ENSMUSG00000041329,ENSMUSG00000032020,ENSMUSG00000045038,ENSMUSG00000034656,ENSMUSG00000004113,ENSMUSG00000042406,ENSMUSG00000029359,ENSMUSG00000060961,ENSMUSG00000033161,ENSMUSG00000079157,ENSMUSG00000041594,ENSMUSG00000015968,ENSMUSG00000062661,ENSMUSG00000007097,ENSMUSG00000056073,ENSMUSG00000031980,ENSMUSG00000017740,…
			GO:CC	extracellular space	GO:0005615	0.0131514	1.88103	597	658	62	12376	ENSMUSG00000026185,ENSMUSG00000038843,ENSMUSG00000023224,ENSMUSG00000040380,ENSMUSG00000028369,ENSMUSG00000034648,ENSMUSG00000031849,ENSMUSG00000050711,ENSMUSG00000029819,ENSMUSG00000060802,ENSMUSG00000024610,ENSMUSG00000061232,ENSMUSG00000054863,ENSMUSG00000017493,ENSMUSG00000040713,ENSMUSG00000028613,ENSMUSG00000027312,ENSMUSG00000059974,ENSMUSG00000004207,ENSMUSG00000032532,ENSMUSG00000031980,…
			GO:BP	cellular chemical homeostasis	GO:0055082	0.0138121	1.85974	531	658	57	12376	ENSMUSG00000030376,ENSMUSG00000026463,ENSMUSG00000003657,ENSMUSG00000029361,ENSMUSG00000020889,ENSMUSG00000041329,ENSMUSG00000032020,ENSMUSG00000045038,ENSMUSG00000034656,ENSMUSG00000004113,ENSMUSG00000042406,ENSMUSG00000029359,ENSMUSG00000060961,ENSMUSG00000033161,ENSMUSG00000079157,ENSMUSG00000041594,ENSMUSG00000015968,ENSMUSG00000062661,ENSMUSG00000007097,ENSMUSG00000056073,ENSMUSG00000031980,…
			GO:BP	positive regulation of transport	GO:0051050	0.0138392	1.85889	666	658	67	12376	ENSMUSG00000035722,ENSMUSG00000039145,ENSMUSG00000029361,ENSMUSG00000041329,ENSMUSG00000045038,ENSMUSG00000010064,ENSMUSG00000028785,ENSMUSG00000055022,ENSMUSG00000004056,ENSMUSG00000004113,ENSMUSG00000060802,ENSMUSG00000042406,ENSMUSG00000029359,ENSMUSG00000020723,ENSMUSG00000002108,ENSMUSG00000024130,ENSMUSG00000015968,ENSMUSG00000062661,ENSMUSG00000037685,ENSMUSG00000032532,ENSMUSG00000031980,…
			GO:BP	regulation of nervous system development	GO:0051960	0.0139103	1.85666	402	658	47	12376	ENSMUSG00000030256,ENSMUSG00000029361,ENSMUSG00000020889,ENSMUSG00000028782,ENSMUSG00000034648,ENSMUSG00000069662,ENSMUSG00000004455,ENSMUSG00000060802,ENSMUSG00000047085,ENSMUSG00000036634,ENSMUSG00000028613,ENSMUSG00000055003,ENSMUSG00000028949,ENSMUSG00000055407,ENSMUSG00000022883,ENSMUSG00000045039,ENSMUSG00000028161,ENSMUSG00000032537,ENSMUSG00000041710,ENSMUSG00000048482,ENSMUSG00000028399,…
			GO:BP	cellular homeostasis	GO:0019725	0.0139517	1.85537	598	658	62	12376	ENSMUSG00000030376,ENSMUSG00000026463,ENSMUSG00000003657,ENSMUSG00000029361,ENSMUSG00000020889,ENSMUSG00000041329,ENSMUSG00000032020,ENSMUSG00000045038,ENSMUSG00000034656,ENSMUSG00000004113,ENSMUSG00000042406,ENSMUSG00000029359,ENSMUSG00000060961,ENSMUSG00000033161,ENSMUSG00000027254,ENSMUSG00000079157,ENSMUSG00000041594,ENSMUSG00000015968,ENSMUSG00000062661,ENSMUSG00000025579,ENSMUSG00000007097,…
			GO:BP	sodium ion export across plasma membrane	GO:0036376	0.0159228	1.79798	11	658	7	12376	ENSMUSG00000041329,ENSMUSG00000060961,ENSMUSG00000033161,ENSMUSG00000007097,ENSMUSG00000028854,ENSMUSG00000032412,ENSMUSG00000040907
			GO:BP	positive regulation of ion transmembrane transport	GO:0034767	0.0172744	1.7626	121	658	22	12376	ENSMUSG00000029361,ENSMUSG00000041329,ENSMUSG00000029359,ENSMUSG00000020723,ENSMUSG00000015968,ENSMUSG00000031980,ENSMUSG00000028542,ENSMUSG00000051331,ENSMUSG00000028854,ENSMUSG00000025221,ENSMUSG00000038642,ENSMUSG00000025889,ENSMUSG00000031778,ENSMUSG00000025068,ENSMUSG00000050947,ENSMUSG00000042453,ENSMUSG00000059970,ENSMUSG00000069601,ENSMUSG00000016933,ENSMUSG00000061576,ENSMUSG00000034462,…
			GO:BP	regulation of biological process	GO:0050789	0.0177292	1.75131	7090	658	438	12376	ENSMUSG00000030376,ENSMUSG00000066705,ENSMUSG00000026463,ENSMUSG00000015944,ENSMUSG00000032021,ENSMUSG00000006024,ENSMUSG00000030770,ENSMUSG00000035722,ENSMUSG00000027895,ENSMUSG00000021136,ENSMUSG00000013766,ENSMUSG00000026185,ENSMUSG00000003657,ENSMUSG00000023224,ENSMUSG00000030256,ENSMUSG00000006522,ENSMUSG00000029826,ENSMUSG00000057455,ENSMUSG00000004110,ENSMUSG00000039145,ENSMUSG00000039577,…
			WP	Microglia pathogen phagocytosis pathway	WP:WP3626	0.0194322	1.71148	26	658	7	12376	ENSMUSG00000033721,ENSMUSG00000028698,ENSMUSG00000039936,ENSMUSG00000036887,ENSMUSG00000036905,ENSMUSG00000042228,ENSMUSG00000015947
			WP	Spinal cord injury	WP:WP2432	0.0199779	1.69945	61	658	11	12376	ENSMUSG00000029361,ENSMUSG00000047261,ENSMUSG00000036634,ENSMUSG00000028161,ENSMUSG00000004892,ENSMUSG00000048482,ENSMUSG00000055447,ENSMUSG00000032911,ENSMUSG00000050953,ENSMUSG00000021250,ENSMUSG00000044786
			REAC	Immunoregulatory interactions between a Lymphoid and a non-Lymphoid cell	REAC:R-MMU-198933	0.0208766	1.68034	27	658	8	12376	ENSMUSG00000032021,ENSMUSG00000060802,ENSMUSG00000061232,ENSMUSG00000025492,ENSMUSG00000016494,ENSMUSG00000067212,ENSMUSG00000051504,ENSMUSG00000056116
			KEGG	Mineral absorption	KEGG:04978	0.0240321	1.61921	32	658	8	12376	ENSMUSG00000030376,ENSMUSG00000026463,ENSMUSG00000041329,ENSMUSG00000033161,ENSMUSG00000007097,ENSMUSG00000031376,ENSMUSG00000032412,ENSMUSG00000040907
			KEGG	Thyroid hormone synthesis	KEGG:04918	0.0244858	1.61109	49	658	10	12376	ENSMUSG00000041329,ENSMUSG00000053007,ENSMUSG00000042406,ENSMUSG00000033161,ENSMUSG00000007097,ENSMUSG00000022376,ENSMUSG00000018339,ENSMUSG00000030102,ENSMUSG00000032412,ENSMUSG00000040907
			GO:BP	chemical homeostasis	GO:0048878	0.0278961	1.55446	763	658	73	12376	ENSMUSG00000030376,ENSMUSG00000026463,ENSMUSG00000026185,ENSMUSG00000003657,ENSMUSG00000029361,ENSMUSG00000020889,ENSMUSG00000041329,ENSMUSG00000032020,ENSMUSG00000045038,ENSMUSG00000034656,ENSMUSG00000004113,ENSMUSG00000060802,ENSMUSG00000042406,ENSMUSG00000029359,ENSMUSG00000060961,ENSMUSG00000033161,ENSMUSG00000002108,ENSMUSG00000079157,ENSMUSG00000024130,ENSMUSG00000041594,ENSMUSG00000015968,…
			GO:CC	basolateral plasma membrane	GO:0016323	0.0286195	1.54334	165	658	26	12376	ENSMUSG00000030376,ENSMUSG00000026463,ENSMUSG00000010064,ENSMUSG00000061981,ENSMUSG00000060961,ENSMUSG00000033161,ENSMUSG00000003534,ENSMUSG00000028542,ENSMUSG00000059336,ENSMUSG00000013275,ENSMUSG00000028854,ENSMUSG00000023175,ENSMUSG00000028906,ENSMUSG00000031904,ENSMUSG00000022376,ENSMUSG00000023169,ENSMUSG00000018459,ENSMUSG00000032231,ENSMUSG00000040249,ENSMUSG00000031012,ENSMUSG00000007655,…
			GO:BP	neurotransmitter transport	GO:0006836	0.0309994	1.50865	187	658	28	12376	ENSMUSG00000019894,ENSMUSG00000006024,ENSMUSG00000027895,ENSMUSG00000029361,ENSMUSG00000033768,ENSMUSG00000045038,ENSMUSG00000027849,ENSMUSG00000034656,ENSMUSG00000004113,ENSMUSG00000062785,ENSMUSG00000015968,ENSMUSG00000062661,ENSMUSG00000007097,ENSMUSG00000026452,ENSMUSG00000032890,ENSMUSG00000003378,ENSMUSG00000030525,ENSMUSG00000053025,ENSMUSG00000029608,ENSMUSG00000028542,ENSMUSG00000037386,…
			GO:BP	ion homeostasis	GO:0050801	0.031029	1.50823	491	658	53	12376	ENSMUSG00000030376,ENSMUSG00000026463,ENSMUSG00000003657,ENSMUSG00000029361,ENSMUSG00000041329,ENSMUSG00000032020,ENSMUSG00000045038,ENSMUSG00000034656,ENSMUSG00000004113,ENSMUSG00000060802,ENSMUSG00000042406,ENSMUSG00000029359,ENSMUSG00000060961,ENSMUSG00000033161,ENSMUSG00000079157,ENSMUSG00000041594,ENSMUSG00000015968,ENSMUSG00000062661,ENSMUSG00000007097,ENSMUSG00000056073,ENSMUSG00000022199,…
			GO:BP	cellular response to chemical stimulus	GO:0070887	0.0333236	1.47725	2011	658	154	12376	ENSMUSG00000026463,ENSMUSG00000015944,ENSMUSG00000030770,ENSMUSG00000035722,ENSMUSG00000013766,ENSMUSG00000026185,ENSMUSG00000029826,ENSMUSG00000039145,ENSMUSG00000029223,ENSMUSG00000024526,ENSMUSG00000029361,ENSMUSG00000064215,ENSMUSG00000020889,ENSMUSG00000026361,ENSMUSG00000046434,ENSMUSG00000030357,ENSMUSG00000069662,ENSMUSG00000033721,ENSMUSG00000045038,ENSMUSG00000027849,ENSMUSG00000031849,…
			KEGG	B cell receptor signaling pathway	KEGG:04662	0.0345871	1.46109	51	658	10	12376	ENSMUSG00000033721,ENSMUSG00000028698,ENSMUSG00000004056,ENSMUSG00000039936,ENSMUSG00000028161,ENSMUSG00000033953,ENSMUSG00000027544,ENSMUSG00000042228,ENSMUSG00000021250,ENSMUSG00000023947
			GO:BP	regulation of transmembrane transporter activity	GO:0022898	0.0349094	1.45706	199	658	29	12376	ENSMUSG00000066705,ENSMUSG00000041329,ENSMUSG00000028785,ENSMUSG00000034656,ENSMUSG00000029359,ENSMUSG00000020723,ENSMUSG00000015968,ENSMUSG00000007097,ENSMUSG00000035640,ENSMUSG00000009687,ENSMUSG00000029608,ENSMUSG00000028542,ENSMUSG00000015476,ENSMUSG00000028854,ENSMUSG00000038642,ENSMUSG00000036578,ENSMUSG00000025889,ENSMUSG00000050953,ENSMUSG00000025068,ENSMUSG00000050947,ENSMUSG00000042453,…
			KEGG	Aldosterone-regulated sodium reabsorption	KEGG:04960	0.0366902	1.43545	26	658	7	12376	ENSMUSG00000041329,ENSMUSG00000028698,ENSMUSG00000033161,ENSMUSG00000039936,ENSMUSG00000007097,ENSMUSG00000032412,ENSMUSG00000040907
			GO:CC	extracellular region	GO:0005576	0.0371346	1.43022	942	658	85	12376	ENSMUSG00000021136,ENSMUSG00000026185,ENSMUSG00000038843,ENSMUSG00000023224,ENSMUSG00000040380,ENSMUSG00000006522,ENSMUSG00000028369,ENSMUSG00000034648,ENSMUSG00000053399,ENSMUSG00000031849,ENSMUSG00000050711,ENSMUSG00000029819,ENSMUSG00000060802,ENSMUSG00000024610,ENSMUSG00000061232,ENSMUSG00000054863,ENSMUSG00000017493,ENSMUSG00000040713,ENSMUSG00000028613,ENSMUSG00000027312,ENSMUSG00000059974,…
			KEGG	Type II diabetes mellitus	KEGG:04930	0.0377524	1.42305	34	658	8	12376	ENSMUSG00000004110,ENSMUSG00000045038,ENSMUSG00000028698,ENSMUSG00000034656,ENSMUSG00000004113,ENSMUSG00000039936,ENSMUSG00000015968,ENSMUSG00000051331
			KEGG	T cell receptor signaling pathway	KEGG:04660	0.0383351	1.4164	71	658	12	12376	ENSMUSG00000033721,ENSMUSG00000039913,ENSMUSG00000028698,ENSMUSG00000004056,ENSMUSG00000039936,ENSMUSG00000028161,ENSMUSG00000033953,ENSMUSG00000019843,ENSMUSG00000027544,ENSMUSG00000021250,ENSMUSG00000016933,ENSMUSG00000023947
			GO:BP	cell recognition	GO:0008037	0.0385398	1.41409	80	658	17	12376	ENSMUSG00000032021,ENSMUSG00000053024,ENSMUSG00000047261,ENSMUSG00000022883,ENSMUSG00000045039,ENSMUSG00000032537,ENSMUSG00000039419,ENSMUSG00000048482,ENSMUSG00000023175,ENSMUSG00000032087,ENSMUSG00000055447,ENSMUSG00000003934,ENSMUSG00000050947,ENSMUSG00000034730,ENSMUSG00000037902,ENSMUSG00000000631,ENSMUSG00000015947
			GO:CC	transporter complex	GO:1990351	0.0396519	1.40174	257	658	34	12376	ENSMUSG00000027895,ENSMUSG00000004110,ENSMUSG00000041329,ENSMUSG00000034656,ENSMUSG00000004113,ENSMUSG00000029088,ENSMUSG00000033161,ENSMUSG00000020723,ENSMUSG00000062785,ENSMUSG00000015968,ENSMUSG00000007097,ENSMUSG00000037685,ENSMUSG00000056073,ENSMUSG00000003378,ENSMUSG00000007041,ENSMUSG00000036565,ENSMUSG00000030525,ENSMUSG00000075318,ENSMUSG00000070639,ENSMUSG00000051331,ENSMUSG00000041710,…
			GO:CC	intrinsic component of postsynaptic membrane	GO:0098936	0.0411188	1.38596	137	658	23	12376	ENSMUSG00000030376,ENSMUSG00000066705,ENSMUSG00000027895,ENSMUSG00000053024,ENSMUSG00000069662,ENSMUSG00000055022,ENSMUSG00000047085,ENSMUSG00000020723,ENSMUSG00000062785,ENSMUSG00000053141,ENSMUSG00000003378,ENSMUSG00000030525,ENSMUSG00000028542,ENSMUSG00000051331,ENSMUSG00000015476,ENSMUSG00000013236,ENSMUSG00000032452,ENSMUSG00000040537,ENSMUSG00000003934,ENSMUSG00000059146,ENSMUSG00000034730,…
			REAC	Endosomal/Vacuolar pathway	REAC:R-MMU-1236977	0.0412873	1.38418	6	658	4	12376	ENSMUSG00000060802,ENSMUSG00000061232,ENSMUSG00000067212,ENSMUSG00000056116
			KEGG	Kaposi sarcoma-associated herpesvirus infection	KEGG:05167	0.0416332	1.38056	126	658	17	12376	ENSMUSG00000028698,ENSMUSG00000004056,ENSMUSG00000061232,ENSMUSG00000025498,ENSMUSG00000039936,ENSMUSG00000028161,ENSMUSG00000067212,ENSMUSG00000033953,ENSMUSG00000031887,ENSMUSG00000063694,ENSMUSG00000030102,ENSMUSG00000027544,ENSMUSG00000042228,ENSMUSG00000021250,ENSMUSG00000044786,ENSMUSG00000016933,ENSMUSG00000056116
			GO:CC	transmembrane transporter complex	GO:1902495	0.0419483	1.37729	246	658	33	12376	ENSMUSG00000027895,ENSMUSG00000004110,ENSMUSG00000041329,ENSMUSG00000034656,ENSMUSG00000004113,ENSMUSG00000029088,ENSMUSG00000033161,ENSMUSG00000020723,ENSMUSG00000062785,ENSMUSG00000015968,ENSMUSG00000007097,ENSMUSG00000056073,ENSMUSG00000003378,ENSMUSG00000007041,ENSMUSG00000036565,ENSMUSG00000030525,ENSMUSG00000075318,ENSMUSG00000070639,ENSMUSG00000051331,ENSMUSG00000041710,ENSMUSG00000028854,…
			REAC	FCERI mediated Ca+2 mobilization	REAC:R-MMU-2871809	0.0423139	1.37352	16	658	6	12376	ENSMUSG00000033721,ENSMUSG00000028161,ENSMUSG00000033953,ENSMUSG00000027544,ENSMUSG00000042228,ENSMUSG00000016933
			GO:BP	cell junction assembly	GO:0034329	0.0434852	1.36166	330	658	40	12376	ENSMUSG00000017167,ENSMUSG00000039577,ENSMUSG00000033768,ENSMUSG00000028782,ENSMUSG00000034648,ENSMUSG00000047261,ENSMUSG00000034656,ENSMUSG00000047085,ENSMUSG00000053166,ENSMUSG00000061859,ENSMUSG00000020758,ENSMUSG00000055003,ENSMUSG00000025555,ENSMUSG00000031980,ENSMUSG00000025064,ENSMUSG00000030000,ENSMUSG00000015143,ENSMUSG00000037625,ENSMUSG00000032537,ENSMUSG00000039419,ENSMUSG00000048482,…
			GO:BP	regulation of neuron projection development	GO:0010975	0.0437625	1.3589	457	658	50	12376	ENSMUSG00000057455,ENSMUSG00000039145,ENSMUSG00000053024,ENSMUSG00000041329,ENSMUSG00000030357,ENSMUSG00000069662,ENSMUSG00000055022,ENSMUSG00000034656,ENSMUSG00000060802,ENSMUSG00000039313,ENSMUSG00000061232,ENSMUSG00000036634,ENSMUSG00000028613,ENSMUSG00000003575,ENSMUSG00000062661,ENSMUSG00000059974,ENSMUSG00000055407,ENSMUSG00000022883,ENSMUSG00000031980,ENSMUSG00000045039,ENSMUSG00000028161,…
			GO:MF	molecular transducer activity	GO:0060089	0.0467042	1.33064	458	658	50	12376	ENSMUSG00000035722,ENSMUSG00000013766,ENSMUSG00000020889,ENSMUSG00000033768,ENSMUSG00000028782,ENSMUSG00000032528,ENSMUSG00000024610,ENSMUSG00000002108,ENSMUSG00000003534,ENSMUSG00000028613,ENSMUSG00000044933,ENSMUSG00000027312,ENSMUSG00000056073,ENSMUSG00000068740,ENSMUSG00000022199,ENSMUSG00000022883,ENSMUSG00000053141,ENSMUSG00000003378,ENSMUSG00000064225,ENSMUSG00000030525,ENSMUSG00000032537,…
			GO:MF	signaling receptor activity	GO:0038023	0.0467042	1.33064	458	658	50	12376	ENSMUSG00000035722,ENSMUSG00000013766,ENSMUSG00000020889,ENSMUSG00000033768,ENSMUSG00000028782,ENSMUSG00000032528,ENSMUSG00000024610,ENSMUSG00000002108,ENSMUSG00000003534,ENSMUSG00000028613,ENSMUSG00000044933,ENSMUSG00000027312,ENSMUSG00000056073,ENSMUSG00000068740,ENSMUSG00000022199,ENSMUSG00000022883,ENSMUSG00000053141,ENSMUSG00000003378,ENSMUSG00000064225,ENSMUSG00000030525,ENSMUSG00000032537,…
			GO:BP	locomotory behavior	GO:0007626	0.0474057	1.32417	180	658	27	12376	ENSMUSG00000029223,ENSMUSG00000053024,ENSMUSG00000045038,ENSMUSG00000039913,ENSMUSG00000034656,ENSMUSG00000052512,ENSMUSG00000004113,ENSMUSG00000030683,ENSMUSG00000058153,ENSMUSG00000025579,ENSMUSG00000007097,ENSMUSG00000004207,ENSMUSG00000011751,ENSMUSG00000051331,ENSMUSG00000022376,ENSMUSG00000018411,ENSMUSG00000025889,ENSMUSG00000040037,ENSMUSG00000040537,ENSMUSG00000021557,ENSMUSG00000003934,…
			GO:BP	regulation of cytosolic calcium ion concentration	GO:0051480	0.0478824	1.31982	202	658	29	12376	ENSMUSG00000030376,ENSMUSG00000026463,ENSMUSG00000003657,ENSMUSG00000029361,ENSMUSG00000032020,ENSMUSG00000045038,ENSMUSG00000034656,ENSMUSG00000004113,ENSMUSG00000079157,ENSMUSG00000015968,ENSMUSG00000062661,ENSMUSG00000007097,ENSMUSG00000031980,ENSMUSG00000051331,ENSMUSG00000041710,ENSMUSG00000022376,ENSMUSG00000019843,ENSMUSG00000025889,ENSMUSG00000031778,ENSMUSG00000050953,ENSMUSG00000030102,…
